# Supplementary material for: An exposome atlas of serum reveals the risk of chronic diseases in the Chinese population
Source: Nat Commun. 2024 Mar 13;15:2268. doi: 10.1038/s41467-024-46595-z (PMC10937660; doi:10.1038/s41467-024-46595-z)
Supplement: Supplementary file 4 — Supplementary Data 1–16 [file 41467_2024_46595_MOESM4_ESM.xlsx]

## Sheet: Supplementary Data 1
Supplementary Data 1. Compound information of the total 267 detected exposures.
Chemicals	Detection platform	Class	CAS #	PubChem CID	Supplier
alpha-hexachlorocyclohexane (HCH)	GC-MS/MS	Organochlorine pesticides	319-84-6	727	Alta Scientific
beta-HCH	GC-MS/MS	Organochlorine pesticides	319-85-7	727	Alta Scientific
gamma-HCH	GC-MS/MS	Organochlorine pesticides	58-89-9	727	Alta Scientific
delta-HCH	GC-MS/MS	Organochlorine pesticides	319-86-8	727	Alta Scientific
p,p'-dichlorodiphenyldichloroethane (DDD)	GC-MS/MS	Organochlorine pesticides	72-54-8	6294	Alta Scientific
p,p'-dichlorodiphenyldichloroethylene (DDE)	GC-MS/MS	Organochlorine pesticides	72-55-9	3035	Alta Scientific
p,p'-dichlorodiphenyltrichloroethane (DDT)	GC-MS/MS	Organochlorine pesticides	50-29-3	3036	Alta Scientific
o,p'-DDD	GC-MS/MS	Organochlorine pesticides	53-19-0	4211	Alta Scientific
o,p'-DDT	GC-MS/MS	Organochlorine pesticides	789-02-6	13089	Alta Scientific
o,p'-DDE	GC-MS/MS	Organochlorine pesticides	3424-82-6	246598	Alta Scientific
methoxychlor	GC-MS/MS	Organochlorine pesticides	72-43-5	4115	Alta Scientific
aldrin	GC-MS/MS	Organochlorine pesticides	309-00-2	12310947	Alta Scientific
endrin	GC-MS/MS	Organochlorine pesticides	72-20-8	12358480	Alta Scientific
endrin ketone	GC-MS/MS	Organochlorine pesticides	53494-70-5	62060	Alta Scientific
cis-nonachlor	GC-MS/MS	Organochlorine pesticides	5103-73-1	12313421	Alta Scientific
trans-nonachlor	GC-MS/MS	Organochlorine pesticides	39765-80-5	12313421	Alta Scientific
cis-chlordane	GC-MS/MS	Organochlorine pesticides	5103-71-9	1550472	Alta Scientific
trans-chlordane	GC-MS/MS	Organochlorine pesticides	5103-74-2	45356234	Alta Scientific
pentachlorobenzene	GC-MS/MS	Organochlorine pesticides	608-93-5	11855	Alta Scientific
hexachlorobenzene	GC-MS/MS	Organochlorine pesticides	118-74-1	8370	Alta Scientific
pentachlorophenol	GC-MS/MS	Organochlorine pesticides	87-86-5	992	Alta Scientific
quintozine	GC-MS/MS	Organochlorine pesticides	82-68-8	6720	Alta Scientific
propanil	GC-MS/MS	Organochlorine pesticides	709-98-8	4933	Alta Scientific
heptachlor	GC-MS/MS	Organochlorine pesticides	76-44-8	3589	Alta Scientific
oxychlordane	GC-MS/MS	Organochlorine pesticides	27304-13-8	33772	Alta Scientific
epoxyheptachlor	GC-MS/MS	Organochlorine pesticides	1024-57-3	15559699	Alta Scientific
beta-endosulfan	GC-MS/MS	Organochlorine pesticides	33213-65-9	12309460	Alta Scientific
mirex	GC-MS/MS	Organochlorine pesticides	2385-85-5	16945	Alta Scientific
dichlorvos	GC-MS/MS	Organophosphorus pesticides	62-73-7	3039	Alta Scientific
methidathion	GC-MS/MS	Organophosphorus pesticides	950-37-8	13709	Alta Scientific
phosalone	GC-MS/MS	Organophosphorus pesticides	2310-17-0	4793	Alta Scientific
coumaphos	GC-MS/MS	Organophosphorus pesticides	56-72-4	2871	Alta Scientific
dimethoate	GC-MS/MS	Organophosphorus pesticides	60-51-5	3082	Alta Scientific
diazinon	GC-MS/MS	Organophosphorus pesticides	333-41-5	3017	Alta Scientific
malathion	GC-MS/MS	Organophosphorus pesticides	121-75-5	4004	Alta Scientific
chlorpyrifos	GC-MS/MS	Organophosphorus pesticides	2921-88-2	2730	Alta Scientific
fenthion	GC-MS/MS	Organophosphorus pesticides	55-38-9	3346	Alta Scientific
ethion	GC-MS/MS	Organophosphorus pesticides	563-12-2	3286	Alta Scientific
triazophos	GC-MS/MS	Organophosphorus pesticides	24017-47-8	32184	Alta Scientific
isocarbophos	GC-MS/MS	Organophosphorus pesticides	24353-61-5	90479	Alta Scientific
mecarbam	GC-MS/MS	Organophosphorus pesticides	2595-54-2	17434	Alta Scientific
bifenthrin	GC-MS/MS	Pyrethroid insecticides	82657-04-3	6442842	Alta Scientific
etofenprox	GC-MS/MS	Pyrethroid insecticides	80844-07-1	71245	Alta Scientific
tetramethrin	GC-MS/MS	Pyrethroid insecticides	7696-12-0	83975	Alta Scientific
permethrin	GC-MS/MS	Pyrethroid insecticides	52645-53-1	40326	Alta Scientific
cyhalothrin	GC-MS/MS	Pyrethroid insecticides	68085-85-8	5281873	Alta Scientific
cypermethrin	GC-MS/MS	Pyrethroid insecticides	52315-07-8	2912	Alta Scientific
fenpropathrin	GC-MS/MS	Pyrethroid insecticides	39515-41-8	47326	Alta Scientific
cyfluthrin	GC-MS/MS	Pyrethroid insecticides	68359-37-5	104926	Alta Scientific
fenvalerate	GC-MS/MS	Pyrethroid insecticides	51630-58-1	3347	Alta Scientific
carbofuran	GC-MS/MS	Carbamate insecticides	1563-66-2	2566	Alta Scientific
isoprocarb	GC-MS/MS	Carbamate insecticides	2631-40-5	17517	Alta Scientific
trifluralin	GC-MS/MS	Herbicides	1582-09-8	5569	Alta Scientific
vinclozolin	GC-MS/MS	Bactericides	50471-44-8	39676	Alta Scientific
chlozolinate	GC-MS/MS	Bactericides	84332-86-5	51574	Alta Scientific
iprodione	GC-MS/MS	Bactericides	36734-19-7	37517	Alta Scientific
procymidone	GC-MS/MS	Bactericides	32809-16-8	36242	Alta Scientific
propargite	GC-MS/MS	other pesticides	2312-35-8	4936	Alta Scientific
chlorfenapyr	GC-MS/MS	other pesticides	122453-73-0	91778	Alta Scientific
acenaphthylene	GC-MS/MS	Polycyclic aromatic hydrocarbons	208-96-8	9161	Alta Scientific
fluorene	GC-MS/MS	Polycyclic aromatic hydrocarbons	86-73-7	6853	Alta Scientific
anthracene	GC-MS/MS	Polycyclic aromatic hydrocarbons	120-12-7	8418	Alta Scientific
benzo (a) anthracene	GC-MS/MS	Polycyclic aromatic hydrocarbons	56-55-3	5954	Alta Scientific
chrysene	GC-MS/MS	Polycyclic aromatic hydrocarbons	218-01-9	9171	Alta Scientific
benzo[b]fluoranthene	GC-MS/MS	Polycyclic aromatic hydrocarbons	205-99-2	9153	Alta Scientific
benzo[k]fluoranthene	GC-MS/MS	Polycyclic aromatic hydrocarbons	207-08-9	9158	Alta Scientific
benzo[a]pyrene	GC-MS/MS	Polycyclic aromatic hydrocarbons	50-32-8	2336	Alta Scientific
acenaphthene	GC-MS/MS	Polycyclic aromatic hydrocarbons	83-32-9	6734	Alta Scientific
phenanthrene	GC-MS/MS	Polycyclic aromatic hydrocarbons	85-01-8	995	Alta Scientific
fluoranthene	GC-MS/MS	Polycyclic aromatic hydrocarbons	206-44-0	9154	Alta Scientific
pyrene	GC-MS/MS	Polycyclic aromatic hydrocarbons	129-00-0	31423	Alta Scientific
polychlorinated biphenyl (PCB)-28	GC-MS/MS	Polychlorinated biphenyls	7012-37-5	23448	Alta Scientific
PCB-52	GC-MS/MS	Polychlorinated biphenyls	35693-99-3	37248	Alta Scientific
PCB-77	GC-MS/MS	Polychlorinated biphenyls	32598-13-3	36187	Alta Scientific
PCB-81	GC-MS/MS	Polychlorinated biphenyls	70362-50-4	51043	Alta Scientific
PCB-101	GC-MS/MS	Polychlorinated biphenyls	37680-73-2	37807	Alta Scientific
PCB-105	GC-MS/MS	Polychlorinated biphenyls	32598-14-4	36188	Alta Scientific
PCB-114	GC-MS/MS	Polychlorinated biphenyls	74472-37-0	53036	Alta Scientific
PCB-118	GC-MS/MS	Polychlorinated biphenyls	31508-00-6	35823	Alta Scientific
PCB-123	GC-MS/MS	Polychlorinated biphenyls	65510-44-3	47650	Alta Scientific
PCB-126	GC-MS/MS	Polychlorinated biphenyls	57465-28-8	63090	Alta Scientific
PCB-138	GC-MS/MS	Polychlorinated biphenyls	35065-28-2	37035	Alta Scientific
PCB-153	GC-MS/MS	Polychlorinated biphenyls	35065-27-1	37034	Alta Scientific
PCB-156	GC-MS/MS	Polychlorinated biphenyls	38380-08-4	38019	Alta Scientific
PCB-157	GC-MS/MS	Polychlorinated biphenyls	69782-90-7	50891	Alta Scientific
PCB-167	GC-MS/MS	Polychlorinated biphenyls	52663-72-6	40479	Alta Scientific
PCB-169	GC-MS/MS	Polychlorinated biphenyls	32774-16-6	36231	Alta Scientific
PCB-180	GC-MS/MS	Polychlorinated biphenyls	35065-29-3	37036	Alta Scientific
PCB-183	GC-MS/MS	Polychlorinated biphenyls	52663-69-1	40476	Alta Scientific
PCB-189	GC-MS/MS	Polychlorinated biphenyls	39635-31-9	38306	Alta Scientific
brominated diphenyl ethers (BDE)-28	GC-MS/MS	Polybrominated diphenyl ethers	41318-75-6	12110098	Alta Scientific
BDE-47	GC-MS/MS	Polybrominated diphenyl ethers	5436-43-1	95170	Alta Scientific
BDE-99	GC-MS/MS	Polybrominated diphenyl ethers	60348-60-9	36159	Alta Scientific
BDE-100	GC-MS/MS	Polybrominated diphenyl ethers	189084-64-8	154083	Alta Scientific
BDE-153	GC-MS/MS	Polybrominated diphenyl ethers	67774-32-7	42948	Alta Scientific
BDE-154	GC-MS/MS	Polybrominated diphenyl ethers	207122-15-4	15509898	Alta Scientific
BDE-183	GC-MS/MS	Polybrominated diphenyl ethers	68928-80-3	3034400	Alta Scientific
kresoxim-methyl	LC-MS/MS	Insecticides, pesticides	143390-89-0	6112114	Alta Scientific
tritolyl phosphate	LC-MS/MS	Other pollutants	1330-78-5	6529	Alta Scientific
tert-butylphenyl diphenyl phosphate	LC-MS/MS	Other pollutants	56803-37-3	158333	Alta Scientific
amitriptyline	LC-MS/MS	Other drugs	50-48-6	2160	Alta Scientific
carbamazepine	LC-MS/MS	Other drugs	298-46-4	2554	Alta Scientific
ametoctradin	LC-MS/MS	Fungicides, pesticides	865318-97-4	15604010	Alta Scientific
imipramine	LC-MS/MS	Other drugs	113-52-0	8228	Alta Scientific
flubendazole	LC-MS/MS	Other drugs	31430-15-6	35802	Alta Scientific
clonazepam	LC-MS/MS	Other drugs	1622-61-3	2802	Alta Scientific
finasteride	LC-MS/MS	Other drugs	98319-26-7	57363	Alta Scientific
salmeterol	LC-MS/MS	Other drugs	89365-50-4	5152	Alta Scientific
irbesartan	LC-MS/MS	Other drugs	138402-11-6	3749	Alta Scientific
isoproturon	LC-MS/MS	Herbicides, pesticides	34123-59-6	36679	Alta Scientific
padimate-O	LC-MS/MS	UV absorbers, pollutants	21245-02-3	30541	Alta Scientific
sulisobenzone	LC-MS/MS	UV absorbers, pollutants	4065-45-6	19988	Alta Scientific
phorate sulfoxide	LC-MS/MS	Insecticides, pesticides	2588-03-6	17424	Alta Scientific
fenoxycarb	LC-MS/MS	Insecticides, pesticides	72490-01-8	51605	Alta Scientific
penflufen	LC-MS/MS	Fungicides, pesticides	494793-67-8	11674113	Alta Scientific
epoxiconazole	LC-MS/MS	Fungicides, pesticides	135319-73-2	3317081	Alta Scientific
profenofos	LC-MS/MS	Insecticides, pesticides	41198-08-7	38779	Alta Scientific
dimethomorph	LC-MS/MS	Other pesticides	110488-70-5	5889665	Alta Scientific
enestroburin	LC-MS/MS	Fungicides, pesticides	238410-11-2	59649244	Alta Scientific
forchlorfenuron	LC-MS/MS	Other pesticides	68157-60-8	93379	Alta Scientific
isoxathion	LC-MS/MS	Insecticides, pesticides	18854-01-8	29307	Alta Scientific
atrazine	LC-MS/MS	Herbicides, pesticides	1912-24-9	2256	Alta Scientific
hexaconazole	LC-MS/MS	Fungicides, pesticides	79983-71-4	66461	Alta Scientific
triphenyl phosphate (TPHP)	LC-MS/MS	Other pollutants	115-86-6	8289	Alta Scientific
fenpyroximate	LC-MS/MS	Other pesticides	134098-61-6	9576412	Alta Scientific
methamidophos	LC-MS/MS	Insecticides, pesticides	10265-92-6	4096	Alta Scientific
sulfamethoxazole	LC-MS/MS	Veterinary drugs	723-46-6	5329	Alta Scientific
sulfamethazine	LC-MS/MS	Veterinary drugs	57-68-1	5327	Alta Scientific
sulfadimethoxine	LC-MS/MS	Veterinary drugs	122-11-2	5323	Alta Scientific
sulfamethoxine	LC-MS/MS	Veterinary drugs	651-06-9	5326	Alta Scientific
sulfaquinoxaline	LC-MS/MS	Veterinary drugs	59-40-5	5338	Alta Scientific
trimethoprim	LC-MS/MS	Veterinary drugs	738-70-5	5578	Alta Scientific
metronidazole	LC-MS/MS	Veterinary drugs	443-48-1	4173	Alta Scientific
diazepam	LC-MS/MS	Veterinary drugs	439-14-5	3016	Alta Scientific
clenbuterol	LC-MS/MS	Veterinary drugs	37148-27-9	2783	Alta Scientific
sildenafil	LC-MS/MS	Veterinary drugs	139755-83-2	135398744	Alta Scientific
codeine	LC-MS/MS	Veterinary drugs	76-57-3	5284371	Alta Scientific
thebaine	LC-MS/MS	Veterinary drugs	115-37-7	5324289	Alta Scientific
imidacloprid	LC-MS/MS	Insecticides, pesticides	138261-41-3	86287518	Alta Scientific
acetamiprid	LC-MS/MS	Insecticides, pesticides	135410-20-7	213021	Alta Scientific
cloquintocet-mexyl	LC-MS/MS	Herbicides, pesticides	99607-70-2	93528	Alta Scientific
napropamide	LC-MS/MS	Herbicides, pesticides	15299-99-7	27189	Alta Scientific
prometryne	LC-MS/MS	Herbicides, pesticides	7287-19-6	4929	Alta Scientific
simazine	LC-MS/MS	Herbicides, pesticides	122-34-9	5216	Alta Scientific
triclopyr	LC-MS/MS	Herbicides, pesticides	55335-06-3	41428	Alta Scientific
metribuzin	LC-MS/MS	Herbicides, pesticides	21087-64-9	30479	Alta Scientific
fluridone	LC-MS/MS	Herbicides, pesticides	59756-60-4	43079	Alta Scientific
diphenamid	LC-MS/MS	Herbicides, pesticides	957-51-7	13728	Alta Scientific
pyrazophos	LC-MS/MS	Fungicides, pesticides	13457-18-6	26033	Alta Scientific
edifenphos	LC-MS/MS	Fungicides, pesticides	17109-49-8	28292	Alta Scientific
propiconazole	LC-MS/MS	Fungicides, pesticides	60207-90-1	43234	Alta Scientific
metalaxyl	LC-MS/MS	Fungicides, pesticides	57837-19-1	42586	Alta Scientific
flutolanil	LC-MS/MS	Fungicides, pesticides	66332-96-5	47898	Alta Scientific
paclobutrazol	LC-MS/MS	Fungicides, pesticides	76738-62-0	158076	Alta Scientific
myclobutanil	LC-MS/MS	Fungicides, pesticides	88671-89-0	6336	Alta Scientific
triadimefon	LC-MS/MS	Fungicides, pesticides	43121-43-3	39385	Alta Scientific
pyraclostrobin	LC-MS/MS	Fungicides, pesticides	175013-18-0	6422843	Alta Scientific
carbendazim	LC-MS/MS	Fungicides, pesticides	10605-21-7	25429	Alta Scientific
sodium pentachlorophenol	LC-MS/MS	Fungicides, pesticides	131-52-2	23663539	Alta Scientific
diafenthiuron	LC-MS/MS	Other pesticides	80060-09-9	3034380	Alta Scientific
triflumuron	LC-MS/MS	Other pesticides	64628-44-0	47445	Alta Scientific
chlorbenzuron	LC-MS/MS	Other pesticides	57160-47-1	108078	Alta Scientific
buprofezin	LC-MS/MS	Other pesticides	69327-76-0	50367	Alta Scientific
furalaxyl	LC-MS/MS	Fungicides, pesticides	57646-30-7	42504	Alta Scientific
ethidimuron	LC-MS/MS	Herbicides, pesticides	30043-49-3	91596	Alta Scientific
diethofencarb	LC-MS/MS	Fungicides, pesticides	87130-20-9	91742	Alta Scientific
fluconazole	LC-MS/MS	Other drugs	86386-73-4	3365	Alta Scientific
atrazine-desethyl	LC-MS/MS	Herbicides, pesticides	6190-65-4	22563	Alta Scientific
aldicarb sulfone	LC-MS/MS	Insecticides, pesticides	1646-88-4	9570093	Alta Scientific
hydrocortisone butyrate	LC-MS/MS	Veterinary drugs	13609-67-1	26133	Alta Scientific
cortisone	LC-MS/MS	Veterinary drugs	53-06-5	222786	Alta Scientific
17-alpha-methyltestosterone	LC-MS/MS	Veterinary drugs	58-18-4	6010	Alta Scientific
tadalafil	LC-MS/MS	Veterinary drugs	171596-29-5	110635	Alta Scientific
cetirizine dihydrochloride	LC-MS/MS	Other drugs	83881-52-1	55182	Alta Scientific
4,4'-Bis(diethylamino)benzophenone	LC-MS/MS	Other pollutants	90-93-7	66663	Alta Scientific
flurochloridone	LC-MS/MS	Herbicides, pesticides	61213-25-0	91677	Alta Scientific
thiabendazole	LC-MS/MS	Other pesticides	148-79-8	5430	Alta Scientific
mebendazole	LC-MS/MS	Other drugs	31431-39-7	4030	Alta Scientific
tinidazole	LC-MS/MS	Veterinary drugs	19387-91-8	5479	Alta Scientific
oseltamivir	LC-MS/MS	Veterinary drugs	196618-13-0	65028	Alta Scientific
cortisol	LC-MS/MS	Veterinary drugs	50-23-7	5754	Alta Scientific
clobetasone butyrate	LC-MS/MS	Veterinary drugs	25122-57-0	71386	Alta Scientific
brompheniramine	LC-MS/MS	Veterinary drugs	86-22-6	6834	Alta Scientific
sulfamethoxypyridazine	LC-MS/MS	Veterinary drugs	80-35-3	5330	Alta Scientific
monoethyl phthalate (MEP)	LC-MS/MS	Other pollutants	2306-33-4	75318	Alta Scientific
dibutyl phosphate (DBP)	LC-MS/MS	Other pollutants	107-66-4	7881	Alta Scientific
diphenyl phosphate	LC-MS/MS	Other pollutants	838-85-7	13282	Alta Scientific
monobenzyl phthalate	LC-MS/MS	Other pollutants	2528-16-7	31736	Alta Scientific
bisphenol F	LC-MS/MS	Phenols, pollutants	620-92-8	12111	Alta Scientific
bisphenol A	LC-MS/MS	Phenols, pollutants	80-05-7	6623	Alta Scientific
bisphenol S	LC-MS/MS	Phenols, pollutants	80-09-1	6626	Alta Scientific
bisphenol Z	LC-MS/MS	Phenols, pollutants	843-55-0	232446	Alta Scientific
bisphenol AP	LC-MS/MS	Phenols, pollutants	1571-75-1	623849	Alta Scientific
bisphenol AF	LC-MS/MS	Phenols, pollutants	1478-61-1	73864	Alta Scientific
bisphenol M	LC-MS/MS	Phenols, pollutants	13595-25-0	3292100	Alta Scientific
1H,1H,2H,2H-Perfluorohexanesulfonic acid (6:2 FTSA)	LC-MS/MS	Perfluorinated compounds, pollutants	757124-72-4	20734543	Alta Scientific
perfluoroheptanesulfonic acid (PFHpS)	LC-MS/MS	Perfluorinated compounds, pollutants	375-92-8	67820	Alta Scientific
perfluorononanesulfonic acid sodium (PFNS)	LC-MS/MS	Perfluorinated compounds, pollutants	98789-57-2	23704959	Alta Scientific
6:2 chlorinated polyfluoroalkyl ether sulfonate (6:2 Cl-PFAES)	LC-MS/MS	Perfluorinated compounds, pollutants	756426-58-1	22568738	Alta Scientific
cyclamic acid	LC-MS/MS	Sweeteners, food additives	100-88-9	7533	Alta Scientific
acesulfame	LC-MS/MS	Sweeteners, food additives	55589-62-3	11074431	Alta Scientific
ibuprofen	LC-MS/MS	Other drugs	15687-27-1	3672	Alta Scientific
diclofenac acid	LC-MS/MS	Other drugs	15307-86-5	3033	Alta Scientific
nicarbazin	LC-MS/MS	Other drugs	330-95-0	9507	Alta Scientific
n-butyl 4-hydroxybenzoate (BOHB)	LC-MS/MS	Other pollutants	94-26-8	7184	Alta Scientific
2,4-dihydroxybenzophenone	LC-MS/MS	UV absorbers, pollutants	131-56-6	8572	Alta Scientific
heptyl 4-hydroxybenzoate	LC-MS/MS	Other pollutants	1085-12-7	14138	Alta Scientific
2,2'-dihydroxy,4'-dimethoxybenzophenone	LC-MS/MS	UV absorbers, pollutants	131-54-4	8570	Alta Scientific
triclocarban	LC-MS/MS	Fungicides, pesticides	101-20-2	7547	Alta Scientific
diethyl phosphate	LC-MS/MS	Insecticides, pesticides	598-02-7	654	Alta Scientific
agroxone	LC-MS/MS	Herbicides, pesticides	94-74-6	7204	Alta Scientific
pyridafol	LC-MS/MS	Herbicides, pesticides	40020-01-7	92316	Alta Scientific
benzyladenine	LC-MS/MS	Other pesticides	1214-39-7	62389	Alta Scientific
bentazone	LC-MS/MS	Herbicides, pesticides	25057-89-0	2328	Alta Scientific
fenoprop	LC-MS/MS	Herbicides, pesticides	93-72-1	7158	Alta Scientific
dodemorph	LC-MS/MS	Fungicides, pesticides	1593-77-7	61899	Alta Scientific
cyclosulfamuron	LC-MS/MS	Herbicides, pesticides	136849-15-5	6451137	Alta Scientific
triflusulfuron-methyl	LC-MS/MS	Herbicides, pesticides	126535-15-7	92434	Alta Scientific
metaflumizone	LC-MS/MS	Insecticides, pesticides	139968-49-3	11614934	Alta Scientific
lufenuron	LC-MS/MS	Insecticides, pesticides	103055-07-8	71777	Alta Scientific
mecoprop	LC-MS/MS	Herbicides, pesticides	93-65-2	7153	Alta Scientific
clothianidin	LC-MS/MS	Insecticides, pesticides	210880-92-5	86287519	Alta Scientific
abscisic acid	LC-MS/MS	Other pesticides	21293-29-8	5280896	Alta Scientific
bisphenol P	LC-MS/MS	Phenols, pollutants	2167-51-3	630355	Alta Scientific
4-hydroxybenzophenone	LC-MS/MS	UV absorbers, pollutants	1137-42-4	14347	Alta Scientific
dioxybenzone	LC-MS/MS	UV absorbers, pollutants	131-53-3	8569	Alta Scientific
2,4,5-trichlorophenoxyacetic acid	LC-MS/MS	Herbicides, pesticides	93-76-5	1480	Alta Scientific
bisphenol C	LC-MS/MS	Phenols, pollutants	14868-03-2	84677	Alta Scientific
monocyclohexyl phthalate (MCHP)	LC-MS/MS	Other pollutants	7517-36-4	165618	Alta Scientific
dichlorprop	LC-MS/MS	Herbicides, pesticides	120-36-5	8427	Alta Scientific
bisphenol E	LC-MS/MS	Phenols, pollutants	2081-08-5	608116	Alta Scientific
chloramphenicol	LC-MS/MS	Veterinary drugs	56-75-7	5959	Alta Scientific
florfenicol	LC-MS/MS	Veterinary drugs	73231-34-2	114811	Alta Scientific
perfluorooctanesulfonate (PFOS)	LC-MS/MS	Perfluorinated compounds, pollutants	1763-23-1	3736298	Alta Scientific
perfluorooctanoic acid (PFOA)	LC-MS/MS	Perfluorinated compounds, pollutants	335-67-1	9554	Alta Scientific
perfluorononanoic acid (PFNA)	LC-MS/MS	Perfluorinated compounds, pollutants	375-95-1	67821	Alta Scientific
perfluorodecanoic acid (PFDA)	LC-MS/MS	Perfluorinated compounds, pollutants	335-76-2	9555	Alta Scientific
perfluorohexanesulfonate (PFHxS)	LC-MS/MS	Perfluorinated compounds, pollutants	108427-53-8	16760155	Alta Scientific
perfluoroundecanoic acid (PFUnDA)	LC-MS/MS	Perfluorinated compounds, pollutants	2058-94-8	77222	Alta Scientific
perfluorobutanoic acid (PFBA)	LC-MS/MS	Perfluorinated compounds, pollutants	375-22-4	9777	Alta Scientific
perfluoro-n-pentanoic acid (PFPeA)	LC-MS/MS	Perfluorinated compounds, pollutants	2706-90-3	75921	Alta Scientific
perfluorohexanoic acid (PFHxA)	LC-MS/MS	Perfluorinated compounds, pollutants	307-24-4	67542	Alta Scientific
perfluoroheptanoic acid (PFHpA)	LC-MS/MS	Perfluorinated compounds, pollutants	375-85-9	67818	Alta Scientific
perfluorododecanoic acid (PFDoDA)	LC-MS/MS	Perfluorinated compounds, pollutants	307-55-1	67545	Alta Scientific
perfluorotridecanoic acid (PFTrDA)	LC-MS/MS	Perfluorinated compounds, pollutants	72629-94-8	3018355	Alta Scientific
perfluorobutanesulfonate (PFBS)	LC-MS/MS	Perfluorinated compounds, pollutants	45187-15-3	3741048	Alta Scientific
2,4-dichlorophenoxyacetic acid (2,4-D)	LC-MS/MS	Herbicides, pesticides	94-75-7	1486	Alta Scientific
linuron	LC-MS/MS	Herbicides, pesticides	330-55-2	9502	Alta Scientific
chlorothalonil	LC-MS/MS	Fungicides, pesticides	1897-45-6	15910	Alta Scientific
triclosan	LC-MS/MS	Fungicides, pesticides	3380-34-5	5564	Alta Scientific
hexaflumuron	LC-MS/MS	Other pesticides	86479-06-3	91741	Alta Scientific
tolfenpyrad	LC-MS/MS	Other pesticides	129558-76-5	10110536	Alta Scientific
fipronil	LC-MS/MS	Other pesticides	120068-37-3	3352	Alta Scientific
4-chlorophenoxyacetate (4-CPA)	LC-MS/MS	Other pesticides	13730-98-8	23675789	Alta Scientific
naproanilide	LC-MS/MS	Herbicides, pesticides	52570-16-8	40413	Alta Scientific
estrone	LC-MS/MS	Veterinary drugs	53-16-7	5870	Alta Scientific
cloprop	LC-MS/MS	Other pesticides	101-10-0	7542	Alta Scientific
albendazole-2-aminosulfone	LC-MS/MS	Veterinary drugs	80983-34-2	88125	Alta Scientific
glipizide	LC-MS/MS	Veterinary drugs	29094-61-9	3478	Alta Scientific
flusulfamide	LC-MS/MS	Insecticides, pesticides	106917-52-6	86268	Alta Scientific
gibberellin	LC-MS/MS	Other drugs	77-06-5	6466	Alta Scientific
tolbutamide	LC-MS/MS	Other drugs	64-77-7	5505	Alta Scientific
Indolebutyric acid (IBA)	LC-MS/MS	Other pesticides	133-32-4	8617	Alta Scientific
fipronil sulfide	LC-MS/MS	Insecticides, pesticides	120067-83-6	9953940	Alta Scientific
clopidol	LC-MS/MS	Veterinary drugs	2971-90-6	18087	Alta Scientific
fipronil sulfone	LC-MS/MS	Insecticides, pesticides	120068-36-2	3078139	Alta Scientific
bis[2-(perfluorohexyl)ethyl] phosphate (6:2 diPAP)	LC-MS/MS	Perfluorinated compounds, pollutants	57677-95-9	14550408	Alta Scientific

## Sheet: Supplementary Data 2
Supplementary Data 2. The detection frequencies and concentration levels of the 267 exposures in human serum.
Exogenous chemical residues	Total detection No.		Detection frequency (%)			Concentration (ng/mL)
			Total	Highest in 15 provinces		Mean ± SD	Geometric mean (95% CI)	min	25th	50th	75th	max
alpha-hexachlorocyclohexane (HCH)	887		18.6501	56.9832		0.1464 ± 2.2346	0.0201 (0.0195, 0.0206)	<LOQ	<LOQ	<LOQ	<LOQ	141.4
beta-HCH	4222		88.7721	100		1.5165 ± 5.077	0.3131 (0.2974, 0.3297)	0.01414	0.0985758	0.306418	1.10613	141.4
gamma-HCH	319		6.70732	16.1804		0.0824 ± 1.2061	0.0394 (0.0388, 0.04)	<LOQ	<LOQ	<LOQ	<LOQ	78.7396
delta-HCH	505		10.6182	33.6066		0.089 ± 2.0732	0.0407 (0.0401, 0.0413)	<LOQ	<LOQ	<LOQ	<LOQ	141.4
p,p'-dichlorodiphenyldichloroethane (DDD)	1762		37.0479	87.7095		0.0326 ± 0.386	0.0074 (0.0072, 0.0077)	<LOQ	<LOQ	<LOQ	0.0147439	19.457
p,p'-dichlorodiphenyldichloroethylene (DDE)	4643		97.6241	100		5.4865 ± 10.3935	1.907 (1.817, 2.001)	0.003535	0.72062	2.20698	5.79605	141.4
p,p'-dichlorodiphenyltrichloroethane (DDT)	2959		62.2161	82.9545		0.1612 ± 2.1651	0.0451 (0.0436, 0.0467)	<LOQ	<LOQ	0.0366646	0.0970717	141.4
o,p'-DDD	188		3.9529	9.49721		0.0303 ± 0.4845	0.015 (0.0149, 0.0152)	<LOQ	<LOQ	<LOQ	<LOQ	28.0842
o,p'-DDT	1332		28.0067	42.6136		0.0291 ± 0.3839	0.0103 (0.01, 0.0105)	<LOQ	<LOQ	<LOQ	0.0112671	19.4575
o,p'-DDE	236		4.96215	17.0455		0.0223 ± 0.1749	0.0151 (0.0149, 0.0153)	<LOQ	<LOQ	<LOQ	<LOQ	9.75979
methoxychlor	2013		42.3255	60.2459		0.0701 ± 0.7052	0.0273 (0.0266, 0.0281)	<LOQ	<LOQ	<LOQ	0.0465775	40.1591
aldrin	83		1.74516	5.06757		0.4481 ± 2.6419	0.3608 (0.3584, 0.3631)	<LOQ	<LOQ	<LOQ	<LOQ	141.4
endrin	332		6.98066	14.6597		0.5081 ± 3.3286	0.3784 (0.3749, 0.3819)	<LOQ	<LOQ	<LOQ	<LOQ	141.4
endrin ketone	222		4.66779	14.3443		0.189 ± 0.8024	0.1495 (0.1481, 0.1509)	<LOQ	<LOQ	<LOQ	<LOQ	34.6313
cis-nonachlor	214		4.49958	19.3059		0.1896 ± 0.5459	0.1536 (0.1518, 0.1555)	<LOQ	<LOQ	<LOQ	<LOQ	34.7198
trans-nonachlor	179		3.76367	15.493		0.0946 ± 0.4033	0.0746 (0.0739, 0.0754)	<LOQ	<LOQ	<LOQ	<LOQ	18.2387
cis-chlordane	91		1.91337	6.33803		0.0872 ± 0.5684	0.0728 (0.0723, 0.0733)	<LOQ	<LOQ	<LOQ	<LOQ	38.4673
trans-chlordane	111		2.33389	8.60656		0.0855 ± 0.4758	0.0727 (0.0722, 0.0732)	<LOQ	<LOQ	<LOQ	<LOQ	30.3812
pentachlorobenzene	1232		25.9041	53.0726		0.5638 ± 6.7903	0.0025 (0.0023, 0.0027)	<LOQ	<LOQ	<LOQ	0.00501952	141.4
hexachlorobenzene	4137		86.9849	99.5662		1.6314 ± 6.6608	0.3079 (0.2892, 0.3279)	0.002828	0.162996	0.514903	1.19938	141.4
pentachlorophenol	3220		67.704	94.2623		4.6127 ± 17.4136	0.4974 (0.4714, 0.5248)	<LOQ	<LOQ	0.409877	1.58292	141.4
quintozine	373		7.84272	18.5676		0.1218 ± 0.8999	0.0783 (0.0773, 0.0793)	<LOQ	<LOQ	<LOQ	<LOQ	47.7353
propanil	660		13.8772	44.6721		0.0674 ± 1.0997	0.0188 (0.0183, 0.0192)	<LOQ	<LOQ	<LOQ	<LOQ	62.0887
heptachlor	378		7.94786	24.581		0.0399 ± 0.7646	0.0159 (0.0157, 0.0161)	<LOQ	<LOQ	<LOQ	<LOQ	44.536
oxychlordane	255		5.36165	21.7507		0.167 ± 0.3428	0.1489 (0.1477, 0.1501)	<LOQ	<LOQ	<LOQ	<LOQ	15.5488
epoxyheptachlor	321		6.74937	42.2131		0.6328 ± 3.8255	0.3991 (0.3933, 0.405)	<LOQ	<LOQ	<LOQ	<LOQ	141.4
beta-endosulfan	10		0.210261	1.11732		1.4473 ± 2.0329	1.418 (1.414, 1.421)	<LOQ	<LOQ	<LOQ	<LOQ	141.4
mirex	2137		44.9327	81.5642		0.0863 ± 0.5899	0.0176 (0.017, 0.0183)	<LOQ	<LOQ	<LOQ	0.0344768	22.8786
dichlorvos	1866		39.2347	84.3915		0.2625 ± 1.6424	0.0272 (0.0258, 0.0287)	<LOQ	<LOQ	<LOQ	0.138495	64.8032
methidathion	135		2.83852	10.2459		0.0551 ± 0.581	0.0371 (0.0367, 0.0374)	<LOQ	<LOQ	<LOQ	<LOQ	38.7613
phosalone	400		8.41043	18.2456		0.0642 ± 0.7533	0.0392 (0.0387, 0.0396)	<LOQ	<LOQ	<LOQ	<LOQ	41.3493
coumaphos	742		15.6013	40.9836		0.3798 ± 4.0053	0.1719 (0.1691, 0.1748)	<LOQ	<LOQ	<LOQ	<LOQ	141.4
dimethoate	848		17.8301	63.9344		0.2471 ± 1.6242	0.0545 (0.0529, 0.0563)	<LOQ	<LOQ	<LOQ	<LOQ	43.9751
diazinon	1106		23.2548	51		0.2729 ± 1.8006	0.0343 (0.0333, 0.0354)	<LOQ	<LOQ	<LOQ	0.0353553	25.3367
malathion	237		4.98318	11.4014		0.0558 ± 0.4939	0.0381 (0.0377, 0.0386)	<LOQ	<LOQ	<LOQ	<LOQ	32.8516
chlorpyrifos	3499		73.5702	98.8827		0.1539 ± 0.9107	0.054 (0.0522, 0.0558)	<LOQ	<LOQ	0.0353553	0.141911	35.0314
fenthion	291		6.11859	14.7505		0.0519 ± 0.4093	0.038 (0.0377, 0.0384)	<LOQ	<LOQ	<LOQ	<LOQ	26.7212
ethion	97		2.03953	5.70071		0.0852 ± 0.4218	0.0727 (0.0722, 0.0732)	<LOQ	<LOQ	<LOQ	<LOQ	26.916
triazophos	915		19.2389	59.0164		0.1399 ± 0.8541	0.0907 (0.0892, 0.0923)	<LOQ	<LOQ	<LOQ	<LOQ	51.3404
isocarbophos	557		11.7115	22.3242		0.1302 ± 0.9354	0.081 (0.08, 0.0822)	<LOQ	<LOQ	<LOQ	<LOQ	42.248
mecarbam	464		9.7561	68.8525		0.7069 ± 3.0648	0.4277 (0.42, 0.4355)	<LOQ	<LOQ	<LOQ	<LOQ	141.4
bifenthrin	225		4.73087	9.11063		0.0508 ± 0.5131	0.0374 (0.037, 0.0377)	<LOQ	<LOQ	<LOQ	<LOQ	34.6234
etofenprox	3457		72.6871	93.1217		0.7676 ± 1.7001	0.1667 (0.1577, 0.1763)	<LOQ	<LOQ	0.174401	0.944874	71.7485
tetramethrin	350		7.35913	21.1429		0.2163 ± 0.6365	0.1567 (0.1547, 0.1588)	<LOQ	<LOQ	<LOQ	<LOQ	20.8748
permethrin	406		8.53659	15.7068		0.549 ± 3.0357	0.3889 (0.3844, 0.3934)	<LOQ	<LOQ	<LOQ	<LOQ	141.4
cyhalothrin	432		9.08326	19.0024		0.226 ± 2.165	0.156 (0.1542, 0.1578)	<LOQ	<LOQ	<LOQ	<LOQ	141.4
cypermethrin	971		20.4163	45.4545		0.6708 ± 3.8089	0.4433 (0.4366, 0.4502)	<LOQ	<LOQ	<LOQ	<LOQ	141.4
fenpropathrin	102		2.14466	5.75916		0.4381 ± 2.9552	0.3614 (0.3593, 0.3636)	<LOQ	<LOQ	<LOQ	<LOQ	141.4
cyfluthrin	232		4.87805	8.68545		0.824 ± 2.1717	0.7432 (0.7376, 0.7488)	<LOQ	<LOQ	<LOQ	<LOQ	141.4
fenvalerate	451		9.48276	37.7049		0.1803 ± 0.4717	0.1548 (0.1533, 0.1563)	<LOQ	<LOQ	<LOQ	<LOQ	20.8371
carbofuran	1296		27.2498	41.8033		1.527 ± 9.6199	0.2349 (0.2274, 0.2425)	<LOQ	<LOQ	<LOQ	0.232875	141.4
isoprocarb	2068		43.4819	84.3575		0.4197 ± 2.9171	0.1405 (0.1366, 0.1446)	<LOQ	<LOQ	<LOQ	0.247856	141.4
acenaphthylene	1738		36.5433	59.4697		2.6662 ± 17.1386	0.0086 (0.0078, 0.0095)	<LOQ	<LOQ	<LOQ	0.321915	141.4
fluorene	2270		47.7292	75.3788		4.2472 ± 17.7293	0.0357 (0.0316, 0.0402)	<LOQ	<LOQ	<LOQ	2.5722	141.4
anthracene	2074		43.6081	62.8788		1.0783 ± 5.383	0.0336 (0.0311, 0.0364)	<LOQ	<LOQ	<LOQ	0.439643	141.4
acenaphthene	1841		38.709	100		2.9151 ± 17.1483	0.022 (0.0203, 0.0238)	0.000707	0.000707107	0.000707107	0.728828	199.791
phenanthrene	1694		35.6182	100		7.0163 ± 23.8339	0.1105 (0.1028, 0.1187)	<LOQ	<LOQ	<LOQ	2.17891	141.4
benzo (a) anthracene	4756		100	93.2961		0.0731 ± 0.6179	0.0185 (0.0178, 0.0191)	0.00707	0.00707107	0.0214797	0.0573394	27.9217
chrysene	3888		81.7494	97.619		0.2096 ± 2.103	0.0134 (0.0128, 0.014)	0.003535	0.0291193	0.101443	0.215606	141.4
fluoranthene	1540		32.3802	91.4489		0.4191 ± 2.6074	0.0146 (0.0138, 0.0153)	<LOQ	<LOQ	<LOQ	0.147291	141.4
pyrene	4619		97.1194	100		2.1426 ± 3.6762	0.037 (0.0334, 0.0409)	0.000707	0.297718	1.00943	2.75446	141.4
benzo[b]fluoranthene	3266		68.6712	92.7374		0.0677 ± 0.9467	0.0202 (0.0186, 0.0219)	<LOQ	<LOQ	0.0088571	0.0394365	55.3636
benzo[k]fluoranthene	2243		47.1615	69.7613		0.0524 ± 0.8838	0.0123 (0.0116, 0.013)	<LOQ	<LOQ	<LOQ	0.0211347	51.8272
benzo[a]pyrene	2631		55.3196	87.5661		0.0394 ± 0.4941	0.147 (0.1354, 0.1595)	<LOQ	<LOQ	0.00768442	0.0246202	32.6442
polychlorinated biphenyl (PCB)-28	945		19.8696	45.5531		0.0236 ± 0.368	0.0091 (0.0089, 0.0092)	<LOQ	<LOQ	<LOQ	<LOQ	22.1891
PCB-52	1106		23.2548	46.9274		0.0228 ± 0.2342	0.0044 (0.0043, 0.0046)	<LOQ	<LOQ	<LOQ	<LOQ	8.01281
PCB-77	370		7.77965	53.6885		0.0176 ± 0.2993	0.0078 (0.0077, 0.0079)	<LOQ	<LOQ	<LOQ	<LOQ	17.4128
PCB-81	329		6.91758	38.1148		0.0149 ± 0.2309	0.0078 (0.0077, 0.0079)	<LOQ	<LOQ	<LOQ	<LOQ	15.1662
PCB-101	271		5.69807	41.3408		0.0197 ± 0.08	0.0151 (0.015, 0.0153)	<LOQ	<LOQ	<LOQ	<LOQ	2.72091
PCB-105	615		12.931	55.8659		0.0126 ± 0.2307	0.0042 (0.0041, 0.0043)	<LOQ	<LOQ	<LOQ	<LOQ	9.33327
PCB-114	597		12.5526	56.1475		0.0154 ± 0.2443	0.0081 (0.008, 0.0082)	<LOQ	<LOQ	<LOQ	<LOQ	13.8581
PCB-118	1159		24.3692	50.7042		0.034 ± 0.6826	0.0096 (0.0094, 0.0098)	<LOQ	<LOQ	<LOQ	<LOQ	29.99
PCB-123	177		3.72161	18.4426		0.0301 ± 0.648	0.0149 (0.0147, 0.015)	<LOQ	<LOQ	<LOQ	<LOQ	43.9079
PCB-126	1128		23.7174	64.3443		0.0153 ± 0.2167	0.0052 (0.0051, 0.0054)	<LOQ	<LOQ	<LOQ	<LOQ	13.9424
PCB-138	2397		50.3995	73.7089		0.0392 ± 0.7928	0.0095 (0.0092, 0.0099)	<LOQ	<LOQ	0.00523234	0.021988	52.9162
PCB-153	2298		48.3179	78.8732		0.0413 ± 0.8738	0.0092 (0.0089, 0.0095)	<LOQ	<LOQ	<LOQ	0.0208746	56.7765
PCB-156	1760		37.0059	58.4656		0.0183 ± 0.1375	0.0111 (0.0109, 0.0113)	<LOQ	<LOQ	<LOQ	0.0163549	9.04656
PCB-157	642		13.4987	44.2623		0.0155 ± 0.1313	0.0087 (0.0085, 0.0088)	<LOQ	<LOQ	<LOQ	<LOQ	8.65578
PCB-167	543		11.4172	56.1475		0.0122 ± 0.1217	0.0081 (0.008, 0.0082)	<LOQ	<LOQ	<LOQ	<LOQ	8.17696
PCB-169	894		18.7973	54.5082		0.0214 ± 0.3592	0.005 (0.0049, 0.0052)	<LOQ	<LOQ	<LOQ	<LOQ	24.3937
PCB-180	1533		32.233	59.0909		0.0312 ± 0.4988	0.0113 (0.011, 0.0116)	<LOQ	<LOQ	<LOQ	0.0144394	27.2101
PCB-183	822		17.2834	51.6393		0.0167 ± 0.2693	0.0086 (0.0084, 0.0087)	<LOQ	<LOQ	<LOQ	<LOQ	15.4219
PCB-189	349		7.3381	23.3607		0.0144 ± 0.2563	0.0077 (0.0076, 0.0078)	<LOQ	<LOQ	<LOQ	<LOQ	16.978
brominated diphenyl ethers (BDE)-28	345		7.25399	46.7213		0.0703 ± 1.0284	0.0384 (0.038, 0.0388)	<LOQ	<LOQ	<LOQ	<LOQ	54.422
BDE-47	108		2.27082	13.1148		0.0795 ± 0.321	0.0722 (0.0718, 0.0725)	<LOQ	<LOQ	<LOQ	<LOQ	21.204
BDE-99	82		1.72414	6.08108		0.1527 ± 0.3525	0.1438 (0.1431, 0.1445)	<LOQ	<LOQ	<LOQ	<LOQ	20.0322
BDE-100	105		2.20774	13.5246		0.153 ± 0.2644	0.1447 (0.144, 0.1455)	<LOQ	<LOQ	<LOQ	<LOQ	15.2975
BDE-153	220		4.62574	25.8197		0.0816 ± 0.169	0.0741 (0.0735, 0.0746)	<LOQ	<LOQ	<LOQ	<LOQ	9.87335
BDE-154	178		3.74264	26.2295		0.0843 ± 0.3384	0.0738 (0.0733, 0.0744)	<LOQ	<LOQ	<LOQ	<LOQ	21.9019
BDE-183	166		3.49033	10.8772		0.3955 ± 0.9465	0.3649 (0.3627, 0.3671)	<LOQ	<LOQ	<LOQ	<LOQ	58.6879
trifluralin	282		5.92935	16.7109		0.06 ± 0.5109	0.0385 (0.0381, 0.039)	<LOQ	<LOQ	<LOQ	<LOQ	24.4082
vinclozolin	196		4.12111	17.2131		0.1014 ± 0.5652	0.0749 (0.0741, 0.0756)	<LOQ	<LOQ	<LOQ	<LOQ	24.6377
chlozolinate	328		6.89655	27.0492		1.8239 ± 4.4969	1.534 (1.519, 1.55)	<LOQ	<LOQ	<LOQ	<LOQ	141.4
iprodione	2515		52.8806	79.0984		0.1191 ± 1.0177	0.0353 (0.0341, 0.0365)	<LOQ	<LOQ	0.0226781	0.0664216	64.3452
procymidone	582		12.2372	29.1777		0.0468 ± 1.159	0.0167 (0.0165, 0.017)	<LOQ	<LOQ	<LOQ	<LOQ	77.5707
propargite	241		5.06728	19.2399		0.6764 ± 4.5572	0.3846 (0.3794, 0.3899)	<LOQ	<LOQ	<LOQ	<LOQ	141.4
chlorfenapyr	285		5.99243	29.5082		0.214 ± 2.2951	0.1511 (0.1497, 0.1525)	<LOQ	<LOQ	<LOQ	<LOQ	141.4
kresoxim-methyl	552		10.0127	17.5105		0.2034 ± 0.114	0.1919 (0.1905, 0.1933)	<LOQ	<LOQ	<LOQ	<LOQ	2.08679
tritolyl phosphate	731		13.2596	23.4414		0.0902 ± 0.2998	0.0785 (0.0778, 0.0791)	<LOQ	<LOQ	<LOQ	<LOQ	20.7588
tert-butylphenyl diphenyl phosphate	805		14.6019	30.8017		0.0475 ± 0.0716	0.0408 (0.0404, 0.0412)	<LOQ	<LOQ	<LOQ	<LOQ	3.56441
amitriptyline	15		0.272084	2.39234		0.0725 ± 0.0575	0.071 (0.0708, 0.0712)	<LOQ	<LOQ	<LOQ	<LOQ	2.68102
carbamazepine	81		1.46925	3.76344		0.4862 ± 11.4209	0.0184 (0.0181, 0.0186)	<LOQ	<LOQ	<LOQ	<LOQ	282.8
ametoctradin	132		2.39434	19.3548		0.0077 ± 0.0056	0.0073 (0.0073, 0.0074)	<LOQ	<LOQ	<LOQ	<LOQ	0.165766
imipramine	21		0.380918	2.76074		0.0178 ± 0.0021	0.0177 (0.0177, 0.0178)	<LOQ	<LOQ	<LOQ	<LOQ	0.114067
flubendazole	70		1.26973	5.64516		0.0371 ± 0.031	0.0359 (0.0357, 0.036)	<LOQ	<LOQ	<LOQ	<LOQ	1.48482
clonazepam	64		1.16089	2.45399		0.187 ± 0.4016	0.1785 (0.1779, 0.1791)	<LOQ	<LOQ	<LOQ	<LOQ	21.2382
finasteride	18		0.326501	0.956938		0.0999 ± 0.7558	0.0716 (0.0711, 0.072)	<LOQ	<LOQ	<LOQ	<LOQ	32.53
salmeterol	3		0.0544168	0.306748		0.1768 ± 0.0018	0.1768 (0.1767, 0.1768)	<LOQ	<LOQ	<LOQ	<LOQ	0.253351
irbesartan	110		1.99528	5.47667		1.6666 ± 17.2565	0.1922 (0.1887, 0.1957)	<LOQ	<LOQ	<LOQ	<LOQ	282.8
isoproturon	92		1.66878	4.96689		0.0186 ± 0.0113	0.018 (0.0179, 0.0181)	<LOQ	<LOQ	<LOQ	<LOQ	0.32047
padimate-O	383		6.94722	11.9205		0.4006 ± 2.295	0.2009 (0.1979, 0.204)	<LOQ	<LOQ	<LOQ	<LOQ	101.312
sulisobenzone	90		1.6325	3.45745		0.1807 ± 0.0462	0.1789 (0.1784, 0.1794)	<LOQ	<LOQ	<LOQ	<LOQ	1.83155
phorate sulfoxide	232		4.20824	8.22785		0.074 ± 0.0199	0.0728 (0.0725, 0.0731)	<LOQ	<LOQ	<LOQ	<LOQ	0.505467
fenoxycarb	6		0.108834	1.22699		0.0354 ± 0.0009	0.0354 (0.0354, 0.0354)	<LOQ	<LOQ	<LOQ	<LOQ	0.0730567
penflufen	177		3.21059	7.59494		0.0074 ± 0.0028	0.0073 (0.0072, 0.0073)	<LOQ	<LOQ	<LOQ	<LOQ	0.0832901
epoxiconazole	1		0.0181389	0.268817		0.0707 ± 0.0004	0.0707 (0.0707, 0.0707)	<LOQ	<LOQ	<LOQ	<LOQ	0.103284
profenofos	5		0.0906947	0.465116		0.0177 ± 0.0007	0.0177 (0.0177, 0.0177)	<LOQ	<LOQ	<LOQ	<LOQ	0.0564682
dimethomorph	107		1.94087	5.01567		0.0407 ± 0.122	0.0363 (0.0361, 0.0365)	<LOQ	<LOQ	<LOQ	<LOQ	7.90269
enestroburin	3		0.0544168	0.306748		0.0177 ± 0.0004	0.0177 (0.0177, 0.0177)	<LOQ	<LOQ	<LOQ	<LOQ	0.0462099
forchlorfenuron	6		0.108834	0.465116		0.1769 ± 0.0035	0.1768 (0.1768, 0.1769)	<LOQ	<LOQ	<LOQ	<LOQ	0.318429
isoxathion	1		0.0181389	0.268817		0.0707 ± 0.0008	0.0707 (0.0707, 0.0707)	<LOQ	<LOQ	<LOQ	<LOQ	0.128671
atrazine	235		4.26265	7.17703		0.0762 ± 0.0352	0.0735 (0.0731, 0.0739)	<LOQ	<LOQ	<LOQ	<LOQ	1.1104
hexaconazole	10		0.181389	1.43541		0.0708 ± 0.0038	0.0708 (0.0707, 0.0708)	<LOQ	<LOQ	<LOQ	<LOQ	0.326282
triphenyl phosphate (TPHP)	2386		43.2795	70.8464		0.6638 ± 1.397	0.5184 (0.511, 0.5259)	<LOQ	<LOQ	<LOQ	0.712986	68.0343
fenpyroximate	8		0.145112	0.632911		0.0177 ± 0.0009	0.0177 (0.0177, 0.0177)	<LOQ	<LOQ	<LOQ	<LOQ	0.0625356
methamidophos	40		0.725558	3.79747		0.0357 ± 0.0049	0.0356 (0.0355, 0.0356)	<LOQ	<LOQ	<LOQ	<LOQ	0.219928
sulfamethoxazole	277		5.02449	12.9187		1.6392 ± 18.6419	0.1979 (0.1943, 0.2016)	<LOQ	<LOQ	<LOQ	<LOQ	282.8
sulfamethazine	82		1.48739	5.64516		0.0122 ± 0.2924	0.0073 (0.0072, 0.0073)	<LOQ	<LOQ	<LOQ	<LOQ	21.6098
sulfadimethoxine	48		0.870669	2.29008		0.0722 ± 0.0172	0.0714 (0.0712, 0.0716)	<LOQ	<LOQ	<LOQ	<LOQ	0.436641
sulfamethoxine	35		0.634863	2.45399		0.0358 ± 0.0077	0.0356 (0.0355, 0.0356)	<LOQ	<LOQ	<LOQ	<LOQ	0.425732
sulfaquinoxaline	263		4.77054	8.64745		0.0899 ± 0.5079	0.0741 (0.0736, 0.0747)	<LOQ	<LOQ	<LOQ	<LOQ	35.1552
trimethoprim	179		3.24687	7.17703		0.6014 ± 9.9213	0.0388 (0.0382, 0.0395)	<LOQ	<LOQ	<LOQ	<LOQ	282.8
metronidazole	389		7.05605	13.245		3.3876 ± 28.6371	0.2128 (0.2076, 0.218)	<LOQ	<LOQ	<LOQ	<LOQ	282.8
diazepam	42		0.761836	1.82292		0.0751 ± 2.0217	0.0359 (0.0357, 0.0362)	<LOQ	<LOQ	<LOQ	<LOQ	146.955
clenbuterol	103		1.86831	6.44172		0.1116 ± 2.787	0.0366 (0.0363, 0.0369)	<LOQ	<LOQ	<LOQ	<LOQ	173.067
sildenafil	76		1.37856	3.79747		0.0989 ± 1.6246	0.0365 (0.0362, 0.0369)	<LOQ	<LOQ	<LOQ	<LOQ	68.4472
codeine	17		0.308362	1.67715		0.1932 ± 0.8497	0.1779 (0.1772, 0.1785)	<LOQ	<LOQ	<LOQ	<LOQ	62.3168
thebaine	33		0.598585	1.53374		0.0179 ± 0.0047	0.0178 (0.0177, 0.0178)	<LOQ	<LOQ	<LOQ	<LOQ	0.275393
imidacloprid	397		7.20116	12.2137		0.2685 ± 3.8197	0.1912 (0.1894, 0.193)	<LOQ	<LOQ	<LOQ	<LOQ	282.8
acetamiprid	525		9.52295	16.0338		0.0277 ± 0.1103	0.0201 (0.0198, 0.0203)	<LOQ	<LOQ	<LOQ	<LOQ	6.88397
cloquintocet-mexyl	16		0.290223	2.41935		0.0071 ± 0.0007	0.0071 (0.0071, 0.0071)	<LOQ	<LOQ	<LOQ	<LOQ	0.0430791
napropamide	6		0.108834	1.22699		0.0354 ± 0.0016	0.0354 (0.0354, 0.0354)	<LOQ	<LOQ	<LOQ	<LOQ	0.106431
prometryne	74		1.34228	5.76497		0.0073 ± 0.0044	0.0072 (0.0071, 0.0072)	<LOQ	<LOQ	<LOQ	<LOQ	0.277741
simazine	11		0.199528	0.920245		0.177 ± 0.0058	0.1769 (0.1768, 0.177)	<LOQ	<LOQ	<LOQ	<LOQ	0.399229
triclopyr	3		0.0544168	0.421941		1.769 ± 0.0752	1.768 (1.767, 1.769)	<LOQ	<LOQ	<LOQ	<LOQ	6.67631
metribuzin	615		11.1555	26.1603		0.667 ± 1.1402	0.439 (0.4314, 0.4467)	<LOQ	<LOQ	<LOQ	<LOQ	13.3513
fluridone	32		0.580446	2.14724		0.0072 ± 0.002	0.0071 (0.0071, 0.0071)	<LOQ	<LOQ	<LOQ	<LOQ	0.0703612
diphenamid	27		0.489751	1.53374		0.0072 ± 0.0023	0.0071 (0.0071, 0.0071)	<LOQ	<LOQ	<LOQ	<LOQ	0.0936911
pyrazophos	6		0.108834	0.531915		0.0177 ± 0.0008	0.0177 (0.0177, 0.0177)	<LOQ	<LOQ	<LOQ	<LOQ	0.0706859
edifenphos	7		0.126973	0.531915		0.0354 ± 0.0014	0.0354 (0.0354, 0.0354)	<LOQ	<LOQ	<LOQ	<LOQ	0.105523
propiconazole	19		0.34464	1.88088		0.0723 ± 0.0762	0.071 (0.0708, 0.0711)	<LOQ	<LOQ	<LOQ	<LOQ	5.57774
metalaxyl	195		3.53709	17.5166		0.0192 ± 0.0096	0.0184 (0.0183, 0.0185)	<LOQ	<LOQ	<LOQ	<LOQ	0.22032
flutolanil	2		0.0362779	0.306748		0.0177 ± 0.0006	0.0177 (0.0177, 0.0177)	<LOQ	<LOQ	<LOQ	<LOQ	0.0611251
paclobutrazol	3		0.0544168	0.265957		0.0708 ± 0.0074	0.0707 (0.0707, 0.0708)	<LOQ	<LOQ	<LOQ	<LOQ	0.61375
myclobutanil	7		0.126973	0.443459		0.0354 ± 0.0017	0.0354 (0.0354, 0.0354)	<LOQ	<LOQ	<LOQ	<LOQ	0.136103
triadimefon	1		0.0181389	0.268817		0.0707 ± 0.0021	0.0707 (0.0707, 0.0707)	<LOQ	<LOQ	<LOQ	<LOQ	0.224661
pyraclostrobin	111		2.01342	4.78469		0.0076 ± 0.0073	0.0072 (0.0072, 0.0073)	<LOQ	<LOQ	<LOQ	<LOQ	0.335976
carbendazim	1528		27.7163	40.7173		0.0326 ± 0.2597	0.0115 (0.0112, 0.0118)	<LOQ	<LOQ	<LOQ	0.0132741	13.819
Sodiumpentachlorophenol	25		0.453474	2.95699		0.0711 ± 0.0065	0.0709 (0.0708, 0.071)	<LOQ	<LOQ	<LOQ	<LOQ	0.322684
diafenthiuron	71		1.28787	7.31707		0.3586 ± 0.0672	0.3566 (0.3558, 0.3574)	<LOQ	<LOQ	<LOQ	<LOQ	3.89187
triflumuron	20		0.362779	1.43541		0.0355 ± 0.0036	0.0355 (0.0354, 0.0355)	<LOQ	<LOQ	<LOQ	<LOQ	0.210192
chlorbenzuron	142		2.57573	6.77083		0.0374 ± 0.022	0.0362 (0.036, 0.0364)	<LOQ	<LOQ	<LOQ	<LOQ	0.73379
buprofezin	273		4.95193	31.2639		0.0235 ± 0.0384	0.0193 (0.0191, 0.0195)	<LOQ	<LOQ	<LOQ	<LOQ	1.16284
furalaxyl	141		2.55759	5.52147		0.0188 ± 0.0099	0.0182 (0.0181, 0.0183)	<LOQ	<LOQ	<LOQ	<LOQ	0.245555
ethidimuron	41		0.743697	2.14724		0.018 ± 0.0053	0.0178 (0.0178, 0.0179)	<LOQ	<LOQ	<LOQ	<LOQ	0.160324
diethofencarb	88		1.59623	5.32915		0.074 ± 0.0374	0.072 (0.0717, 0.0723)	<LOQ	<LOQ	<LOQ	<LOQ	1.18365
fluconazole	94		1.70506	4.65632		0.2762 ± 8.5131	0.0182 (0.0181, 0.0184)	<LOQ	<LOQ	<LOQ	<LOQ	282.8
atrazine-desethyl	62		1.12461	3.48837		0.1791 ± 0.0299	0.1782 (0.1778, 0.1786)	<LOQ	<LOQ	<LOQ	<LOQ	1.48536
aldicarb sulfone	3		0.0544168	0.478469		0.1773 ± 0.0259	0.1769 (0.1767, 0.1771)	<LOQ	<LOQ	<LOQ	<LOQ	1.75006
hydrocortisone butyrate	51		0.925086	2.09644		0.1782 ± 0.0169	0.1778 (0.1775, 0.178)	<LOQ	<LOQ	<LOQ	<LOQ	0.636377
cortisone	5436		98.6033	99.7972		16.01 ± 5.3472	14.56 (14.34, 14.78)	<LOQ	12.6601	15.8765	19.3326	52.0831
17-alpha-methyltestosterone	128		2.32178	6.20843		0.1834 ± 0.0713	0.1801 (0.1795, 0.1808)	<LOQ	<LOQ	<LOQ	<LOQ	3.20604
tadalafil	83		1.50553	3.06748		0.1754 ± 4.4143	0.0724 (0.0718, 0.0729)	<LOQ	<LOQ	<LOQ	<LOQ	282.8
cetirizine dihydrochloride	197		3.57337	6.27907		0.5559 ± 6.5612	0.362 (0.3598, 0.3642)	<LOQ	<LOQ	<LOQ	<LOQ	282.8
4,4'-Bis(diethylamino)benzophenone	14		0.253945	0.843882		0.3574 ± 0.212	0.3544 (0.3538, 0.355)	<LOQ	<LOQ	<LOQ	<LOQ	15.983
flurochloridone	10		0.181389	1.16279		0.0708 ± 0.0027	0.0708 (0.0707, 0.0708)	<LOQ	<LOQ	<LOQ	<LOQ	0.168246
thiabendazole	486		8.81553	17.2043		0.006 ± 0.0326	0.004 (0.004, 0.0041)	<LOQ	<LOQ	<LOQ	<LOQ	2.12009
mebendazole	195		3.53709	13.5255		0.0747 ± 0.0232	0.073 (0.0727, 0.0734)	<LOQ	<LOQ	<LOQ	<LOQ	0.320171
tinidazole	629		11.4094	34.3681		0.9697 ± 11.5715	0.4041 (0.3988, 0.4094)	<LOQ	<LOQ	<LOQ	<LOQ	282.8
oseltamivir	19		0.34464	1.84049		0.0355 ± 0.0039	0.0354 (0.0354, 0.0355)	<LOQ	<LOQ	<LOQ	<LOQ	0.193979
cortisol	5424		98.3856	99.7674		99.1931 ± 50.5021	83.01 (81.4, 84.64)	<LOQ	65.0743	92.998	127.335	282.8
clobetasone butyrate	8		0.145112	0.940439		0.3538 ± 0.0083	0.3537 (0.3536, 0.3539)	<LOQ	<LOQ	<LOQ	<LOQ	0.656221
brompheniramine	56		1.01578	3.37423		0.0187 ± 0.0447	0.0179 (0.0178, 0.018)	<LOQ	<LOQ	<LOQ	<LOQ	3.31035
sulfamethoxypyridazine	80		1.45112	3.06748		0.0359 ± 0.007	0.0357 (0.0356, 0.0357)	<LOQ	<LOQ	<LOQ	<LOQ	0.420053
monoethyl phthalate (MEP)	5119		92.8533	99.1935		3.567 ± 4.8548	2.558 (2.502, 2.616)	<LOQ	1.71019	2.88405	4.39908	195.605
dibutyl phosphate (DBP)	1557		28.2423	54.908		0.5985 ± 0.6549	0.481 (0.4739, 0.4881)	<LOQ	<LOQ	<LOQ	0.583398	17.6548
diphenyl phosphate	1175		21.3133	47.4501		0.5187 ± 1.8705	0.4218 (0.4171, 0.4264)	<LOQ	<LOQ	<LOQ	<LOQ	103.77
monobenzyl phthalate	101		1.83203	16.4894		0.1938 ± 0.2537	0.1817 (0.1807, 0.1828)	<LOQ	<LOQ	<LOQ	<LOQ	16.1977
bisphenol F	886		16.0711	53.2151		0.4537 ± 0.3589	0.4088 (0.4048, 0.4128)	<LOQ	<LOQ	<LOQ	<LOQ	11.1067
bisphenol A	2257		40.9396	66.3978		1.5605 ± 2.2788	1.104 (1.084, 1.124)	<LOQ	<LOQ	<LOQ	1.46386	68.5859
bisphenol S	688		12.4796	62.9032		0.2194 ± 0.4314	0.1949 (0.1933, 0.1966)	<LOQ	<LOQ	<LOQ	<LOQ	23.3666
bisphenol Z	6		0.108834	0.465116		0.1771 ± 0.0126	0.177 (0.1768, 0.1771)	<LOQ	<LOQ	<LOQ	<LOQ	0.686385
bisphenol AP	0		0	0		<LOQ	<LOQ	<LOQ	<LOQ	<LOQ	<LOQ	<LOQ
bisphenol AF	923		16.7422	59.4235		0.4156 ± 0.1614	0.3969 (0.3941, 0.3998)	<LOQ	<LOQ	<LOQ	<LOQ	4.5952
bisphenol M	6		0.108834	0.956938		0.1771 ± 0.0114	0.1769 (0.1768, 0.1771)	<LOQ	<LOQ	<LOQ	<LOQ	0.851009
1H,1H,2H,2H-Perfluorohexanesulfonic acid (6:2 FTSA)	503		9.12389	16.2679		0.023 ± 0.0361	0.0196 (0.0194, 0.0198)	<LOQ	<LOQ	<LOQ	<LOQ	1.06434
perfluoroheptanesulfonic acid (PFHpS)	5470		99.22	99.7972		0.1965 ± 1.1754	0.1022 (0.0996, 0.105)	<LOQ	0.050778	0.102461	0.198834	75.3833
perfluorononanesulfonic acid sodium (PFNS)	109		1.97714	4.29448		3.7649 ± 5.7698	3.596 (3.581, 3.611)	<LOQ	<LOQ	<LOQ	<LOQ	282.8
6:2 chlorinated polyfluoroalkyl ether sulfonate (6:2 Cl-PFAES)	4559		82.6954	99.7674		7.7067 ± 18.4877	2.569 (2.473, 2.669)	<LOQ	0.819313	2.35552	7.29393	282.8
cyclamic acid	4939		89.5882	96.3576		10.0176 ± 31.4463	0.7621 (0.7138, 0.8137)	<LOQ	0.100438	0.678767	5.09649	282.8
acesulfame	3578		64.9011	87.5		6.213 ± 23.871	0.3461 (0.3251, 0.3685)	<LOQ	<LOQ	0.17033	2.27151	282.8
ibuprofen	1470		26.6642	42.7481		3.0492 ± 23.5685	0.5395 (0.5259, 0.5534)	<LOQ	<LOQ	<LOQ	0.556745	282.8
diclofenac acid	782		14.1847	28.1796		1.2641 ± 12.9766	0.2356 (0.2303, 0.241)	<LOQ	<LOQ	<LOQ	<LOQ	282.8
nicarbazin	31		0.562307	2.32558		0.1803 ± 0.0966	0.1779 (0.1774, 0.1784)	<LOQ	<LOQ	<LOQ	<LOQ	6.47586
n-butyl 4-hydroxybenzoate (BOHB)	533		9.66806	26.7943		0.0223 ± 0.026	0.0197 (0.0195, 0.0199)	<LOQ	<LOQ	<LOQ	<LOQ	1.0465
2,4-dihydroxybenzophenone	205		3.71848	9.53437		0.0092 ± 0.0221	0.0075 (0.0074, 0.0076)	<LOQ	<LOQ	<LOQ	<LOQ	0.81151
heptyl 4-hydroxybenzoate	17		0.308362	0.993377		0.0071 ± 0.0011	0.0071 (0.0071, 0.0071)	<LOQ	<LOQ	<LOQ	<LOQ	0.0660706
2,2'-dihydroxy,4'-dimethoxybenzophenone	82		1.48739	5.34351		0.0358 ± 0.0036	0.0357 (0.0356, 0.0357)	<LOQ	<LOQ	<LOQ	<LOQ	0.0943076
triclocarban	3089		56.0312	82.7907		0.0406 ± 0.1172	0.0185 (0.018, 0.019)	<LOQ	<LOQ	0.0141246	0.039528	4.03646
diethyl phosphate	1282		23.2541	41.7553		2.7348 ± 2.4946	2.248 (2.217, 2.279)	<LOQ	<LOQ	<LOQ	<LOQ	18.5488
agroxone	38		0.68928	2.32068		0.0408 ± 0.1265	0.0359 (0.0357, 0.0362)	<LOQ	<LOQ	<LOQ	<LOQ	7.33203
pyridafol	52		0.943225	2.64901		0.004 ± 0.0063	0.0036 (0.0036, 0.0036)	<LOQ	<LOQ	<LOQ	<LOQ	0.169144
benzyladenine	82		1.48739	3.97351		0.0042 ± 0.0241	0.0036 (0.0036, 0.0037)	<LOQ	<LOQ	<LOQ	<LOQ	1.7619
bentazone	66		1.19717	2.53165		0.0189 ± 0.0226	0.018 (0.0179, 0.0181)	<LOQ	<LOQ	<LOQ	<LOQ	0.805742
fenoprop	0		0	0		<LOQ	<LOQ	<LOQ	<LOQ	<LOQ	<LOQ	<LOQ
dodemorph	79		1.43298	2.95359		0.0357 ± 0.0032	0.0356 (0.0356, 0.0357)	<LOQ	<LOQ	<LOQ	<LOQ	0.0917797
cyclosulfamuron	130		2.35806	12.4169		0.0372 ± 0.0139	0.0363 (0.0361, 0.0364)	<LOQ	<LOQ	<LOQ	<LOQ	0.365584
triflusulfuron-methyl	125		2.26737	4.6875		0.072 ± 0.0089	0.0717 (0.0715, 0.0718)	<LOQ	<LOQ	<LOQ	<LOQ	0.184586
metaflumizone	764		13.8582	33.5878		0.0047 ± 0.0077	0.004 (0.004, 0.0041)	<LOQ	<LOQ	<LOQ	<LOQ	0.367574
lufenuron	1422		25.7936	84.4186		0.1119 ± 0.1118	0.0919 (0.0907, 0.0932)	<LOQ	<LOQ	<LOQ	0.103601	2.45721
mecoprop	0		0	0		<LOQ	<LOQ	<LOQ	<LOQ	<LOQ	<LOQ	<LOQ
clothianidin	28		0.50789	1.65563		0.2401 ± 3.8291	0.1784 (0.1776, 0.1792)	<LOQ	<LOQ	<LOQ	<LOQ	282.8
abscisic acid	632		11.4638	24.4019		0.2661 ± 0.4527	0.2065 (0.2038, 0.2092)	<LOQ	<LOQ	<LOQ	<LOQ	10.9927
bisphenol P	1		0.0181389	0.209644		0.1769 ± 0.0106	0.1768 (0.1767, 0.1769)	<LOQ	<LOQ	<LOQ	<LOQ	0.961111
4-hydroxybenzophenone	457		8.2895	16.0338		0.0218 ± 0.0318	0.0194 (0.0192, 0.0196)	<LOQ	<LOQ	<LOQ	<LOQ	1.83141
dioxybenzone	7		0.126973	0.806452		0.0708 ± 0.0025	0.0708 (0.0707, 0.0708)	<LOQ	<LOQ	<LOQ	<LOQ	0.167997
2,4,5-trichlorophenoxyacetic acid	52		0.943225	4.18605		0.0725 ± 0.0272	0.0714 (0.0712, 0.0717)	<LOQ	<LOQ	<LOQ	<LOQ	0.922035
bisphenol C	34		0.616724	1.62791		0.0777 ± 0.4581	0.0712 (0.071, 0.0714)	<LOQ	<LOQ	<LOQ	<LOQ	34.064
monocyclohexyl phthalate (MCHP)	2889		52.4034	60.3053		0.2267 ± 0.5224	0.147 (0.1438, 0.1503)	<LOQ	<LOQ	0.112918	0.284119	32.9607
dichlorprop	2		0.0362779	0.331126		0.1768 ± 0.0053	0.1768 (0.1767, 0.1769)	<LOQ	<LOQ	<LOQ	<LOQ	0.560159
bisphenol E	4		0.0725558	0.268817		0.7075 ± 0.0221	0.7073 (0.707, 0.7077)	<LOQ	<LOQ	<LOQ	<LOQ	2.15281
chloramphenicol	166		3.01106	5.90717		0.0279 ± 0.3391	0.0186 (0.0184, 0.0187)	<LOQ	<LOQ	<LOQ	<LOQ	23.9855
florfenicol	5		0.0906947	0.478469		0.1779 ± 0.049	0.1771 (0.1768, 0.1773)	<LOQ	<LOQ	<LOQ	<LOQ	2.74631
perfluorooctanesulfonate (PFOS)	5505		99.8549	99.7972		9.3978 ± 19.6979	4.65 (4.506, 4.799)	<LOQ	2.20718	4.88995	10.2063	282.8
perfluorooctanoic acid (PFOA)	5513		100	99.7972		8.2984 ± 11.9356	3.991 (3.867, 4.12)	0.0778426	1.63527	3.26241	9.8616	162.088
perfluorononanoic acid (PFNA)	5400		97.9503	99.7972		1.5787 ± 2.338	0.8126 (0.7863, 0.8398)	<LOQ	0.39776	0.873011	1.87936	49.7946
perfluorodecanoic acid (PFDA)	5406		98.0591	99.7972		1.8221 ± 4.3167	0.7234 (0.698, 0.7497)	<LOQ	0.312415	0.737419	1.69798	104.456
perfluorohexanesulfonate (PFHxS)	4956		89.8966	99.7674		0.9855 ± 2.5055	0.387 (0.3732, 0.4014)	<LOQ	0.152209	0.406366	1.00229	138.261
perfluoroundecanoic acid (PFUnDA)	5361		97.2429	99.7972		1.1449 ± 2.642	0.5137 (0.4964, 0.5316)	<LOQ	0.233631	0.560945	1.23448	70.019
perfluorobutanoic acid (PFBA)	167		3.0292	6.91824		0.195 ± 0.1808	0.1831 (0.182, 0.1843)	<LOQ	<LOQ	<LOQ	<LOQ	6.37017
perfluoro-n-pentanoic acid (PFPeA)	5398		97.914	99.2021		1.473 ± 1.1438	1.097 (1.073, 1.121)	<LOQ	0.698594	1.21226	1.92931	13.8231
perfluorohexanoic acid (PFHxA)	990		17.9576	36.409		0.0614 ± 0.0832	0.0455 (0.0448, 0.0462)	<LOQ	<LOQ	<LOQ	<LOQ	1.63371
perfluoroheptanoic acid (PFHpA)	488		8.8518	33.9152		0.09 ± 0.1174	0.078 (0.0773, 0.0788)	<LOQ	<LOQ	<LOQ	<LOQ	4.44347
perfluorododecanoic acid (PFDoDA)	4561		82.7317	98.2544		0.1533 ± 0.3736	0.0512 (0.049, 0.0534)	<LOQ	0.0175671	0.0678738	0.167057	9.05216
perfluorotridecanoic acid (PFTrDA)	4586		83.1852	98.1744		0.1949 ± 0.3055	0.0789 (0.0759, 0.0821)	<LOQ	0.0279203	0.0945873	0.243914	5.28617
perfluorobutanesulfonate (PFBS)	18		0.326501	1.39535		0.1802 ± 0.1687	0.1774 (0.177, 0.1778)	<LOQ	<LOQ	<LOQ	<LOQ	12.4009
2,4-dichlorophenoxyacetic acid (2,4-D)	2038		36.9672	59.4937		0.0798 ± 0.1954	0.0537 (0.0528, 0.0547)	<LOQ	<LOQ	<LOQ	0.0736219	7.90303
linuron	3		0.0544168	0.331126		0.0354 ± 0.0014	0.0354 (0.0354, 0.0354)	<LOQ	<LOQ	<LOQ	<LOQ	0.116684
chlorothalonil	2281		41.3749	86.2069		1.0925 ± 7.3881	0.1147 (0.1097, 0.12)	<LOQ	<LOQ	<LOQ	0.351929	282.8
triclosan	3009		54.5801	92.2432		0.1488 ± 0.3853	0.0515 (0.0498, 0.0532)	<LOQ	<LOQ	0.0330525	0.122716	15.6058
hexaflumuron	141		2.55759	8.97756		0.3584 ± 0.0318	0.3574 (0.3568, 0.3581)	<LOQ	<LOQ	<LOQ	<LOQ	1.06514
tolfenpyrad	11		0.199528	1.06383		0.0356 ± 0.0101	0.0354 (0.0354, 0.0355)	<LOQ	<LOQ	<LOQ	<LOQ	0.759218
fipronil	13		0.235806	1.47679		0.0361 ± 0.0344	0.0355 (0.0354, 0.0356)	<LOQ	<LOQ	<LOQ	<LOQ	2.51776
4-chlorophenoxyacetate (4-CPA)	1124		20.3882	34.106		0.7465 ± 6.5608	0.1072 (0.1042, 0.1102)	<LOQ	<LOQ	<LOQ	<LOQ	282.8
naproanilide	8		0.145112	0.613497		0.0036 ± 0.0009	0.0035 (0.0035, 0.0035)	<LOQ	<LOQ	<LOQ	<LOQ	0.0507077
estrone	17		0.308362	1.05485		0.3661 ± 0.4671	0.3554 (0.3543, 0.3564)	<LOQ	<LOQ	<LOQ	<LOQ	31.7613
cloprop	1085		19.6808	25.4364		0.9103 ± 0.9571	0.8238 (0.8161, 0.8317)	<LOQ	<LOQ	<LOQ	<LOQ	47.7533
albendazole-2-aminosulfone	37		0.671141	2.76074		0.0182 ± 0.0169	0.0178 (0.0178, 0.0179)	<LOQ	<LOQ	<LOQ	<LOQ	1.23461
glipizide	88		1.59623	3.31126		0.4224 ± 9.2328	0.0075 (0.0074, 0.0076)	<LOQ	<LOQ	<LOQ	<LOQ	282.8
flusulfamide	0		0	0		<LOQ	<LOQ	<LOQ	<LOQ	<LOQ	<LOQ	<LOQ
gibberellin	183		3.31943	7.12788		0.2783 ± 0.7408	0.1928 (0.1903, 0.1953)	<LOQ	<LOQ	<LOQ	<LOQ	21.7022
tolbutamide	64		1.16089	3.97351		0.0114 ± 0.2072	0.0072 (0.0072, 0.0073)	<LOQ	<LOQ	<LOQ	<LOQ	14.7561
Indolebutyric acid (IBA)	5256		95.3383	99.3348		2.8141 ± 2.4894	2.142 (2.101, 2.185)	<LOQ	1.38335	2.18929	3.45611	35.1173
fipronil sulfide	36		0.653002	3.79747		0.0037 ± 0.0025	0.0036 (0.0036, 0.0036)	<LOQ	<LOQ	<LOQ	<LOQ	0.104153
clopidol	281		5.09704	11.4833		0.1314 ± 0.7054	0.0777 (0.0767, 0.0787)	<LOQ	<LOQ	<LOQ	<LOQ	22.3016
fipronil sulfone	5504		99.8367	99.7972		0.6246 ± 1.1136	0.2784 (0.2691, 0.2879)	<LOQ	0.11876	0.271076	0.649646	27.463
bis[2-(perfluorohexyl)ethyl] phosphate (6:2 diPAP)	1212		21.9844	50.2688		2.8575 ± 5.6969	2.22 (2.19, 2.25)	<LOQ	<LOQ	<LOQ	<LOQ	282.8
SD, standard deviation; CI, cofidence interval. LOQ, limit of quantification.

## Sheet: Supplementary Data 3
Supplementary Data 3. Examination of 29 calibration curve run in GC-MS/MS including recovery for each of the 97 exposures in 2, 5 and 20 ng/mL concentrations.
Exogenous chemical residues	Recovery of 1st calibration curve				Recovery of 2nd calibration curve				Recovery of 3rd calibration curve				Recovery of 4th calibration curve				Recovery of 5th calibration curve				Recovery of 6th calibration curve				Recovery of 7th calibration curve				Recovery of 8th calibration curve				Recovery of 9th calibration curve				Recovery of 10th calibration curve				Recovery of 11th calibration curve				Recovery of 12th calibration curve				Recovery of 13th calibration curve
	2 ng/mL	5 ng/mL	20 ng/mL		2 ng/mL	5 ng/mL	20 ng/mL		2 ng/mL	5 ng/mL	20 ng/mL		2 ng/mL	5 ng/mL	20 ng/mL		2 ng/mL	5 ng/mL	20 ng/mL		2 ng/mL	5 ng/mL	20 ng/mL		2 ng/mL	5 ng/mL	20 ng/mL		2 ng/mL	5 ng/mL	20 ng/mL		2 ng/mL	5 ng/mL	20 ng/mL		2 ng/mL	5 ng/mL	20 ng/mL		2 ng/mL	5 ng/mL	20 ng/mL		2 ng/mL	5 ng/mL	20 ng/mL		2 ng/mL
alpha-hexachlorocyclohexane (HCH)	82.4834	83.0596	84.3722		87.1477	100.136	83.979		106.995	78.9696	106.323		91.5669	80.5598	85.0281		99.4392	104.958	84.4801		129.795	91.7805	96.0077		74.9913	96.1723	103.269		97.4982	71.1324	112.413		132.013	92.8232	95.5038		95.6291	99.3598	82.3713		101.724	102.874	90.2964		107.952	119.639	84.5378		113.856
beta-HCH	73.3663	77.4178	80.1792		84.1269	98.9423	95.7619		109.769	85.3716	109.748		83.0721	95.8243	92.4328		102.966	105.716	90.748		115.924	92.6797	103.726		75.4097	94.3084	108.876		95.7239	91.7209	108.636		103.567	86.8389	105.985		83.3902	104.63	70.7808		105.545	131.53	95.1536		93.0261	107.054	84.3449		102.405
gamma-HCH	98.141	100.879	100.238		92.1074	94.5223	89.9066		113.852	77.6369	106.995		108.137	98.9666	87.514		104.081	109.417	88.6743		126.007	93.9393	101.536		75.6523	92.4056	104.984		96.3266	70.5728	110.351		130.842	109.794	121.56		94.1095	96.4441	76.8458		107.458	130.469	90.3127		102.886	116.141	79.8314		113.899
delta-HCH	99.4737	98.2563	106.062		82.585	109.913	83.5231		111.261	78.9347	117.758		89.4393	83.6761	85.4439		89.3683	117.379	83.9532		115.077	95.8904	80.0771		75.4524	97.9495	86.8725		95.6259	90.6406	112.892		135.23	82.0225	94.7155		129.391	96.296	76.1706		89.4988	130.31	78.6287		116.218	113.446	92.03		108.04
p,p'-dichlorodiphenyldichloroethane (DDD)	76.7563	80.2737	77.6276		80.625	99.2283	80.6863		109.245	85.3378	97.6677		87.3097	96.7824	73.1804		70.6566	90.3553	72.4404		139.521	124.558	129.401		77.245	72.4979	102.79		133.348	105.064	107.29		95.8163	70.4557	76.5017		93.7857	70.1364	75.4902		112.259	93.0133	96.2517		71.6129	94.9193	93.283		89.6566
p,p'-dichlorodiphenyldichloroethylene (DDE)	90.5717	100.942	93.1741		88.853	101.398	97.3255		108.595	82.6841	98.3933		88.8553	84.9135	74.0878		113.28	107.117	93.6871		130.305	91.1125	91.4414		81.1467	85.6359	109.202		90.3861	78.0068	104.919		113.638	89.5173	95.763		94.9611	98.8888	86.072		104.025	117.665	90.9275		107.646	98.6578	104.942		104.463
p,p'-dichlorodiphenyltrichloroethane (DDT)	94.53	98.9456	81.87		101.878	72.4635	104.006		104.977	81.0317	91.2991		110.59	96.8773	83.5492		83.6366	71.374	72.0601		112.2	71.5209	70.5575		95.4189	120.264	97.0957		87.1644	72.4795	108.165		91.5987	80.782	78.7567		75.9173	93.2945	70.334		98.7865	83.345	75.2581		102.565	79.2347	81.21		93.7786
o,p'-DDD	71.0174	81.4053	83.9229		82.938	104.553	96.2831		102.161	88.9887	107.021		91.7162	93.8005	82.6985		101.955	104.528	101.222		121.361	89.9143	94.2349		80.8702	97.4981	129.224		82.5886	71.8301	109.242		121.921	90.3427	86.3675		89.42	108.063	94.7534		97.9064	135.943	88.1819		105.594	95.844	108.603		106.17
o,p'-DDT	96.1974	98.2486	96.2907		85.25	101.448	82.321		110.776	85.2107	98.4539		71.4571	81.248	94.6391		121.966	107.849	87.8379		122.816	104.707	95.7115		80.2782	86.6998	111.722		84.111	107.141	81.3925		118.641	101.102	124.026		74.4658	99.1042	87.8082		103.585	90.8261	93.6343		96.2057	76.9227	74.134		98.4137
o,p'-DDE	131.913	95.733	86.7303		80.3314	100.431	92.0892		104.13	85.0703	98.4548		92.9626	75.5604	74.5142		108.184	97.2293	75.9029		118.84	94.8601	95.187		71.8147	95.989	107.828		101.601	79.7316	104.114		116.053	75.8787	114.631		79.8116	92.4367	76.4239		93.1523	124.933	88.1663		113.074	117.044	89.6535		113.332
methoxychlor	95.5228	100.892	89.0645		88.5068	85.5942	80.4615		116.925	107.203	100.96		87.8679	81.3635	77.0474		94.9832	71.9221	74.1731		110.693	73.7755	75.8132		101.478	114.779	86.0256		118.5	132.945	107.645		87.2519	98.6762	120.23		77.3275	111.273	86.9445		112.225	89.3765	100.834		130.065	94.3099	92.1637		92.2066
aldrin	99.6571	107.04	88.6286		91.8974	103.887	96.7897		97.0275	99.1005	111.93		110.368	86.6844	70.0478		115.751	97.6805	99.5629		126.35	97.6018	99.7387		73.7144	83.7984	109.771		88.3779	80.4959	98.5719		103.179	75.9533	109.997		135.156	91.6413	80.8409		117.142	119.834	84.157		119.932	120.576	98.206		94.9654
endrin	93.75	108.5	131.146		100	112.609	112.674		81.7244	112.914	121.834		99.8364	94.0458	101.568		93.6291	106.896	108.876		131.972	92.8203	99.4175		86.0133	83.4164	109.101		116.937	120.97	137.791		120.32	78.5178	73.8455		126.961	78.5744	88.0002		48.1929	81.0856	91.2012		110.46	90.8224	95.465		110.556
endrin ketone	100.278	112.741	81.5741		105.323	101.839	116.46		117.75	91.0087	100.99		133.308	133.15	85.9824		87.1649	101.023	83.6694		90.9083	76.4139	74.8812		73.8564	123.24	97.2714		78.0406	91.9796	85.7982		103.316	128.22	75.1678		120.32	85.4251	119.597		87.3511	71.9833	84.7909		110.39	91.7549	92.037		132.149
cis-nonachlor	72.7679	118.643	107.589		87.029	111.913	91.1884		79.9306	110.827	97.4717		96.583	114.979	91.5509		94.5211	103.14	97.8501		114.738	98.5966	89.0155		127.678	94.9588	93.7876		88.9966	118.03	82.2168		79.0498	91.6966	112.121		72.1816	87.6948	73.8519		106.652	100.391	109.592		101.1	80.7966	86.1715		94.2603
trans-nonachlor	85.4545	99.1329	86.7343		85.8503	106.653	95.9082		90.7771	91.6756	114.517		106.325	102.342	85.1074		110.777	102.812	88.4672		121.921	98.5093	98.2458		112.756	91.207	116.06		113.172	76.5538	107.001		112.044	103.131	128.177		87.4802	82.7878	90.3208		76.3938	102.727	103.021		106.056	121.183	96.7832		129.649
cis-chlordane	138.623	104.648	84.168		74.8846	103.477	95.2346		93.2304	97.9615	104.473		111.147	97.2364	83.3953		108.445	99.0473	83.2673		119.446	92.4661	99.991		78.3808	101.486	108.099		97.5767	77.4825	107.854		110.912	104.06	135.293		84.7666	79.217	86.2324		72.1663	123.463	96.809		118.417	106.575	99.0408		109.316
trans-chlordane	130.512	102.065	85.6465		82.2664	109.832	102.829		97.4508	85.9135	111.706		119.137	101.14	84.2241		105.263	106.019	87.8543		122.451	93.0616	96.201		90.0431	101.447	112.782		99.0948	77.3924	103.645		101.188	75.3092	112.937		96.9689	90.7897	96.1566		112.212	139.36	92.9514		99.9735	104.329	74.8048		120.98
pentachlorobenzene	92.9386	105.567	85.057		103.075	108.707	78.3251		120.343	85.8006	83.8962		137.156	90.7387	85.8159		126.074	103.334	96.6026		136.037	98.7454	98.6467		88.0291	95.0589	107.459		77.5875	73.3561	120.438		83.472	71.8312	89.3073		99.9908	108.979	78.5648		99.1713	182.901	72.9259		135.108	127.995	73.9978		131.151
hexachlorobenzene	97.9764	99.6935	89.4047		100.939	97.3865	85.4476		108.17	82.4001	98.6796		100.393	88.8411	86.7157		120.351	114.975	92.1966		125.378	95.256	94.6322		88.6951	93.9308	101.56		112.36	82.1535	117.004		133.108	96.105	91.9396		90.689	107.311	76.0155		100.128	77.8998	84.9174		129.778	135.095	83.7999		106.643
pentachlorophenol	69.0672	97.5	131.226		97.9091	84.0364	129.536		73.4795	84.1131	93.7487		85.0824	72.0436	106.573		83.5175	91.8412	99.0753		71.679	79.7848	114.384		74.2534	78.1958	123.905		96.4893	135.837	133.624		98.5247	75.6712	104.469		104.227	97.1297	73.767		112.566	98.5544	82.3056		89.4431	98.395	100.872		84.6692
quintozine	74.7134	105.057	110.15		84.2222	98.0333	86.7556		128.93	92.4996	98.7763		131.113	113.629	91.6377		118.558	100.642	102.312		85.323	84.4347	96.1274		89.702	76.6062	110		98.2882	76.0466	115.887		91.6161	87.001	97.0738		108.332	106.502	74.303		103.569	94.5994	89.7516		110.644	112.342	87.4657		126.628
propanil	86.4138	97.6636	110.617		89.9373	100.689	112.176		92.4191	85.0931	126.983		89.5228	82.5366	101.378		101.321	105.203	104.233		125.784	105.273	104.496		72.3519	115.536	102.325		95.1079	81.5263	124.989		108.95	86.1864	98.6366		76.2926	106.164	70.0756		103.415	129.597	99.175		107.899	93.7031	100.485		99.621
heptachlor	88.8137	93.2006	98.414		94.7631	99.9412	90.857		109.854	81.2637	105.396		102.503	83.3275	90.8822		103.69	99.1641	79.425		126.82	93.0673	97.7443		88.1743	99.8388	118.099		94.7971	73.4053	108.492		129.934	86.9757	99.6488		87.8942	99.2432	86.6177		100.04	104.181	86.566		113.793	118.413	83.5224		106.345
oxychlordane	98	102.86	102.312		82.1484	98.8984	97.6777		89.79	73.2909	101.57		98.7725	93.0041	72.6102		89.5779	91.1283	100.51		124.443	95.44	98.7479		79.1182	92.0773	123.252		90.2207	74.7415	95.2036		135.979	91.8792	109.497		89.0497	98.4133	90.2609		104.814	129.785	81.4722		113.239	104.787	97.505		103.622
epoxyheptachlor	141.667	100	98.8056		80	113.889	110.5		101.228	71.2662	104.053		126.51	135.098	100.151		111.683	80.0729	104.717		103.604	101.063	95.3251		99.8716	82.3609	111.58		83.7864	83.0277	105.219		93.9282	134.55	90.5328		55.2325	97.9326	119.419		73.8476	124.714	96.2276		109.714	83.919	96.2764		97.5255
beta-endosulfan	102.857	119.5	123.696		113.942	90.1923	116.5		107.221	93.9757	111.361		93.1493	83.7361	103.964		81.4986	97.0967	109.385		131.027	96.5301	102.086		72.0505	93.8816	116.649		78.2528	72.9249	109.831		90.0468	102.456	87.1494		72.1035	103.604	113.791		72.5173	102.335	92.0302		97.8782	93.1595	104.627		104.207
mirex	90.5068	85.4842	82.7002		74.5876	78.033	85.6206		132.843	102.09	99.7911		83.4811	70.8352	79.6597		80.0737	70.6493	70.8761		126.477	72.481	75.8106		115.157	130.567	77.487		105.389	138.247	88.9933		108.21	131.196	98.7359		123.969	129.593	128.256		107.638	85.6457	84.9638		105.559	85.17	85.2916		109.081
dichlorvos	89.9818	104.726	88.7379		83.9542	108.954	86.9286		119.894	77.1334	86.6898		138.405	81.7657	139.12		114.778	86.6265	102.116		138.511	105.416	104.274		95.6613	102.869	109.903		75.3004	86.735	128.517		132.539	114.99	102.033		129.933	139.514	70.4487		103.684	137.631	66.8993		128.663	136.333	89.5682		137.267
methidathion	121.33	102.587	102.807		78.3261	107.641	110.487		107.12	100.534	115.708		111.004	91.5239	99.2095		96.9081	89.3336	98.8482		112.566	92.6554	104.036		70.0429	106.18	133.64		77.0363	74.8909	133.523		113.385	78.6995	111.677		93.142	85.6812	88.3643		95.1895	128.658	86.9552		94.063	97.9797	106.093		106.791
phosalone	99.0614	99.9745	95.2277		77.2399	82.6678	81.3146		125.922	105.603	75.9665		116.535	93.307	99.8232		75.5449	91.4039	76.8464		105.985	81.8404	72.7696		123.105	127.16	100.592		136.36	114.947	106.844		78.7478	104.828	87.3085		117.729	112.616	87.3009		101.501	85.0594	91.7867		89.7383	73.1856	74.4648		104.714
coumaphos	86.8689	96.6019	111.772		108.421	114.789	95.2632		132.423	79.4042	84.5221		88.4446	107.417	75.7981		121.979	109.067	73.4395		122.93	92.3547	97.6346		84.1784	120.875	80.6897		135.536	119.362	137.554		80.2451	84.1657	116.745		116.924	82.9326	120.784		98.7225	78.0589	83.8277		120.337	94.9918	95.6151		105.47
dimethoate	84.4161	97.6058	113.392		84.5475	88.9683	101.344		108.777	86.9879	110.876		90.9177	85.4611	103.096		89.1445	105.762	104.636		111.637	95.3132	112.903		74.9236	98.5811	115.384		97.1688	89.5686	116.396		104.758	81.9791	102.826		79.5718	99.0812	70.9058		99.7928	131.168	94.3125		88.3008	103.732	98.1088		97.7351
diazinon	94.7183	96.2066	108.793		87.7009	95.5625	94.3929		98.6344	89.2673	122.16		76.0489	92.0991	98.8796		102.586	97.0754	105.407		117.435	91.5145	103.193		100.978	104.189	106.516		112.024	75.1695	120.385		133.237	87.639	99.2606		71.719	88.5244	87.5889		83.1243	130.006	92.7041		100.898	129.097	116.278		113.507
malathion	85.3065	102.39	112.01		84.9415	104.431	107.615		90.1175	84.5921	121.933		100.168	86.9272	101.992		81.8308	82.4796	115.104		114.12	88.0135	108.054		84.21	94.7093	127.96		78.4044	78.265	90.8497		124.388	92.1241	101.722		110.082	89.0482	82.2348		108.067	130.355	85.6314		93.5213	94.6287	101.633		98.7353
chlorpyrifos	93.8003	105.329	99.9001		83.5828	99.3589	102.493		87.1122	76.5598	124.551		113.65	101.425	92.2983		84.7368	86.8075	105.58		116.83	92.3696	103.522		108.142	94.5321	93.5887		95.5416	74.033	107.848		97.6811	91.194	101.61		123.46	89.7171	87.2234		102.616	139.176	87.5921		115.924	93.1086	100.065		97.5928
fenthion	89.6112	103.567	106.206		85.3817	105.139	108.813		96.4104	80.8258	130.522		102.664	89.9979	99.0191		78.7724	85.558	108.627		114.522	93.0894	107.827		98.4413	85.8717	129.316		90.8345	75.067	118.407		121.478	87.1527	105.594		117.34	97.1272	98.2896		100.129	111.142	86.3388		91.774	96.5214	101.84		100.079
ethion	90.3704	100.132	105.088		74.6046	100.235	88.0204		99.0181	84.5718	103.062		87.2708	107.774	74.9649		125.853	95.9701	84.9642		113.6	109.929	103.328		80.6081	91.9178	107.608		111.324	84.2204	108.747		100.214	80.556	88.6087		134.247	105.386	95.9083		103.162	84.2804	90.2241		102.711	84.9699	85.7312		104.868
triazophos	87	103.111	108.081		76.9048	96	91.1984		108.848	74.2912	108.466		89.4597	101.068	102.782		100.599	109.791	97.9207		107.319	103.512	104.492		124.681	93.5264	97.9325		123.075	125.47	115.984		125.239	132.565	101.005		77.978	82.28	70.6909		116.524	101.388	95.8154		116.421	95.98	102.896		133.19
isocarbophos	86.8056	98.9815	111.13		81.8182	93.2987	111.065		111.981	93.9758	104.682		83.7255	84.8955	104.465		77.911	77.9263	110.036		100.786	84.9629	106.132		106.205	88.2767	115.332		100.053	92.988	119.445		104.112	89.0363	107.711		78.7056	95.4195	75.3021		104.186	126.399	84.0405		113.801	77.7635	101.546		100.147
mecarbam	73.6111	98.7778	127.347		127.241	99.931	118.552		107.146	78.5827	115.329		124.174	108.717	119.79		74.8725	85.6684	110.638		112.756	101.559	115.189		115.323	96.8517	133.67		91.4344	87.1489	109.978		119.677	73.2819	103.125		136.877	118.085	102.803		86.3276	128.907	91.2384		100.583	94.8656	98.316		120.426
bifenthrin	88.9984	89.4792	79.1171		111.828	90.0789	74.6606		129.148	114.235	80.7086		78.5138	79.0929	90.7717		90.9349	70.6245	70.1091		130.604	78.3919	74.7208		115.782	114.729	78.8074		95.3141	94.0385	82.0367		117.914	84.4249	86.8554		106.288	127.55	73.8619		117.594	94.3771	72.5586		94.3752	72.809	74.1268		106.045
etofenprox	94.5844	100.636	104.583		83.3883	99.8627	88.3301		95.6863	71.4548	77.1068		95.1756	99.6789	90.1955		113.104	107.906	103.857		134.319	99.501	100.011		129.935	127.589	98.8251		111.344	125.826	86.3826		74.101	70.3793	88.3092		118.583	88.3547	83.226		89.746	73.4097	73.3856		97.5645	94.9628	104.858		105.654
tetramethrin	94.0699	102.094	70.1629		100.704	70.7238	74.598		108.645	124.969	78.2087		114.152	103.418	82.5147		114.762	72.053	74.7918		132.162	92.6701	90.6018		86.1365	120.496	75.0417		129.037	117.467	119.924		88.6836	71.7587	78.1998		102.336	135.239	100.61		111.4	101.632	117.749		102.951	74.3628	74.7903		86.2103
permethrin	100.732	99.7927	105.692		93.1379	93.5402	92.4943		73.1988	118.703	75.4179		114.117	108.112	88.0445		111.046	89.2226	81.4432		107.003	101.64	75.6333		117.954	85.5013	84.5135		85.5212	130.371	130.081		134.839	99.5535	99.3375		135.679	120.998	124.016		107.799	98.6429	99.338		109.165	94.7407	101.092		90.4166
cyhalothrin	132.978	101.232	82.1972		97.2691	84.3536	90.1359		84.6289	88.6575	90.9651		119.201	95.3977	70.9894		72.4083	99.7334	93.8278		79.9172	105.525	91.6677		112.001	135.364	101.528		125.75	135.703	132.339		101.126	122.245	101.767		100.183	137.899	77.5692		80.6079	99.3025	77.7765		107.298	121.443	106.793		122.455
cypermethrin	101.202	75.4884	119.434		87.3661	87.3571	82.375		100.188	98.928	134.771		85.3382	119.463	100.956		73.0677	71.3947	101.876		118.938	107.281	107.813		101.565	111.022	99.5407		136.302	87.0524	87.0097		118.845	91.2593	124.944		108.673	94.9483	106.458		115.16	90.1621	92.4491		123.023	130.265	111.42		112.517
fenpropathrin	100.959	121.456	76.9741		93.6399	99.4197	90.408		80.8007	114.758	123.819		111.276	114.836	117.478		102.757	78.3505	71.0014		121.63	87.9876	90.403		120.73	124.666	82.9787		126.552	126.612	134.044		110.944	101.859	92.1524		92.9876	75.9679	78.5891		133.688	116.622	115.297		88.666	71.0121	73.9032		110.198
cyfluthrin	128.151	123.863	101.911		111.283	84.0531	103.447		98.3479	70.3183	107.616		107.326	86.5536	114.585		84.347	134.686	96.0573		118.026	103.911	82.6005		87.4875	74.7241	85.0614		112.605	124.781	76.5343		107.405	88.8364	91.1443		98.0437	96.2125	99.2975		117.514	95.3764	94.0921		130.708	108.544	110.254		109.407
fenvalerate	78.5833	81.8	106.742		113.69	97.3333	114.81		92.7628	94.599	91.6759		111.186	72.5191	102.832		88.0703	92.9403	91.676		98.3513	95.4348	75.7419		124.105	137.8	111.497		122.629	117.693	98.1528		107.831	95.3816	100.29		117.885	95.4659	135.748		95.1863	78.3619	103.078		116.031	89.3321	86.5973		105.925
carbofuran	71.5182	89.934	109.358		87.9054	108.168	91.0826		103.244	87.1498	108.231		110.649	86.9632	80.5533		94.3089	107.719	101.894		134.75	95.1951	104.181		99.0946	105.094	107.118		94.3699	86.3281	109.683		123.001	91.3905	94.1665		91.0177	110.705	78.2788		123.352	128.544	99.7681		87.9802	101.118	98.0314		98.1919
isoprocarb	91.0479	102.216	105.385		86.9826	100.372	92.4623		110.362	87.4706	116.134		106.858	85.5837	92.0383		105.174	111.549	99.0295		118.789	95.7815	104.964		70.1304	100.255	105.066		96.3682	74.2247	121.7		121.528	92.0397	107.035		104.047	120.072	72.895		97.7567	136.669	96.5249		102.777	106.924	94.1644		106.396
acenaphthylene	95.138	109.253	97.034		112.108	119.458	77.6231		133.251	90.0328	70.3664		124.738	125.208	116.286		110.415	73.6341	103.656		131.674	98.9518	103.706		123.441	110.996	101.292		94.4755	100.157	132.444		108.62	70.2736	98.8905		106.788	129.729	71.1859		116.991	154.952	74.0016		134.321	128.371	89.3893		131.076
fluorene	126.779	126.866	99.745		114.446	131.359	75.3617		118.213	98.3161	94.7258		109.115	102.207	107.325		88.5777	105.725	106.065		134.599	138.18	135.393		92.5109	113.75	99.5154		125.413	114.5	116.843		113.022	77.0455	83.9294		92.2886	138.334	59.4406		186.767	160.393	81.4869		94.7883	117.242	98.5663		112.442
anthracene	119.056	95.8135	98.8009		75.7736	112.057	92.0083		105.543	95.5531	117.501		96.7282	85.0742	91.1976		75.2601	108.849	102.353		135.314	92.8825	100.638		109.525	78.4251	101.425		96.8509	76.1498	135.062		126.437	88.4919	136.765		98.1692	115.182	71.7946		108.503	121.585	91.5533		100.932	122.979	94.5705		99.6661
acenaphthene	99.1811	111.34	96.9529		107.771	114.446	78.1587		82.1748	77.5943	93.9504		123.521	85.7541	127.927		105.104	79.8782	105.582		137.405	105.47	102.383		117.037	113.014	118.972		98.3697	111.002	122.481		102.21	115.185	95.4717		90.3118	128.614	75.0735		120.332	163.434	78.7593		80.43	128.603	92.6375		133.264
phenanthrene	90.6182	127.988	98.9427		135.211	98.1283	94.6191		135.21	107.321	105.706		111.093	135.502	101.733		78.5424	125.293	104.419		96.2403	92.8931	102.074		91.2323	99.5303	100.952		74.0738	124.934	136.541		86.5946	102.578	122.235		55.4659	127.115	69.627		100.085	110.599	85.3188		105.929	91.2057	99.2509		71.1276
benzo (a) anthracene	88.3529	103.067	84.7775		85.0248	92.0993	98.2074		89.3188	91.6216	102.736		81.6541	80.8323	75.0826		104.677	94.3458	88.3584		123.741	86.8719	87.0129		105.843	128.536	98.6392		126.544	73.3018	109.721		88.2266	86.4426	83.7592		106.232	123.399	73.6703		100.004	80.9873	78.3841		95.9719	86.0242	88.2049		90.48
chrysene	123.773	127.859	133.4		107.445	85.5089	100.766		112.567	72.9308	111.049		101.261	99.4018	77.5883		92.3445	72.0048	71.2191		130.954	86.3779	83.496		109.665	119.157	95.8991		124.826	99.3354	105.762		95.5754	73.0599	86.1013		76.6014	135.902	135.544		95.9516	76.5003	77.2874		124.311	119.061	131.193		108.239
fluoranthene	138.697	133.218	108.078		82.8115	98.7859	96.4843		82.122	73.1382	102.662		98.7871	88.5809	93.4236		83.3993	88.1339	101.868		134.011	88.369	103.013		97.1776	70.1272	109.319		70.2144	71.3427	110.508		122.501	99.303	96.3423		86.3981	84.804	91.9262		94.694	137.797	83.5044		96.4006	100.66	100.208		85.5173
pyrene	130.723	98.3372	85.7985		87.5751	104.922	94.8725		123.5	81.9055	110.636		115.591	78.7287	94.9584		134.106	115.17	91.8454		134.448	98.2478	99.4259		72.7188	89.456	107.433		85.6414	71.3784	111.886		134.053	85.5261	101.831		81.4877	92.7257	83.3225		94.0042	134.056	90.5457		106.707	111.515	97.9892		104.732
benzo[b]fluoranthene	115.29	92.0826	107.299		71.4098	95.0274	93.1027		127.563	73.7368	119.592		101.743	94.6556	93.1114		91.3476	90.848	99.3204		100.233	80.0022	96.8018		70.9452	95.3615	107.512		139.387	137.808	130.329		132.374	93.8136	101.57		105.377	87.3018	104.523		106.856	87.9551	88.5582		105.858	88.0104	99.531		116.101
benzo[k]fluoranthene	115.02	78.546	96.1139		116.433	102.112	100.374		77.3251	76.275	71.1523		86.7045	83.4855	83.4304		96.5211	108.572	89.083		106.986	76.3615	76.5488		105.128	90.4173	70.786		104.267	96.6299	99.0164		132.764	77.7497	79.7035		83.3234	87.0179	87.6064		103.408	84.4991	86.4435		113.092	106.939	134.308		99.5034
benzo[a]pyrene	95.5463	99.1466	117.424		71.685	86.3736	113.425		79.7077	70.6452	85.8669		102.874	90.94	98.6735		74.4394	94.4292	102.223		92.5043	79.7436	99.051		98.1377	87.8278	98.8347		125.249	129.062	122.622		121.88	84.245	118.016		122.025	109.808	96.7452		104.852	88.2006	90.5384		91.3113	88.2256	72.8564		101.675
polychlorinated biphenyl (PCB)-28	94.6917	93.6301	90.3999		92.4768	101.558	86.1337		103.973	81.1754	98.3696		91.7229	76.569	79.0737		118.925	123.605	87.635		127.85	89.0079	93.3167		81.0946	89.2862	102.016		107.227	77.5267	107.51		120.756	96.6273	92.1906		93.8192	103.507	72.2274		102.749	133.91	90.5837		111.032	110.246	73.9424		106.723
PCB-52	92.0947	89.0263	84.6704		91.8255	102.435	87.0176		112.99	80.181	100.033		70.9497	74.6586	72.4226		107.691	107.039	78.8034		120.134	87.2795	90.6878		88.1339	91.7892	101.548		104.21	72.464	100.671		119.848	90.6154	95.8452		90.6455	101.284	77.5576		107.976	137.37	97.8646		99.9186	98.4517	71.0718		102.727
PCB-77	78.9392	91.4243	89.1524		86.6458	109.88	97.9866		103.419	91.679	105.323		90.504	88.0755	73.4669		112.519	102.748	91.969		129.513	92.7981	90.8716		91.0006	83.0804	120.383		81.1725	78.0054	107.767		117.329	94.4531	82.8252		87.5716	103.467	78.6588		94.1469	135.366	86.2404		111.463	94.6741	104.169		104.993
PCB-81	134.816	95.4512	85.0123		78.1778	102.576	88.0198		100.876	83.0645	91.4684		96.7178	86.0473	70.6142		108.033	106.633	79.3318		123.084	93.0398	92.1903		72.377	89.0827	112.193		92.1721	78.8179	104.15		118.324	88.0867	137.502		82.35	96.2539	70.7175		119.518	136.912	114.849		114.673	110.18	90.1926		109.92
PCB-101	138.073	100.9	81.2587		83.9622	103.832	91.021		107.959	90.1696	98.3783		106.662	87.0546	93.9837		102.625	88.148	80.1739		131.992	95.6629	93.3142		72.977	94.2697	107.164		103.335	78.7903	101.15		109.372	74.1424	112.982		82.8533	92.1425	76.8219		97.8361	130.846	84.6489		112.705	108.326	82.7091		95.6864
PCB-105	96.3617	103.681	87.7702		77.7207	81.8459	74.0032		109.383	80.1531	84.7893		101.146	92.2733	75.1477		125.919	114.839	76.2931		127.115	101.63	86.8951		87.3988	93.5638	99.0231		111.065	87.9129	81.7783		80.072	85.7801	87.9773		118.432	82.7774	72.8534		106.59	83.0146	88.6218		124.81	94.5783	95.4175		101.584
PCB-114	89.5851	94.1064	79.6809		72.1812	95.3289	83.6401		101.482	86.1614	79.3128		86.9994	92.4578	90.162		96.7027	80.8461	75.6054		77.2498	74.3861	79.0486		85.664	99.4403	91.687		116.714	106.631	80.6016		86.802	89.954	104.582		137.033	117.028	98.2297		96.6806	81.6529	81.633		95.5774	82.5636	100.592		88.8028
PCB-118	89.3687	103.16	92.3672		89.9833	103.28	97.3189		100.214	89.6537	106.482		89.9311	85.4831	81.0268		90.685	114.314	100.482		122.464	95.4638	95.9622		89.0407	86.4643	108.903		87.2484	79.3385	104.805		114.617	85.532	129.91		75.2878	105.255	79.6069		110.205	119.338	97.9346		104.036	103.589	101.118		114.049
PCB-123	90.3408	102.916	93.9095		86.5332	100.969	94.3924		95.3892	86.8197	81.5493		80.9037	91.3686	99.9484		97.4795	118.963	100.354		136.657	87.5735	93.0206		72.6935	88.0994	108.87		91.1966	75.3109	105.832		113.046	91.8443	122.24		92.7179	100.268	88.7898		112.052	126.018	96.7536		97.9552	103.16	104.84		107.917
PCB-126	85.3705	84.5178	74.7552		94.291	103.202	128.397		105.748	91.3466	92.7493		99.6151	92.2458	92.7673		83.9177	74.3386	74.7007		128.85	80.2295	70.2369		102.243	136.965	90.7629		86.2145	78.3357	74.262		126.807	104.248	93.7516		105.606	94.6882	81.0689		109.89	89.1507	95.3249		99.7201	78.2949	80.9418		82.3422
PCB-138	93.6962	90.3947	73.6932		100.619	105.049	133.409		84.8759	71.7435	70.5911		102.345	82.6724	77.7138		101.835	86.9875	77.2669		132.884	95.4181	79.9747		101.369	130.219	84.1172		75.2955	70.8537	77.8324		102.05	75.7028	74.5512		79.1882	102.746	77.7934		107.449	86.7742	87.8636		93.9343	71.3787	72.7817		97.335
PCB-153	69.9212	70.0175	62.3389		86.5182	98.3927	73.8623		97.7811	81.6273	82.9755		89.8443	93.0248	79.915		121.521	128.022	91.5841		121.839	100.463	84.5894		88.87	94.6012	100.55		113.733	81.3095	74.0051		107.63	101.11	104.588		98.8987	88.9222	75.1632		112.897	85.0822	83.2686		106.609	91.5423	98.2252		103.131
PCB-156	100.959	90.6988	75.5482		88.3656	92.2449	78.4013		139.681	100.417	94.8247		90.16	77.8274	79.4375		93.9746	74.0349	71.8943		112.695	82.8825	74.4644		120.903	112.661	70.3301		75.6573	112.319	72.5106		115.546	130.743	118.758		120.933	94.1322	72.575		114.207	91.2964	86.1737		121.724	98.2527	94.6825		102.308
PCB-157	72.4236	74.7538	79.2221		84.7087	82.1022	75.0894		90.5123	76.0108	75.4975		102.541	95.1976	77.661		120.926	84.3354	80.2808		106.296	72.4829	73.18		115.663	121.375	73.9822		105.211	113.461	78.239		124.839	81.9583	97.313		90.1291	110.411	75.0232		126.927	105.763	105.204		105.91	84.2251	81.3759		83.507
PCB-167	99.6358	94.1103	71.9469		99.5339	99.1327	107.831		110.905	85.52	92.0518		115.69	104.996	103.8		95.2588	75.2449	71.0809		124.875	74.7143	72.3465		101.7	131.633	89.2024		78.5451	76.9066	81.8284		102.747	80.3772	90.1611		125.02	121.789	120.56		99.0461	81.3462	73.0385		106.28	88.2531	96.8817		95.0511
PCB-169	84.6733	80.6043	76.17		72.6534	75.7347	75.9585		134.529	115.206	75.6484		84.7183	70.7142	79.6549		117.777	81.1277	87.1602		139.277	79.062	74.467		116.91	120.498	77.8856		112.944	135.43	89.9529		120.183	91.2087	98.2585		77.3701	105.646	74.7812		115.172	85.1542	81.464		100.017	75.6394	77.0137		106.876
PCB-180	106.597	102.526	87.0022		78.2722	73.6022	92.5238		97.709	75.3987	72.3985		101.856	90.7226	82.4811		118.552	74.2463	77.3027		82.8362	71.5278	77.5403		126.364	121.281	72.1305		131.617	107.01	70.6462		125.685	109.037	91.9628		88.2624	85.0913	88.6558		92.1279	71.874	73.9512		121.603	112.191	114.331		115.85
PCB-183	119.582	111.702	82.7796		100.461	101.622	129.419		116.988	93.6981	85.8381		112.688	89.5329	80.6463		104.195	75.5294	72.8295		139.655	107.401	87.3943		88.066	126.938	83.6218		84.8099	84.4065	89.4967		79.2532	80.9434	89.6951		74.7727	135.382	138.131		109.916	88.3325	97.6318		118.917	92.1167	95.1689		96.8813
PCB-189	75.4415	72.1423	73.148		95.2616	102.312	80.4709		83.1152	73.8434	77.2774		104.155	106.961	101.231		94.2851	78.6309	73.0362		108.349	76.4913	75.3449		122.085	121.272	77.4067		96.1861	125.029	81.7683		115.725	91.2207	77.6158		78.9187	76.5424	78.1529		123.808	97.2931	96.0103		110.153	89.5697	87.9377		114.695
brominated diphenyl ethers (BDE)-28	86.5306	101.469	97.8639		94.2135	96.5693	90.7903		90.1243	78.0827	97.4519		94.6315	84.2177	71.7765		98.416	109.118	99.4028		127.699	90.2673	98.2291		96.1239	77.5081	115.914		95.4104	86.6201	134.592		132.03	90.5505	80.0121		83.8945	92.6832	70.016		85.1691	131.844	77.3339		106.389	91.9033	103.35		114.961
BDE-47	103.642	98.0699	108.532		83.1148	72.2404	75.122		110.882	102.505	89.4913		82.2583	73.3882	76.6864		121.925	81.4359	83.4472		121.139	84.7694	75.5534		84.9554	120.672	80.9552		112.539	119.831	86.5524		73.655	129.53	81.0195		97.0952	111.957	101.389		106.857	90.0594	90.0353		117.293	95.1682	95.6659		104.698
BDE-99	87.8172	86.1418	79.9179		78.676	78.0139	88.2718		97.8793	98.0247	97.6549		107.196	110.713	85.9884		82.8298	101.928	71.6635		137.769	77.0959	89.7115		99.6531	125.35	75.7724		109.268	111.647	89.0325		126.307	75.3985	81.0126		70.3528	139.983	83.3165		89.7286	75.47	82.197		113.053	83.9826	82.6303		110.103
BDE-100	114.253	96.4828	93.3851		78.2301	79.7168	78.177		129.156	78.7822	82.0208		98.9292	103.501	77.7051		81.929	91.5756	101.17		116.217	88.1239	99.9368		70.4462	98.4876	113.713		122.393	134.237	70.4601		87.7335	80.2531	79.8979		108.696	94.1513	81.2332		103.266	82.8069	83.0452		121.468	100.416	97.6013		104.571
BDE-153	101.961	100.353	97		90.6923	103.015	90.2		81.5458	70.061	82.4104		128.844	117.771	86.0645		79.5962	106.526	85.056		121.665	93.1626	95.9075		134.552	85.4148	111.851		112.21	82.3456	86.8184		127.625	95.1262	106.713		71.0644	98.4117	75.5622		104.242	90.7568	102.834		103.304	83.0474	89.4277		112.198
BDE-154	94.6512	84.3256	89.7442		82.8571	100.286	84.881		77.8239	88.0261	127.083		94.8967	104.072	93.0007		96.2478	76.4212	74.871		109.862	91.3457	95.4858		109.797	109.487	126.043		130.615	135.015	126.965		111.58	115.376	85.5586		124.204	114.759	138.665		124.857	100.078	99.9141		92.2708	76.5621	83.6476		106.834
BDE-183	118.75	102	99.125		87.5	81.2	91.75		105.631	72.3885	93.9981		74.6143	77.2091	95.4442		130.283	88.4233	102.686		94.1007	77.1092	94.9783		94.4055	120.002	99.4552		106.77	126.683	100.412		121.87	134.446	88.0059		96.0842	83.3527	139.271		110.108	93.2272	87.3642		109.353	91.6831	95.5423		110.628
trifluralin	93.2028	97.4591	104.059		86.4933	101.893	86.1376		99.9326	82.4133	103.632		99.9855	94.3635	79.3851		100.051	114.705	97.2922		125.171	92.5063	101.095		79.1979	98.1532	115.443		113.616	77.9392	108.175		127.67	98.6171	89.9857		83.7886	101.122	91.0436		95.7879	133.921	85.0361		106.928	118.953	84.3208		106.224
vinclozolin	96.0577	99.0615	106.912		90.5849	106.853	97.5736		114.677	74.7733	105.603		98.7235	84.7376	82.403		95.4414	103.701	98.7689		121.477	98.9231	103.896		78.7595	99.9829	113.019		118.329	75.5279	118.703		105.534	88.9636	98.4257		98.5805	96.9745	73.1045		106.01	132.007	93.4547		106.135	111.819	87.3739		110.531
chlozolinate	85.7143	84.8571	112.143		94.2857	84.8571	98.6429		74.5171	98.8337	92.8212		80.0874	119.505	115.544		126.839	87.9839	103.399		121.049	115.225	120.17		82.8284	81.8406	81.9295		122.772	98.4324	115.342		90.0753	105.194	78.9229		74.7227	95.5997	126.647		136.054	77.8282	76.309		80.9354	80.6459	116.458		98.2001
iprodione	98.4091	115.788	91.6414		112.786	93.9714	110.85		111.128	107.634	104.073		115.008	101.196	74.557		95.2348	95.2871	97.0604		119.683	78.4322	77.6543		89.2894	71.6337	89.0185		102.859	127.592	100.831		104.708	95.2878	93.3243		72.366	101.72	74.9109		113.345	93.4592	90.004		130.959	96.2188	92.38		116.54
procymidone	83.6915	101.347	90.7035		82.9147	106.633	102.667		80.9653	108.22	98.3983		103.813	96.9892	95.236		82.5079	90.3789	102.985		113.338	89.5177	104.404		73.2697	98.8619	119.616		79.0592	79.3896	106.861		123.455	93.6316	99.0245		105.187	90.5032	103.547		94.4456	135.791	84.5814		103.724	99.7446	99.9873		86.6977
propargite	124.658	87.0624	89.7465		106.766	104.167	72.295		104.107	95.4479	95.4846		98.3425	73.0308	83.3188		105.641	79.439	78.6609		83.7905	81.8041	74.1039		110.185	135.347	95.138		98.1066	81.1436	79.0483		95.3714	79.9051	75.6565		78.5569	76.9467	74.622		100.829	86.1164	82.8427		86.7995	70.7424	71.7817		100.655
chlorfenapyr	78.7778	105.244	111.189		79.1667	89.5238	99.7262		85.3261	74.4049	107.188		98.2023	82.9437	107.712		97.6512	105.325	104.804		133.922	97.9799	100.463		80.1406	91.1099	119.675		83.945	74.3778	117.617		100.378	87.3683	91.2102		88.4529	95.5013	77.2193		108.265	127.017	93.2136		74.4641	102.144	113.283		115.595
[truncated: 50 more columns]

## Sheet: Supplementary Data 4
Supplementary Data 4. Examination of 20 calibration curve run in LC-MS/MS including recovery for each of the 170 exposures in 1, 10 and 100 ng/mL concentrations.
Exogenous chemical residues	Recovery of 1st calibration curve				Recovery of 2nd calibration curve				Recovery of 3rd calibration curve				Recovery of 4th calibration curve				Recovery of 5th calibration curve				Recovery of 6th calibration curve				Recovery of 7th calibration curve				Recovery of 8th calibration curve				Recovery of 9th calibration curve				Recovery of 10th calibration curve				Recovery of 11th calibration curve				Recovery of 12th calibration curve				Recovery of 13th calibration curve
	1 ng/mL	10 ng/mL	100 ng/mL		1 ng/mL	10 ng/mL	100 ng/mL		1 ng/mL	10 ng/mL	100 ng/mL		1 ng/mL	10 ng/mL	100 ng/mL		1 ng/mL	10 ng/mL	100 ng/mL		1 ng/mL	10 ng/mL	100 ng/mL		1 ng/mL	10 ng/mL	100 ng/mL		1 ng/mL	10 ng/mL	100 ng/mL		1 ng/mL	10 ng/mL	100 ng/mL		1 ng/mL	10 ng/mL	100 ng/mL		1 ng/mL	10 ng/mL	100 ng/mL		1 ng/mL	10 ng/mL	100 ng/mL		1 ng/mL
kresoxim-methyl	89.478	107.932	78.9658		111.173	90.3988	97.1012		118.886	103.313	98.692		69.3447	94.2213	98.2953		101.271	87.8664	102.876		94.7297	102.698	92.3919		102.02	105.188	98.1845		109.58	99.4871	99.4921		109.835	96.0478	96.3075		84.4105	99.0001	96.6739		99.0652	89.1461	99.4741		68.6914	98.0538	95.0496		91.7317
tritolyl phosphate	86.647	93.6358	97.8312		105.068	77.3365	96.1882		115.551	92.0743	101.962		103.353	91.1995	99.3403		98.4861	91.4861	102.324		95.5957	83.5698	100.083		95.2539	94.1897	99.0879		98.7501	96.4929	103.885		98.3861	94.3253	104.859		98.0007	99.4722	104.443		98.514	92.1913	98.295		98.2561	92.3026	102.257		92.4679
tert-butylphenyl diphenyl phosphate	90.926	107.431	74.6389		94.8882	106.074	93.0511		99.3072	115.561	91.9169		114.782	106.303	96.0132		118.994	108.869	93.2103		107.475	111.983	102.264		109.956	117.263	96.9996		102.4	106.995	98.2563		110.392	110.112	96.2238		102.262	104.073	95.3443		109.404	108.689	94.2655		103.857	88.8713	94.852		110.535
amitriptyline	101.579	123.866	95.9698		93.1754	96.7495	100.872		109.902	110.841	99.4862		97.3769	112.048	102.96		107.733	118.183	98.4613		104.881	109.805	99.1751		112.968	123.616	97.0546		85.8589	114.371	106.854		95.2753	119.43	109.445		103.154	104.185	103.252		99.3045	107.327	101.587		91.546	111.738	104.333		110.657
carbamazepine	89.5433	101.126	78.7948		109.047	104.891	82.5058		96.6694	97.0803	87.0445		108.44	97.8597	83.6166		97.6497	97.3649	85.9169		120.842	113.022	93.945		123.92	106.654	91.4877		100.591	104.799	89.1569		99.0139	104.342	95.592		109.715	108.401	81.3904		109.42	105.769	90.3767		103.473	103.143	95.8174		97.694
ametoctradin	95.1245	101.858	81.3777		96.9249	92.1247	97.9852		105.99	104.8	85.2172		138.753	101.592	80.1892		110.653	96.253	90.1817		113.922	103.167	65.3202		109.996	109.294	84.2129		90.3829	111.21	79.0224		80.6437	116.404	71.2076		115.65	106.793	96.1686		107.199	109.057	92.9836		111.117	87.0427	79.8441		107.944
imipramine	99.7072	117.97	75.3207		103.645	103.599	86.0593		109.705	108.401	79.546		102.205	103.649	78.0772		101.687	100.43	80.3617		99.4586	98.0232	93.7101		107.048	109.708	84.3172		89.5129	116.778	95.63		95.576	112.519	90.9878		103.71	97.8907	86.5813		103.335	103.277	83.2387		101.258	106.016	86.4712		103.759
flubendazole	98.2316	108.555	96.7656		97.4744	98.1133	97.8529		94.6652	106.055	98.9022		96.8498	107.513	96.7496		89.0671	93.5949	97.8414		94.6495	85.9493	102.958		111.026	108.645	98.9224		96.3737	107.623	100.024		105.901	109.615	100.52		96.2575	105.162	98.9606		97.1567	102.651	98.8789		93.8862	95.8351	101.112		105.633
clonazepam	92.2917	112.547	89.7163		100.922	97.6798	103.278		88.1898	99.0315	100.758		97.8675	102.752	108.083		90.2079	102.803	106.092		107.577	86.5991	101.751		103.065	101.969	98.2006		96.1476	106.479	101.88		93.0438	97.5516	105.667		84.0157	102.751	97.9459		89.9319	94.3796	93.6667		99.6823	99.9327	98.2727		79.0869
finasteride	109.483	121.892	92.5252		101.26	105.496	99.3473		105.145	100.144	94.6884		103.937	111.538	104.191		97.3345	108.445	100.393		98.8139	95.5929	99.5552		88.4329	99.7284	96.4906		83.5621	105.942	97.1428		92.5427	105.705	106.189		110.536	104.345	97.3936		104.957	97.7461	97.0533		119.11	105.116	100.292		108.726
salmeterol	60.2446	124.609	66.4034		62.5623	136.746	91.8808		63.989	153.374	88.4055		59.2557	143.558	91.682		66.7979	122.169	87.638		59.5143	149.827	90.7212		65.3881	122.877	90.4446		65.3595	147.407	85.6838		57.0646	160.38	87.4106		62.3587	133.236	96.8397		70.5115	113.695	99.5409		71.0439	148.647	87.9462		77.3374
irbesartan	79.7386	106.435	101.657		79.2089	89.3812	114.732		86.0587	85.4436	114.982		107.331	76.9786	111.586		107.305	74.3166	115.346		100.765	78.6673	109.081		89.6415	84.924	106.267		238.246	94.9005	98.3304		223.781	100.893	98.8755		98.91	97.8946	104.087		89.6117	97.4658	106.15		124.028	136.646	91.4044		116.206
isoproturon	79.3759	114.006	91.4918		107.375	105.929	97.1403		101.493	103.232	99.341		102.655	95.8572	95.7875		93.7488	101.483	97.4218		106.711	91.6102	97.4899		96.8486	97.4627	97.2298		97.6768	100.398	99.7477		92.8808	95.2154	92.95		105.735	103.733	99.6384		95.6557	99.3295	101.403		109.756	104.502	93.1998		97.3287
padimate-O	100.166	110.724	78.6444		107.825	97.772	100.374		100.169	88.5986	103.16		118.513	93.5992	108.102		116.667	90.5063	110.164		101.119	95.972	108.814		103.826	95.3405	117.637		145.092	111.909	101.883		156.422	109.168	103.215		105.307	94.6678	116.654		102.217	98.3132	107.769		87.9293	84.6268	97.3223		84.6464
sulisobenzone	95.8871	90.0487	85.5173		114.381	91.4582	94.5745		90.4661	95.7562	100.857		85.9006	102.116	97.0023		105.894	108.197	107.656		89.2156	98.5457	109.454		104.039	92.7031	95.8398		91.6223	101.367	100.09		91.3793	92.9008	91.2129		94.9176	95.2871	99.9303		91.5933	99.4865	99.1052		114.129	85.7711	100.645		102.521
phorate sulfoxide	87.358	109.025	81.6047		101.966	100.661	90.7069		105.268	103.038	96.8386		96.0147	94.2086	89.5955		102.621	97.4309	97.9792		97.1385	86.1151	85.6352		89.5563	94.8775	100.006		94.7643	91.3919	102.887		101.895	92.489	97.5973		99.3823	101.628	93.0207		98.7827	101.888	102.938		100.388	95.5782	92.9407		98.8961
fenoxycarb	98.7541	113.63	92.9116		99.7589	101.887	99.7795		97.9036	96.8892	93.1458		94.4191	104.049	104.978		106.635	104.055	98.8342		99.9291	93.2952	104.728		101.146	100.29	97.7676		107.299	92.4668	100.206		107.429	96.9803	103.589		98.5051	99.5635	97.759		94.9983	94.292	96.8365		93.9088	95.4272	95.6937		95.9944
penflufen	101.415	115.609	78.5267		91.3909	98.0349	84.975		106.952	101.782	88.5201		99.9099	99.87	91.6733		104.287	106.228	84.9235		96.8183	105.685	80.6741		100.642	112.629	85.2952		112.872	100.631	96.7095		116.034	100.084	92.6007		100.188	98.8417	82.7135		100.572	105.924	89.4979		107.057	105.784	89.5798		105.976
epoxiconazole	92.3432	119.625	94.7863		94.6104	108.695	95.1735		91.1451	97.742	97.4366		95.9763	98.274	100.447		101.244	104.756	93.9121		99.9949	92.975	96.339		100.116	105.496	99.7647		102.126	107.109	100.694		103.228	97.5175	100.491		104.648	103.352	98.2149		93.6407	101.921	99.6938		100.73	98.4649	97.5453		109.678
profenofos	95.7521	107.069	83.1774		101.148	95.579	103.447		99.973	90.9197	116.696		91.7954	93.1295	103.757		93.22	86.282	104.803		104.873	87.6988	116.334		103.521	87.1196	124.935		117.338	92.1811	112.255		113.623	91.7487	116.931		92.7428	97.1997	115.54		98.7769	99.3493	109.385		92.9706	92.4303	100.569		91.4237
dimethomorph	87.7484	111.53	92.2421		91.7414	102.573	99.1361		92.0817	99.4743	97.238		98.4395	106.539	107.092		98.1849	109.567	93.9608		100.425	96.2222	98.9268		96.7179	105.134	97.3747		94.31	113.162	100.554		94.5711	102.399	99.0391		100.29	100.295	104.493		101.987	91.7979	100.395		100.059	104.296	98.259		84.7376
enestroburin	103.24	114.19	70.2134		94.5361	108.293	91.6827		94.1387	99.0607	82.7373		122.242	110.59	83.2909		115.806	110.099	88.3815		111.438	108.694	78.5199		112.398	101.773	88.4698		114.627	99.8072	87.8951		112.576	107.135	88.1445		101.439	98.5491	99.3233		103.92	92.9601	91.8847		97.8738	83.5717	91.9432		101.525
forchlorfenuron	88.2682	108.781	101.955		90.9132	103.774	101.037		99.68	99.3391	100.97		87.9985	106.729	96.9404		100.429	99.8552	100.384		100.475	96.1798	100.631		109.151	109.633	101.083		101.613	108.754	105.642		88.6286	103.851	107.45		94.9511	102.065	100.983		101.071	98.0337	97.5355		107.083	100.356	99.5506		111.407
isoxathion	94.7839	109.953	94.3795		89.1971	98.8631	96.943		112.986	110.366	102.78		131.381	113.024	93.9967		103.414	107.533	95.3201		112.626	121.884	94.371		98.8972	114.535	98.148		89.5133	117.007	95.4319		91.8027	125.358	88.5484		98.9174	91.3091	100.556		98.1021	94.4445	101.197		96.8752	94.4563	96.3379		97.346
atrazine	89.9093	106.695	76.4173		100.742	101.284	98.1962		99.9402	91.8003	101.439		97.1415	96.7293	102.051		89.0732	93.694	107.827		103.394	86.3953	113.157		96.0629	87.2011	127.862		92.3878	90.4082	109.409		103.039	89.6665	114.945		104.972	97.1313	99.8189		98.0499	98.7943	97.1169		98.6428	102.662	101.918		98.7157
hexaconazole	99.0538	118.009	87.9996		97.4182	97.2409	98.4924		100.434	100.405	95.1461		101.652	99.1465	103.737		99.9224	100.002	95.3362		95.1071	87.4371	97.334		101.759	96.5468	100.258		102.029	91.4176	98.7932		107.592	93.1367	101.695		98.4615	93.0746	101.542		93.9221	95.611	94.3654		110.99	92.8429	96.9364		109.013
triphenyl phosphate (TPHP)	73.2321	130.468	89.0098		89.4392	103.7	97.3447		99.697	106.526	97.183		112.594	107.866	97.7198		104.681	101.709	93.7501		115.313	105.559	94.2398		123.979	106.387	100.612		101.348	97.2048	102.458		103.59	97.9433	99.0293		80.2847	110.074	95.7956		74.9544	110.037	99.4941		112.64	102.593	95.697		123.833
fenpyroximate	93.0209	104.572	70.6408		95.9544	102.551	88.3704		95.2501	98.0292	85.5231		110.64	102.64	92.3418		114.538	98.7237	90.2329		108.406	98.9654	89.0916		100.688	101.561	97.7801		108.397	99.367	90.2437		104.124	100.482	87.9727		106.989	102.132	94.3384		109.371	101.477	94.189		102.742	83.9124	85.6198		99.1056
methamidophos	91.6036	98.6297	86.2533		100.003	103.073	102.578		101.371	101.634	99.6585		96.745	100.866	97.6281		88.6339	105.115	96.0634		100.898	100.498	101.366		111.006	104.674	100.292		85.9559	106.608	97.7311		88.6261	108.031	98.9767		98.6707	102.909	99.8505		96.6295	96.0524	96.8351		110.145	89.399	99.6037		115.656
sulfamethoxazole	86.2647	81.9116	86.3942		75.2365	70.3565	94.4291		84.1814	86.2575	102.187		95.1157	84.1461	101.776		94.427	82.532	102.713		80.3705	74.579	113.055		91.6423	76.805	108.221		95.6131	82.7281	104.505		103.458	85.468	106.207		98.2461	70.7907	111.215		93.7748	80.9282	105.945		90.5568	87.9286	107.2		80.4397
sulfamethazine	103.127	113.703	98.5572		119.247	114.445	95.4923		98.078	100.275	102.473		93.4012	104.228	101.113		123.46	106.808	98.5593		93.4087	109.6	112.784		118.965	99.719	108.319		120.223	103.979	101.217		109.695	95.0486	101.957		93.0576	104.696	107.165		116.393	94.5487	98.5186		90.8161	89.6286	96.7341		100.849
sulfadimethoxine	77.5346	98.4171	81.9589		81.9527	102.819	91.513		89.8401	111.202	96.9484		103.168	89.5818	106.288		99.9678	89.9253	97.4766		83.895	81.19	100.528		96.7525	78.9362	106.138		133.502	102.228	100.986		113.54	106.628	97.7575		88.6012	72.5654	104.159		105.314	84.7633	102.817		89.3471	91.2285	101.71		79.042
sulfamethoxine	73.8242	89.9988	86.869		87.3708	86.957	98.9928		99.2238	95.5603	107.267		101.499	88.053	103.266		106.109	108.669	108.115		88.1188	79.8739	103.731		95.9397	85.6034	99.8912		99.1995	96.987	103.525		106.071	100.751	99.6918		76.8257	88.6282	98.1982		104.421	98.4687	101.119		100.159	90.5992	95.2923		92.1062
sulfaquinoxaline	81.2394	102.814	90.8811		67.2464	75.3415	92.0787		83.237	73.1189	99.7267		90.3047	83.4972	106.386		77.7965	84.7284	101.34		95.4394	66.4914	125.955		88.381	81.9629	129.051		96.1418	80.958	111.16		106.823	81.1655	113.337		92.0808	74.3949	134.72		84.7999	76.8427	117.319		73.1617	98.3132	113.697		62.3478
trimethoprim	89.792	97.0299	67.3595		111.388	114.397	82.6629		107.632	95.2064	85.8649		110.846	101.656	81.7348		111.685	105.244	81.5834		104.29	104.339	85.479		121.68	102.67	79.7793		103.355	106.731	83.9931		107.125	89.9888	90.6271		101.134	112.046	75.4323		107.847	93.9738	75.3372		103.839	101.435	89.993		109.172
metronidazole	99.3389	110.263	88.7064		96.4388	99.4008	98.9871		103.924	97.0769	97.8396		94.0297	101.327	96.5269		92.106	101.06	100.222		98.9941	96.7938	101.181		71.7524	94.8498	103.656		97.6873	97.355	99.0728		97.3328	100.433	98.7398		98.6982	98.4955	98.2618		91.685	91.7342	95.2891		92.317	99.7065	97.3743		95.2141
diazepam	95.0754	111.685	89.9652		106.92	102.541	95.8286		106.424	109.052	99.4848		100.644	100.348	95.1154		102.098	107.755	95.6642		100.509	95.2311	104.051		109.002	106.788	96.0194		99.0712	102.538	97.6135		93.8318	102.091	100.146		92.7283	94.5306	92.283		98.487	103.357	96.3848		100.492	105.047	96.115		112.72
clenbuterol	84.8726	103.239	89.926		99.083	106.566	95.3668		103.561	107.619	111.816		100.7	87.2187	100.277		99.3051	95.9064	99.0185		103.921	97.5424	102.471		120.197	103.569	99.2434		89.6785	98.4622	102.779		93.0891	100.643	101.473		108.277	123.898	94.0123		117.478	102.154	91.631		93.6093	104.707	103.702		105.094
sildenafil	88.6763	113.237	80.3314		88.5444	93.4517	91.5754		111.503	99.5936	94.7806		96.6817	89.2326	96.2666		106.578	113.31	92.6096		89.6055	94.9252	103.336		99.3168	104.881	96.7471		105.807	110.555	96.5804		85.8014	91.3181	93.1591		100.344	92.8063	100.204		96.4027	100.461	86.3061		109.318	102.875	100.87		114.238
codeine	85.6867	97.398	94.0046		100.948	92.2708	98.2969		97.5871	100.884	109.097		131.909	101.209	102.456		111.326	97.3605	103.295		106.816	100.513	103.968		95.1323	102.881	97.6477		97.9148	93.9748	99.092		92.9442	97.1827	98.4384		97.477	117.966	96.5672		104.958	106.126	104.608		100.125	93.1235	103.054		89.2919
thebaine	90.4564	98.9409	72.9409		104.915	100.108	89.2334		107.708	106.623	90.4658		119.343	101.084	86.3368		106.082	87.6873	91.0012		106.706	112.047	94.9877		125.339	110.116	92.618		97.8759	110.362	90.4684		98.6515	110.78	102.619		109.567	105.055	92.7708		108.195	106.172	93.98		96.6908	103.993	101.797		99.9012
imidacloprid	86.1259	101.745	97.983		97.8045	92.7624	100.8		101.862	95.9875	103.702		111.922	110.841	93.9425		99.5142	105.972	98.0352		78.8068	96.1111	98.9838		109.638	91.3449	99.7404		88.6463	97.035	100.793		76.9969	95.1585	102.925		108.027	91.4871	104.042		92.7751	102.876	102.252		111.21	101.078	102.419		104.951
acetamiprid	85.0752	106.465	82.27		95.3662	105.67	96.115		92.7965	101.26	95.27		88.253	101.419	97.3345		89.5194	92.6865	99.5702		98.5049	85.3473	91.6909		94.2459	111.566	101.141		94.3695	109.842	105.146		103.006	104.985	101.539		101.464	97.8634	93.6017		90.7126	101.691	95.3356		104.015	100.36	97.3628		105.843
cloquintocet-mexyl	106.792	118.454	73.936		104.065	109.051	79.565		106.055	112.806	80.7772		107.945	107.308	82.7137		106.12	106.266	78.7755		112.764	103.898	84.9471		117.364	110.454	85.3669		109.361	109.459	83.8133		108.781	105.708	83.8724		105.771	103.158	79.7076		107.851	104.92	82.1199		115.24	93.8007	83.4842		114.404
napropamide	91.9668	112.531	85.1575		103.716	100.363	97.1817		99.7293	95.1355	97.8927		91.4461	92.2732	95.312		91.7103	93.9029	98.5643		116.648	92.8325	101.56		106.416	94.4506	102.407		98.4955	92.452	101.798		105.026	98.2809	101.307		103.817	98.5815	99.1035		97.1861	98.2835	101.693		97.9818	101.081	94.97		99.5106
prometryne	100.905	108.047	80.6243		105.031	108.828	95.3397		107.116	106.883	96.8224		105.602	108.201	97.0182		105.777	100.51	98.7868		102.464	92.8447	97.689		99.4499	98.7882	100.439		105.253	104.692	95.5155		100.414	101.772	91.4982		109.326	103.992	96.7486		109.684	114.274	92.152		108.547	97.9274	90.5989		104.999
simazine	90.6085	98.2519	76.2585		95.482	98.0618	96.0205		87.0138	83.1972	94.7717		90.9415	86.3613	97.5084		94.0104	83.1279	99.7298		96.5622	80.4148	102.358		92.8866	76.2566	101.743		95.0461	71.4488	95.9751		107.475	77.8821	98.5277		96.6337	91.6254	92.8617		92.0344	88.0112	94.4263		99.8218	96.2606	96.2804		94.6419
triclopyr	<LOQ	125.231	72.5565		<LOQ	76.187	95.0808		<LOQ	78.4681	86.4273		<LOQ	97.3731	103.71		<LOQ	98.4812	71.9788		<LOQ	105.804	88.0805		<LOQ	90.3024	98.7365		<LOQ	117.575	105.969		<LOQ	76.6654	128.305		<LOQ	98.7641	97.9604		<LOQ	104.634	102.125		<LOQ	96.5443	84.4321		<LOQ
metribuzin	94.8223	105.414	86.8345		106.25	90.2573	96.3474		100.679	89.1991	95.282		97.7038	101.442	94.7613		102.789	84.1729	91.9877		104.523	85.7574	92.1936		116.974	95.2778	98.484		95.5352	97.3391	100.029		119.44	87.6667	93.4875		130.614	87.8845	97.2107		110.228	84.3144	100.661		108.998	105.535	92.9471		78.7071
fluridone	107.466	107.393	59.1398		121.846	112.748	71.9688		113.167	98.7718	64.4356		110.964	105.827	66.4392		118.626	103.783	66.6306		123.437	101.593	70.1761		118.403	102.765	66.6361		114.016	101.748	67.1862		108.525	106.687	67.6644		109.957	103.809	74.4003		115.131	107.119	70.2464		112.777	97.4123	71.4988		110.789
diphenamid	93.1985	106.363	72.5203		108.255	102.147	78.0358		104.853	101.873	83.1565		96.5855	94.9939	84.0894		102.597	100.531	85.4131		109.588	98.4764	82.0627		103.191	93.8683	89.5558		102.584	99.0406	90.7976		109.372	96.8286	80.6725		106.907	106.079	85.7623		103.075	102.895	86.5298		102.49	104.252	80.2716		101.106
pyrazophos	96.0313	109.353	93.2645		95.979	101.244	102.047		94.9306	91.4141	98.8892		103.285	97.4747	105.155		96.1727	85.7931	105.355		102.226	102.861	99.5284		83.8306	92.4104	107.011		81.5176	101.446	100.059		87.1108	106.224	97.1759		103.871	97.0159	100.288		96.3093	97.8194	101.655		105.82	91.9197	100.378		108.831
edifenphos	90.5833	93.4633	95.4516		99.4447	90.0733	106.923		84.5984	78.4099	106.105		89.5263	79.9365	105.676		86.4967	71.7963	106.342		85.0148	87.738	89.8413		81.4463	72.6469	95.2204		83.3822	78.1987	97.902		87.2776	86.7517	105.821		85.0379	78.37	98.3981		92.7114	86.0753	102.112		100.118	82.2331	100.037		95.4071
propiconazole	87.7938	117.065	90.5164		95.2315	94.7351	101.052		102.494	97.7289	99.5921		103.936	104.779	99.8004		106.266	108.154	101.77		103.955	90.5153	98.9175		112.499	102.655	94.7974		101.937	101.461	101.498		108.294	96.1771	101.955		97.7917	100.584	102.308		94.9679	96.8322	97.9524		107.773	92.9948	98.6039		101.589
metalaxyl	89.6492	108.199	75.7355		108.174	105.015	86.7712		107.792	107.876	95.9299		96.3595	100.185	88.6167		104.983	102.937	92.7786		105.571	93.8085	83.2498		106.245	97.4933	93.8963		97.6591	100.076	97.6185		102.144	98.7162	88.6193		108.318	101.852	95.558		98.8022	99.0261	93.0128		103.42	101.998	88.0327		102.643
flutolanil	118.53	134.571	89.9538		110.942	108.543	92.5186		108.716	110.704	97.2078		98.8294	102.037	98.8891		102.464	115.209	93.5466		106.94	99.2149	96.9882		107.953	105.366	98.4956		108.846	104.962	98.2234		118.718	109.852	95.1427		108.72	107.919	92.3867		106.894	100.61	96.6338		113.158	112.318	94.9127		115.675
paclobutrazol	100.544	113.984	90.8716		97.7362	98.7695	98.0214		97.0704	93.6018	101.294		87.8353	103.327	102.843		101.418	102.663	98.8934		90.5014	90.0328	102.009		110.191	97.051	102.351		96.2648	95.1501	104.179		103.346	86.402	100.988		96.4007	96.7855	98.7479		94.2922	91.211	100.619		103.109	102.287	96.3123		103.61
myclobutanil	96.1559	117.831	93.373		100.367	108.681	100.172		93.3203	103.781	97.1822		86.9388	97.0956	103.313		117.576	107.808	105.161		103.258	88.3975	101.324		95.4832	103.465	98.6082		97.027	103.615	107.776		99.531	94.0192	101.066		96.646	100.17	99.4873		90.1505	91.5115	95.5007		110.998	100.312	100.286		121.21
triadimefon	89.9684	98.254	93.9689		111.429	103.352	100.448		94.4643	105.907	101.328		100.49	116.394	96.7747		114.169	106.056	97.3606		107.529	100.333	103.044		99.2741	97.4267	100.897		90.201	110.919	99.5996		82.6266	108.584	93.1899		105.097	102.601	99.9579		97.6413	102.446	97.4487		96.2606	101.04	102.265		113.323
pyraclostrobin	106.982	115.805	81.8299		89.3793	98.922	107.386		102.408	102.466	92.807		115.113	108.662	94.1526		103.742	105.338	91.0009		107.308	109.791	88.9152		112.767	117.04	98.4888		103.539	106.256	104.248		104.879	104.088	93.1007		100.562	98.0803	96.0527		102.235	102.841	97.0086		91.4319	95.9397	88.615		107.664
carbendazim	88.1496	105.968	70.677		104.794	102.344	60.5062		104.091	99.4875	80.3926		104.835	102.86	79.6255		98.0152	100.161	79.098		100.88	100.46	71.6002		105.066	97.3534	82.3324		94.027	101.153	79.8133		98.2902	101.894	70.6545		101.125	106.195	72.1067		103.443	101.914	77.7199		106.818	103.331	77.5755		101.261
sodium pentachlorophenol	110.881	105.987	91.2774		87.2001	88.042	98.7498		97.3308	88.2022	97.7242		90.211	91.8544	101.811		101.473	92.943	102.666		100.621	89.6225	100.221		109.942	101.691	97.5467		110.444	83.4617	112.585		123.495	88.0159	122.952		87.0838	91.0762	N/A		83.4766	89.7606	109.61		103.288	98.7853	113.548		103.739
diafenthiuron	81.555	111.59	88.8215		78.3157	99.7285	94.3581		85.1264	99.1883	98.916		124.41	87.4804	107.862		122.515	86.4838	110.223		90.863	107.096	95.373		103.901	115.233	99.664		366.321	106.796	99.3083		411.807	95.1339	104.551		112.865	81.1115	111.477		99.9142	99.7132	101.342		113.569	92.1703	95.2782		120.663
triflumuron	95.0876	111.133	89.903		89.8255	96.6971	100.956		93.5572	95.6545	95.5288		98.7097	101.433	104.302		106.88	109.216	101.805		107.842	93.5583	95.5964		101.654	107.89	96.4171		87.7044	99.477	100.845		97.4817	91.7645	104.206		102.778	96.8585	96.302		94.1625	91.6845	97.5279		106.358	86.2962	97.7478		100.113
chlorbenzuron	100.173	117.22	93.978		98.7226	107.529	99.6471		102.308	98.7185	97.3124		96.0485	103.153	100.192		104.093	101.054	103.051		102.091	93.4397	103.197		100.811	102.369	93.9187		99.2124	101.607	104.191		96.2359	106.991	100.405		96.3794	100.741	96.179		100.123	97.5892	98.9973		103.276	89.4471	96.6468		105.504
buprofezin	91.9485	101.066	74.5473		116.384	120.061	87.1687		143.282	143.396	102.015		131.045	111.055	94.1796		131.075	112.647	95.5497		122.956	113.09	92.0886		121.288	113.665	91.678		90.3905	112.878	89.6175		97.0101	114.673	86.3764		118.338	112.405	93.7768		110.26	114.081	92.8556		107.716	107.955	87.3283		98.5443
furalaxyl	85.5912	110.911	79.3088		111.483	105.52	86.1134		106.436	107.779	96.7753		99.2787	93.057	91.9425		104.109	98.1476	95.0044		104.531	92.1152	84.2778		99.6665	89.4633	91.0361		103.985	95.4538	94.2491		102.048	99.2988	83.9047		109.705	104.897	92.368		106.721	99.8723	92.0396		106.962	100.182	82.6288		110.274
ethidimuron	81.7693	96.6522	88.262		95.5118	101.774	101.767		98.3025	97.4233	100.643		99.4881	107.244	106.265		110.628	106.965	102.78		104.08	87.2087	108.038		112.316	112.374	107.574		99.3126	98.7452	103.043		99.5162	98.7306	104.21		97.4331	96.6753	99.2023		93.1325	103.255	96.911		113.795	105.452	102.065		109.779
diethofencarb	85.7953	103.522	81.8303		96.2975	91.6355	96.616		96.9174	88.9933	96.0468		89.7698	88.5975	98.1555		91.0921	83.6266	99.6682		90.3742	91.5149	98.0562		93.5837	87.5226	100.701		100.381	91.5132	112.041		94.7942	83.1125	99.2464		94.2088	94.6144	97.3656		90.1547	90.3521	98.6334		90.4719	98.6603	93.1573		96.4499
fluconazole	92.1638	100.557	90.923		90.913	93.5849	99.8246		99.3283	102.675	95.9935		95.09	94.6408	105.409		106.726	96.3996	100.001		94.0834	93.7449	115.743		98.8061	108.396	100.91		103.431	104.436	112.207		103.583	99.621	102.187		103.752	98.6161	94.8831		94.9968	99.1633	98.2968		98.8803	104.099	98.4008		102.909
atrazine-desethyl	101.145	103.369	85.7435		109.398	106.231	105.227		105.096	95.3763	98.6855		96.1416	100.807	94.8188		106.11	104.356	93.2436		111.459	101.881	103.887		100.517	100.086	97.2678		98.8891	92.9977	96.9409		99.4931	97.9146	104.487		108.493	110.674	97.7056		101.437	101.965	94.6633		102.266	97.8925	99.2561		105.551
aldicarb sulfone	96.6528	111.349	81.0247		100.341	101.338	79.0038		109.474	102.717	98.8351		97.4053	97.9014	89.9116		97.5074	102.849	94.7457		110.996	101.072	86.1426		91.9155	98.0565	99.2818		99.9967	100.947	87.4322		103.282	102.384	89.2775		98.7367	106.661	85.0607		91.8767	101.508	92.4637		107.486	103.516	89.666		97.1819
hydrocortisone butyrate	94.9337	119.75	94.8162		97.9985	108.648	94.2219		86.5833	103.715	99.0167		82.2082	96.5745	102.333		101.548	108.221	98.1949		90.5685	91.0979	100.745		110.739	105.001	100.485		87.5724	106.625	98.8118		97.3087	98.0924	101.016		80.4331	102.651	97.8944		98.9574	99.8398	101.006		121.254	97.0127	98.6568		122.31
cortisone	36	127.723	90.2544		99.2034	102.424	99.517		105.202	101.581	101.391		112.05	103.415	103.27		118.037	97.1015	100.884		119.107	80.9425	114.67		107.566	104.586	99.5915		54.9054	123.016	105.248		71.7618	100.611	109.497		111.321	93.4296	98.2814		105.235	100.017	87.3161		114.06	114.684	98.747		110.485
17-alpha-methyltestosterone	95.5107	121.403	93.0095		102.556	104.657	99.2694		91.0673	99.3771	97.9008		93.3981	104.152	99.0703		100.081	111.092	98.2302		94.9682	87.6013	98.9296		111.831	96.0143	98.2917		98.03	109.959	104.424		105.611	108.054	104.041		109.564	106.231	98.8909		105.504	97.3084	98.1658		95.4203	103.768	100.416		117.818
tadalafil	97.1371	106.744	93.2572		94.2157	94.663	99.3318		95.8432	113.6	100.088		94.5045	100.102	100.923		103.508	99.7165	102.878		101.385	93.207	101.285		111.5	101.391	100.461		91.3644	106.699	99.5873		92.6958	90.3004	105.338		104.171	93.3398	99.7377		98.8436	106.784	101.687		101.682	98.1951	99.2312		97.364
cetirizine dihydrochloride	77.762	112.233	105.926		95.2982	99.2641	86.0872		91.8751	101.699	99.8119		91.1432	100.517	98.1039		96.9817	115.211	101.618		88.6861	85.1179	98.4384		95.05	98.0093	98.2288		84.3836	116.776	94.5634		82.1753	105.729	93.3991		90.8856	102.602	100.826		96.2812	100.547	104.84		100.589	100.694	103.535		101.337
4,4'-Bis(diethylamino)benzophenone	92.5236	135.3	70.9656		96.5662	120.256	94.7773		125.371	146.939	101.253		109.287	102.156	91.9019		97.967	104.542	106.517		115.38	95.028	91.5519		95.5362	100.214	95.7143		106.57	148.21	92.7433		131.117	149.264	98.3741		98.7882	110.973	101.381		87.6327	108.514	92.8522		130.931	86.4656	90.7577		125.92
flurochloridone	87.5713	103.677	95.8369		112.566	105.981	104.358		97.7986	113.605	106.914		114.75	99.6751	104.119		107.517	97.2734	107.089		84.4783	98.1257	105.111		100.299	101.629	100.612		67.0407	109.024	102.274		80.5733	118.582	98.329		94.6015	97.5506	103.217		99.0293	100.372	94.9588		98.2956	92.469	105.532		112.57
thiabendazole	86.2164	102.872	70.528		96.4925	98.1014	60.2492		94.5034	98.3363	82.1235		105.612	95.6393	77.7914		108.876	101.968	79.94		109.095	101.931	71.1966		122.738	105.228	79.9474		101.083	104.202	75.429		103.366	105.922	67.3956		114.293	107.253	62.1984		104.174	96.3908	76.4024		93.4144	93.0462	75.4503		91.0458
mebendazole	89.0479	119.219	101.064		112.329	115.379	95.0062		93.912	106.707	97.1255		91.1054	98.6203	104.287		99.2628	104.342	95.911		97.9613	90.6775	94.7698		98.8827	102.16	101.195		99.5055	110.422	99.5355		99.3834	106.392	97.8537		103.762	106.716	94.1428		90.8771	109.828	97.5606		99.4662	101.479	98.8742		99.6539
tinidazole	103.211	93.3898	87.4949		91.9291	103.377	101.56		101.301	107.016	105.851		90.0798	109.589	101.212		76.8162	97.6915	106.631		101.577	101.247	103.931		122.525	108.804	97.5105		84.1764	103.436	101.613		96.9461	100.226	104.81		83.4106	114.192	98.961		106.39	103.752	100.223		107.133	91.2486	98.6993		112.245
oseltamivir	113.947	133.228	90.3875		124.156	129.809	90.1219		99.4513	123.505	91.3465		129.239	121.505	93.5976		123.325	136.367	97.983		123.63	103.727	112.205		109.024	110.953	96.1408		122.061	111.79	93.4052		132.414	123.768	89.7519		111.194	123.292	92.8611		109.867	131.894	105.379		121.085	130.844	102.26		114.873
cortisol	<LOQ	93.3182	93.7633		<LOQ	88.3095	95.6582		<LOQ	121.757	93.0277		<LOQ	97.2325	107.16		<LOQ	101.471	98.6031		<LOQ	110.92	99.5125		<LOQ	104.461	100.582		<LOQ	122.764	107.673		<LOQ	111.63	110.928		<LOQ	87.8229	89.7473		<LOQ	95.6943	96.9504		<LOQ	84.5418	92.8008		<LOQ
clobetasone butyrate	71.4713	129.531	89.3454		78.4878	104.512	105.6		105.447	89.6116	95.5043		96.9563	113.03	101.709		79.3281	102.514	104.142		123.499	93.4514	91.1512		115.69	105.641	95.8844		92.7244	88.9188	103.598		84.225	109.427	106.058		87.7196	94.3149	97.0799		94.8043	91.8159	97.779		95.2129	92.1067	93.7376		118.557
brompheniramine	98.211	104.662	75.6294		124.691	115.58	92.4575		127.827	111.863	92.1213		133.569	98.1306	86.7324		123.67	87.7825	86.9148		113.313	112.951	93.3605		136.318	116.67	84.4431		93.3317	101.424	93.4975		104.871	111.87	95.6619		124.384	111.127	80.1483		122.407	108.165	79.4989		100.991	100.862	100.191		105.142
sulfamethoxypyridazine	79.2136	94.6317	87.4366		84.688	88.6601	98.722		89.0338	95.9999	104.714		94.6663	96.0361	108.433		97.8592	98.4036	110.906		79.3478	74.1281	101.516		94.4121	85.7797	104.399		92.8104	98.0308	96.4894		105.78	92.9	101.464		85.1037	87.7489	99.3696		90.4195	87.6281	100.373		96.2864	95.2649	89.7883		102.584
monoethyl phthalate (MEP)	98.8308	108.159	81.2906		99.024	98.3785	97.6549		93.3566	99.2529	97.8838		110.776	102.25	98.2421		87.1833	102.975	98.6832		95.8253	97.1004	104.082		99.8349	92.059	101.717		105.649	99.2772	98.9589		108.932	92.8003	99.8757		98.8033	101.294	102.122		74.4591	107.44	97.9778		93.7186	100.205	98.9268		61.3776
dibutyl phosphate (DBP)	105.758	94.5234	71.3537		125.78	93.934	109.241		154.416	93.7216	98.4581		95.8602	93.5365	106.59		130.516	109.066	108.886		88.7606	82.2207	96.7879		100.018	86.8615	98.3527		120.62	100.864	99.0007		85.0953	109.261	102.182		97.2573	96.9227	107.404		99.5001	115.514	105.846		95.4204	105.57	105.766		95.1777
diphenyl phosphate	105.279	103.234	79.3695		121.767	102.427	96.1338		103.695	107.854	89.5854		82.6629	114.128	92.397		96.3557	117.316	98.3431		93.6009	100.012	106.032		82.3437	101.139	99.3803		83.325	110.714	93.2112		79.6561	104.927	103.131		76.8788	93.644	98.5345		99.8712	108.373	99.6248		104.209	112.269	100.5		121.075
monobenzyl phthalate	89.4601	117.127	90.3304		126.519	109.642	95.0015		97.2416	112.064	88.7584		98.5997	107.916	90.5778		117.316	123.035	94.4696		98.5463	113.787	97.0841		95.9392	105.324	97.6419		112.87	117.422	92.3078		90.523	117.165	89.6173		95.8966	116.504	93.5791		91.1035	125.764	97.4382		97.9383	116.539	94.8845		96.2666
bisphenol F	103.701	111.78	80.4681		109.131	98.5687	94.4116		102.43	95.2693	99.4294		106.369	94.5501	97.0541		93.0991	106.804	94.6061		96.973	95.1625	97.5869		135.973	88.0326	94.9925		83.9475	114.174	97.033		97.4681	107.415	97.9079		115.729	95.3119	94.7618		107.607	92.9224	92.5261		133.485	98.6737	90.1811		144.005
bisphenol A	87.8754	117.917	77.1012		97.7107	101.435	102.935		141.284	102.887	88.9589		97.5455	97.0373	93.7806		64.2739	108.418	94.3181		100.466	84.8993	100.167		107.751	89.5623	102.069		93.8908	102.241	103.36		80.898	105.298	95.4604		83.4745	119.262	96.0819		81.1418	104.686	99.3996		88.7516	89.7559	94.1099		93.5023
bisphenol S	91.5697	99.0999	78.826		117.468	97.6132	99.079		112.674	96.0671	102.047		95.1989	98.5227	98.5		92.8827	97.8445	103.536		86.7647	86.9903	98.4327		88.2356	101.345	97.8875		90.5619	100.251	92.6829		86.9081	90.4314	97.3782		87.9137	86.1614	106.432		96.4257	76.7044	104.916		99.9305	89.3512	101.484		101.862
bisphenol Z	102.821	117.648	63.5536		94.2673	119.551	74.3438		104.427	105.006	76.1948		95.7565	110.265	91.3177		112.164	110.147	87.0999		120.204	95.5454	94.3348		99.3056	105.469	89.5675		85.2143	105.259	88.7572		119.91	111.578	82.9371		121.736	104.417	83.4565		102.636	109.282	82.952		122.815	118.668	75.1809		113.86
bisphenol AP	58.123	109.802	64.0771		95.6397	118.979	70.6323		102.188	105.276	82.2157		117.161	104.487	82.3341		125.407	109.011	79.6939		108.933	90.5872	70.9639		109.029	99.9774	81.0869		106.186	114.63	81.8577		110.081	115.708	82.4799		120.099	101.389	72.8792		124.251	107.979	88.6266		114.727	110.634	78.2076		112.23
bisphenol AF	94.1938	112.801	72.8858		100.429	107.136	75.7214		65.3587	106.461	84.8139		95.0151	109.383	77.9897		88.0685	107.489	82.0902		70.1296	102.55	83.6977		89.9923	105.601	96.5879		97.7533	114.06	76.1965		80.8806	122.536	85.2354		102.21	100.831	75.0222		81.3198	105.833	82.5289		91.8849	107.967	78.784		93.0174
bisphenol M	96.2762	134.453	63.6711		114.511	122.74	64.9443		109.988	116.833	61.861		99.5813	124.989	70.0969		98.6779	122.367	65.2756		108.61	124.891	63.632		103.165	125.682	69.1166		119.237	123.946	65.2864		118.142	136.32	66.6121		105.484	113.606	63.9195		119.998	120.581	73.4246		115.925	115.147	68.735		95.6168
1H,1H,2H,2H-Perfluorohexanesulfonic acid (6:2 FTSA)	103.585	97.5311	75.6786		114.525	99.0914	100.75		120.713	97.3542	102.714		89.682	95.0705	113.561		102.158	92.8007	102.822		91.6336	94.8779	93.7509		102.627	113.019	105.807		102.2	117.025	97.5729		104.455	118.203	110.459		105.423	98.9683	88.0744		109.31	104.566	96.3134		102.97	102.522	102.646		101.098
perfluoroheptanesulfonic acid (PFHpS)	81.3064	112.289	91.5114		88.2971	88.714	97.1346		70.6915	89.6612	91.697		83.827	88.4796	107.476		85.958	91.1745	103.177		92.854	94.6157	104.593		84.6694	95.8169	97.4411		78.5408	87.8996	100.923		75.8258	96.7465	100.746		86.1236	81.3184	106.447		78.9916	65.3295	108.272		69.5257	90.3253	113.562		69.1658
perfluorononanesulfonic acid sodium (PFNS)	<LOQ	119.206	56.7646		<LOQ	113.288	91.5819		<LOQ	77.7858	89.0776		<LOQ	93.4719	87.5922		<LOQ	95.4314	90.0339		<LOQ	100.293	101.34		<LOQ	96.759	90.9399		<LOQ	89.9168	87.9221		<LOQ	87.4899	87.6263		<LOQ	101.079	98.376		<LOQ	102.715	79.7572		<LOQ	103.157	74.506		<LOQ
6:2 chlorinated polyfluoroalkyl ether sulfonate (6:2 Cl-PFAES)	92.542	112.471	92.1258		88.7826	108.554	100.324		108.053	111.393	100.466		91.5092	117.425	89.8476		91.7587	112.859	91.185		100.104	103.312	114.008		98.6153	93.5302	91.1971		105.513	105.079	91.1428		103.826	109.23	86.1448		97.5858	118.708	88.7902		102.114	124.946	84.9707		94.8776	114.56	86.4042		109.709
cyclamic acid	93.3695	98.7517	83.6972		101.886	99.8626	96.0225		100.654	100.051	97.7316		98.6919	102.488	96.3463		98.5426	95.9241	97.1245		94.5903	92.7418	108.153		99.6172	96.1458	103.951		99.0696	101	98.5785		98.5438	99.147	102.772		100.658	97.1263	104.078		99.4335	102.658	101.705		108.87	99.684	101.941		104.133
acesulfame	93.5675	100.701	82.1933		95.2298	99.6761	91.03		103.426	107.341	87.8047		98.3169	107.256	90.9198		106.45	103.717	93.7826		102.559	88.0766	99.6416		104.122	98.2805	101.394		96.1192	101.685	85.4775		96.2006	97.8985	90.2238		101.354	90.5093	97.5641		111.155	94.8702	95.2302		120.602	90.1911	87.315		135.419
ibuprofen	99.3639	126.513	92.5042		75.541	80.9652	118.915		124.821	78.8238	91.7296		125.552	65.3592	106.984		127.272	71.0131	108.826		128.368	104.096	111.724		147.026	93.1255	117.76		171.2	53.6297	119.983		176.48	52.3	118.074		119.328	85.4326	112.685		105.966	80.3528	115.143		114.171	92.1504	105.926		96.971
diclofenac acid	93.6032	108.077	80.2665		98.0299	107.955	100.722		213.239	92.7388	98.4568		105.69	110.394	109.058		107.017	92.7165	105.318		96.7206	91.4516	95.124		99.8996	107.647	105.776		113.63	104.206	96.5161		87.5165	101.16	98.0565		97.5973	100.564	97.5453		105.819	99.395	106.177		83.8202	101.273	103.835		93.6839
nicarbazin	94.5514	128.773	69.1749		98.8116	96.96	90.4521		101.852	88.7609	92.312		96.2407	101.514	99.2313		112.642	115.367	98.087		95.7303	78.3769	127.633		97.6725	80.3705	107.19		118.404	99.7626	109.439		143.687	116.264	121.269		99.5153	91.9743	100.001		92.1138	88.971	95.7575		93.8054	99.126	108.834		91.3547
n-butyl 4-hydroxybenzoate (BOHB)	103.017	112.235	78.1952		111.751	105.569	95.6683		113.788	112.496	103.322		107.268	94.1514	91.8133		104.996	97.4494	102.539		94.9863	106.459	99.488		94.55	101.936	100.289		88.5238	108.173	101.617		81.9517	116.286	104.076		107.768	102.633	94.5985		117.213	111.321	76.0107		126.903	97.5202	93.9766		113.505
2,4-dihydroxybenzophenone	121.576	134.018	83.7666		118.118	117.749	107.106		132.733	105.277	92.9213		106.262	115.162	109.513		127.32	127.009	112.078		117.12	116.917	106.326		125.718	125.405	101.403		152.496	128.084	99.3816		127.009	128.818	107.808		110.82	113.241	100.557		111.671	116.279	101.234		115.878	126.988	101.217		116.175
heptyl 4-hydroxybenzoate	111.419	117.78	69.8823		112.767	106.339	80.9065		144.63	135.94	96.6498		128.88	113.034	85.1359		118.856	106.895	81.3074		116.241	114.403	78.4113		116.619	108.8	84.2186		120.556	101.415	82.8426		123.758	108.048	79.6708		116.176	108.695	85.6515		119.225	114.244	81.9251		111.561	92.1852	74.4847		111.737
2,2'-dihydroxy,4'-dimethoxybenzophenone	93.2538	99.8798	94.5663		110.64	99.1261	95.9239		93.5899	87.9404	95.6289		78.7472	86.112	98.2899		95.2891	100.657	99.054		86.6345	88.0128	118.865		100.937	92.7528	100.948		85.7879	97.5012	105.716		96.3054	88.0976	105.803		91.2878	87.7671	103.372		88.1044	83.6879	104.427		86.0048	109.428	106.734		84.6361
triclocarban	96.4789	112.605	64.8011		113.197	110.817	67.9351		104.544	110.917	65.7073		123.688	124.231	68.7399		106.747	104.494	63.0922		115.585	121.047	66.4128		109.553	108.193	80.3244		114.664	101.821	67.4035		119.29	122.157	68.667		106.524	102.247	74.622		101.673	104.413	77.8959		113.432	103.748	78.0862		111.62
diethyl phosphate	<LOQ	108.434	98.2598		<LOQ	88.7013	100.021		<LOQ	110.775	104.698		<LOQ	104.688	96.8679		<LOQ	114.987	96.0105		<LOQ	93.1742	95.2261		<LOQ	103.518	89.098		<LOQ	94.8472	92.4664		<LOQ	97.2819	93.5855		<LOQ	104.23	105.243		<LOQ	83.7664	96.616		<LOQ	91.3045	100.303		<LOQ
agroxone	110.781	124.621	87.0395		106.876	98.1273	105.949		115.199	95.6835	99.3063		102.066	100.1	103.529		120.258	108.555	97.1006		92.3411	86.7213	100.273		94.736	100.466	100.789		104.158	100.472	97.2306		100.092	101.057	103.743		97.9972	104.479	100.032		111.397	102.791	99.2978		101.594	107.383	106.681		86.3291
pyridafol	111.593	116.748	64.166		119.538	110.318	75.3416		120.549	113.075	71.9553		132.711	115.361	76.7121		125.198	113.691	77.1747		123.066	104.514	80.456		140.858	111.53	69.7361		126.013	113.431	71.7787		126.487	111.084	77.3649		116.474	105.852	83.1569		120.947	108.035	75.8634		125.029	115.707	74.8241		123.844
benzyladenine	96.6186	110.796	79.0685		115.326	109.183	102.131		112.996	110.346	98.0912		111.439	105.092	92.5522		105.789	103.822	92.0029		96.0489	99.872	100.802		113.259	104.051	95.1537		125.755	105.974	86.3473		125.4	107.014	92.5043		108.131	106.566	95.2259		98.0643	100.692	90.1494		99.9661	109.715	84.5946		109.803
bentazone	95.0588	103.862	77.8688		103.6	98.1951	90.5137		106.284	106.678	91.947		96.6017	100.324	86.7806		104.171	102.411	88.3497		92.4814	95.8252	93.1642		106.661	98.4701	92.9455		111.139	96.9571	93.5343		102.921	100.95	90.9812		103.802	103.035	93.3668		106.858	107.377	90.6988		112.383	112.466	89.2922		98.313
fenoprop	111.224	113.489	59.1851		118.078	133.706	103.975		124.106	117.472	96.1934		94.5794	106.021	102.141		103.495	114.303	104.243		93.3011	94.585	110.976		97.9097	105.577	99.6064		104.243	108.203	90.4321		109.681	121.362	105.448		105.585	108.393	95.7941		92.0588	159.773	92.1466		95.9931	152.745	104.441		96.9233
dodemorph	85.8453	87.8016	89.8629		85.3136	88.0281	99.7897		81.129	100.991	101.015		93.2562	99.0112	97.4563		105.347	106.603	95.7302		89.7829	97.3443	111.982		90.8019	89.3821	92.4652		90.8564	103.417	87.0322		80.6215	86.9582	103.869		89.0161	93.9529	99.2344		96.3148	73.9086	123.587		91.3999	88.2114	102.128		88.7459
cyclosulfamuron	103.141	113.746	76.3521		116.588	123.369	100.638		94.9153	99.6375	102.537		113.318	97.9165	98.112		100.714	109.57	103.453		92.4333	93.1382	93.4934		106.082	86.226	97.5865		97.2249	108.291	95.7052		73.2044	111.31	96.5581		102.132	115.99	96.1313		87.2537	91.5302	99.6237		111.013	100.435	97.3919		120.804
triflusulfuron-methyl	91.1652	103.101	98.4714		118.464	121.154	89.8792		81.479	107.654	105.508		107.119	82.136	95.8784		129.202	70.0135	110.719		98.1972	84.404	108.23		80.4053	69.9885	80.7294		86.9283	84.0315	92.7016		91.5663	71.743	89.5274		98.4251	88.1066	120.67		87.4202	108.557	97.6988		95.213	98.2785	103.247		100.998
metaflumizone	95.9205	120.274	46.8124		106.81	101.729	64.3694		114.438	110.872	76.4221		109.933	105.455	66.1037		111.115	98.8244	68.7307		103.682	106.482	70.8228		97.5077	106.895	65.4788		122.745	111.003	72.6718		113.951	97.8963	70.7335		99.0904	88.7598	85.6624		117.228	91.6088	68.3361		99.1782	95.5849	72.5771		101.745
lufenuron	77.2192	128.996	51.4007		81.1409	112.082	64.4089		69.5789	114.713	56.0214		80.7199	116.991	69.7728		83.4641	128.789	61.8299		68.1828	133.807	64.5959		83.1832	136.874	62.4162		88.5969	125.429	67.865		87.3836	124.715	68.9625		69.2903	100.42	71.2253		75.6657	106.107	69.1763		90.9097	106.226	73.6022		74.8927
mecoprop	103.085	110	70.1567		94.1236	87.8886	103.308		120.276	93.7033	100.979		103.738	100.444	100.791		120.762	102.307	100.439		86.6249	86.4838	103.44		98.692	90.4175	105.431		112.503	94.9871	99.4531		99.4348	98.2634	98.4046		103.791	99.544	100.666		111.753	98.5382	98.7782		114.409	111.004	100.693		103.349
clothianidin	103.968	109.188	71.9696		103.403	101.875	82.552		91.251	112.12	82.8843		99.1067	104.941	80.5583		98.413	105.596	75.1944		79.9995	93.633	73.5462		77.1316	107.606	71.9407		102.478	111.797	66.4885		94.0764	96.2414	72.8544		104.389	110.335	83.6249		99.7134	103.409	80.6508		99.864	101.055	81.481		94.209
abscisic acid	80.0717	99.2177	76.6367		124.637	122.551	89.5217		102.296	127.938	107.366		107.81	107.963	91.5913		96.6011	123.898	88.5947		93.5398	116.335	102.628		87.0505	104.778	98.439		102.833	137.438	105.642		87.2699	108.563	89.5586		113.054	121.79	97.6629		90.4622	112.089	92.7067		106.182	130.083	108.774		100.773
bisphenol P	113.3	115.534	59.5126		154.022	139.581	69.6342		114.116	109.346	58.8457		127.49	115.191	69.3414		98.9086	107.889	57.9421		97.7651	105.469	56.1315		100.301	102.914	62.1502		119.771	111.681	56.1402		121.537	113.978	53.1947		109.837	103.398	59.4532		96.7784	107.132	77.2171		98.6409	98.3309	60.8719		102.618
4-hydroxybenzophenone	103.185	113.128	64.883		128.644	134.002	85.914		131.885	132.294	82.598		112.773	113.111	76.0398		124.094	117.314	69.6564		111.364	109.96	68.2104		114.495	100.24	73.5379		129.201	115.056	69.9058		120.379	114.202	69.3567		116.671	109.841	63.7107		102.298	113.932	78.4044		106.49	117.18	72.3039		111.201
dioxybenzone	98.1074	118.721	99.5878		109.252	119.395	103.83		114.663	113.564	102.864		100.237	110.222	105.945		86.134	94.7087	106.998		96.6254	105.867	99.0256		105.102	107.456	100.234		86.7941	112.167	101.527		86.3152	115.795	96.2808		99.2413	101.281	99.7721		114.648	114.084	102.924		108.717	117.591	86.4758		101.981
2,4,5-trichlorophenoxyacetic acid	101.78	114.904	74.918		108.719	107.773	101.616		117.598	102.983	95.6415		99.8304	98.3531	83.787		108.795	110.325	98.6122		117.628	92.7363	101.198		108.554	118.251	107.328		106.639	99.5013	88.2623		100.31	105.752	104.712		102.633	103.597	102.269		100.881	116.828	104.707		91.2838	102.861	93.7908		91.0932
bisphenol C	96.8849	104.395	69.9045		110.719	111.846	99.3925		113.441	99.0513	84.1738		106.139	102.279	93.5691		130.333	112.254	96.917		110.777	104.715	92.7638		98.5664	104.936	101.561		111.124	105.367	100.875		99.487	110.871	99.9056		103.114	100.33	99.37		107.55	108.064	101.218		92.9847	105.599	95.1125		103.453
monocyclohexyl phthalate (MCHP)	97.8447	116.174	94.3468		112.096	102.058	94.8379		111.074	111.426	97.2255		105.972	112.564	96.8301		110.072	113.363	90.3006		98.3018	99.7277	97.5751		107.12	101.519	95.4371		105.538	100.479	100.536		126.38	111.404	96.78		102.592	103.706	98.3508		108.052	108.918	97.123		115.69	106.787	97.4422		106.349
dichlorprop	91.2706	104.325	70.5109		106.063	131.632	100.998		103.097	144.103	101.992		91.7968	146.417	103.027		97.5297	136.912	104.737		114.95	125.1	104.793		114.208	122.583	118.465		89.1212	127.864	104.475		108.615	122.258	97.5869		108.496	136.6	94.7025		119.884	149.375	104.414		86.254	154.534	108.934		107.555
bisphenol E	74.2479	118.761	73.9153		74.3095	124.304	79.1301		108.916	92.2639	62.8343		76.8333	117.468	75.5531		69.4921	112.383	74.902		85.7268	108.228	85.2929		84.8413	91.9188	88.0757		51.0806	106.043	78.9241		75.3571	137.939	84.046		67.6227	110.531	80.7384		80.8564	114.5	85.2433		54.1383	118.956	79.1393		49.8502
chloramphenicol	85.8498	100.815	92.3445		86.6541	102.468	94.1603		79.4574	117.394	103.413		76.2717	97.0663	99.9982		83.7543	105.441	99.4025		96.6513	97.7831	95.3519		86.6062	94.2968	92.1386		100.833	106.285	104.318		95.772	101.942	102.217		95.2128	111.438	107.012		94.8989	90.132	93.1865		105.783	106.356	99.4294		101.842
florfenicol	100.632	103.65	78.6273		96.5073	98.1319	84.0537		86.8835	102.943	90.5154		111.448	96.0588	87.653		98.3032	104.311	91.1856		108.821	101.896	89.5921		112.114	102.531	85.6693		102.347	108.298	81.8113		98.4462	100.161	86.3403		102.361	117.866	95.9034		108.619	97.7537	89.1481		104.292	97.8331	88.362		99.3568
perfluorooctanesulfonate (PFOS)	95.0546	122.051	89.6322		98.1767	108.268	105.096		96.8285	94.8518	98.1479		107.861	114.357	93.4293		98.0624	102.355	101.802		86.9485	101.039	100.36		90.3234	95.6721	100.303		95.9661	99.4732	103.935		87.4265	102.046	89.8392		101.976	104.91	104.247		104.591	111.74	92.7719		100.551	103.371	94.1586		97.0817
perfluorooctanoic acid (PFOA)	99.8404	106.302	73.3808		107.358	107.931	97.0489		105.348	99.1158	96.2833		99.5642	93.6788	87.9001		101.913	101.916	82.9074		106.206	102.814	97.6425		94.2989	103.632	101.244		100.328	104.384	88.3946		96.0128	106.153	90.9724		116.98	108.97	92.4012		101.183	99.4161	97.1209		101.577	100.469	101.936		102.975
perfluorononanoic acid (PFNA)	97.8325	111.686	77.7107		99.7949	100.279	99.2686		114.42	112.293	96.1261		113.409	94.9641	77.5897		102.706	102.312	81.4317		113.58	111.586	87.5554		108.127	101.335	95.745		108.676	99.0648	90.1374		106.472	102.906	86.5547		121.69	107.735	86.7047		114.661	108.916	90.2355		113.137	97.993	89.4352		117.383
perfluorodecanoic acid (PFDA)	84.5487	100.968	87.1427		122.848	108.652	99.2732		102.499	98.9627	107.11		101.768	86.7861	103.206		101.629	104.066	100.026		98.5532	101.202	115.429		95.8203	99.7582	110.275		99.591	93.8128	104.641		108.547	106.193	106.111		104.35	100.088	98.2347		102.76	96.6171	101.823		94.6247	98.227	109.209		97.6884
perfluorohexanesulfonate (PFHxS)	89.8044	116.276	63.8928		121.694	116.537	68.1978		106.619	105.317	69.2912		102.955	103.798	71.3552		111.613	112.534	70.9548		105.583	111.401	67.6035		116.159	113.477	80.3067		105.005	113.444	71.6715		118.954	124.781	71.067		117.041	104.904	70.4008		102.343	93.334	78.5623		107.964	116.956	75.3609		104.902
perfluoroundecanoic acid (PFUnDA)	77.3389	98.8139	94.4149		87.0415	85.1869	97.3991		96.4094	88.6937	96.7138		85.2111	90.7448	121.2		89.9424	95.9367	117.918		85.1223	75.4295	124.766		90.4155	90.491	117.572		85.8768	100.19	106.849		72.0814	87.235	109.239		98.3866	78.2588	96.9656		105.153	104.098	96.5755		83.0259	86.5343	112.416		91.7329
perfluorobutanoic acid (PFBA)	94.6663	118.443	63.9147		107.949	104.402	80.8906		107.549	104.329	79.2615		105.236	105.297	81.7437		94.4769	105.24	79.2031		102.817	99.196	79.1011		98.392	97.0536	76.9698		92.5484	97.9645	77.9706		99.8296	101.682	78.6762		110.62	105.23	77.4339		111.991	103.4	73.8478		112.367	101.514	78.4102		110.323
perfluoro-n-pentanoic acid (PFPeA)	106.454	110.486	47.1603		112.789	105.787	84.2512		124.559	106.137	80.4264		124.707	53.5081	95.4836		117.002	112.496	82.9073		104.475	92.8873	73.8198		103.232	101.399	75.0975		117.261	109.102	78.5617		103.609	116.307	79.9851		118.396	119.055	78.1903		121.31	113.369	73.7472		112.709	117.203	82.1625		111.976
perfluorohexanoic acid (PFHxA)	105.592	109.759	50.2022		136.56	109.852	87.674		141.249	104.202	75.7305		108.039	104.823	78.7389		121.074	107.108	72.8676		90.8443	92.0565	74.5734		95.7337	104.463	78.0197		114.028	104.99	76.5769		109.797	101.7	73.0454		122.105	107.031	69.7238		106.514	108.542	69.127		110.386	109.929	72.8739		98.1636
perfluoroheptanoic acid (PFHpA)	99.9205	114.906	73.5224		102.357	105.678	83.261		99.2715	101.557	76.761		104.76	98.4854	87.235		110.242	102.046	87.5681		105.574	111.009	84.0695		105.971	105.333	93.9297		103.981	110.294	92.8137		98.2549	107.405	88.4		112.901	105.055	89.4458		104.249	100.886	97.7369		91.5232	103.942	106.363		104.82
perfluorododecanoic acid (PFDoDA)	125.766	115.891	43.7913		210.649	125.839	67.2007		114.218	122.436	78.5987		122.013	93.7758	64.151		129.113	109.816	68.1959		125.225	121.436	78.5482		124.817	99.2688	75.1838		130.279	108.551	77.0227		126.38	110.198	63.7471		124.471	112.403	68.7136		130.142	119.97	65.5825		135.588	105.095	74.748		106.358
perfluorotridecanoic acid (PFTrDA)	127.857	127.638	86.1906		187.791	125.161	107.269		120.232	125.403	93.7042		126.623	113.147	82.5712		132.749	117.921	84.4345		123.097	100.295	77.0416		135.736	91.4693	87.3625		137.31	113.21	86.7561		112.407	112.406	78.8675		120.544	129.664	83.972		126.924	126.879	89.1275		137.376	81.2501	91.8778		121.723
perfluorobutanesulfonate (PFBS)	96.8082	112.447	51.0142		116.091	116.411	54.69		109.322	107.37	55.1813		101.583	106.401	52.1163		104.556	105.566	56.6136		103.986	95.0588	57.8245		103.864	106.999	60.2815		98.3672	104.977	54.0409		99.8161	112.671	53.867		107.145	108.182	57.5259		93.0958	105.137	53.6279		107.939	98.6022	55.8798		102.959
2,4-dichlorophenoxyacetic acid (2,4-D)	87.4108	107.642	72.507		95.4696	100.953	105.698		114.289	94.0402	95.9626		111.57	94.1311	100.336		107.349	113.036	93.8494		105.565	85.4789	100.786		104.723	109.119	100.554		97.3103	101.264	98.1697		96.4564	107.291	99.0711		104.564	99.7461	102.183		96.3635	100.818	104.19		101.155	106.656	101.548		89.5623
linuron	87.1912	102.767	80.9226		101.029	99.9967	99.5364		101.56	101.811	97.9884		97.5705	107.458	96.5004		103.128	95.8565	100.22		100.758	94.6307	104.728		93.278	95.8157	100.159		88.204	97.9803	98.3088		97.2619	108.465	99.6106		100.591	104.528	97.498		103.762	106.74	96.5774		107.891	98.4296	99.1578		105.002
chlorothalonil	107.178	118.182	94.583		83.2836	100.155	108.138		89.6604	101.548	102.174		90.6917	71.24	111.645		101.792	68.9584	113.668		98.0115	116.972	104.422		126.457	109.724	104.991		159.094	84.4874	93.6704		162.343	93.0134	93.9054		111.769	117.027	102.183		115.082	118.127	98.5661		139.731	80.7271	71.8522		147.978
triclosan	82.806	103.7	76.5414		77.7818	91.394	97.039		99.8302	95.0456	98.1444		106.018	95.345	96.7917		82.3247	98.4952	102.089		87.4624	98.5865	99.7047		85.8781	94.6531	99.9426		90.0725	99.2269	101.131		95.4236	106.322	98.6883		81.7625	104.642	96.2145		92.3915	99.6473	96.8333		100.658	104.594	99.4001		87.7606
hexaflumuron	82.1821	104.554	75.7805		73.6463	118.963	90.9051		69.5308	107.501	81.6371		85.3831	104.74	76.029		74.3451	130.498	88.1849		81.3018	113.475	97.4386		75.5087	115.556	89.8926		63.3581	130.686	92.275		65.4362	122.751	91.076		82.7075	103.629	95.2524		75.5302	105.819	90.4192		79.3086	109.235	98.9616		82.7807
tolfenpyrad	93.2044	108.533	68.5187		124.911	111.883	108.732		96.8914	103.57	92.9099		110.863	94.3051	94.2027		117.057	105.175	85.789		90.2783	86.5015	72.1721		126.205	102.213	81.6518		113.666	100.947	76.3487		120.917	89.9575	86.7043		110.468	100.168	103.578		125.9	110.96	96.219		105.842	90.1335	89.269		98.9922
fipronil	99.2993	108.134	58.3775		109.06	107.383	67.8143		108.844	113.129	70.2295		107.808	104.299	65.5036		106.631	101.533	64.8328		106.681	103.071	65.5511		105.016	96.6866	70.0613		111.164	105.386	66.433		104.701	104.902	70.1583		106.103	102.079	68.1852		95.7657	105.812	71.0266		108.849	101.245	65.7697		102.378
4-chlorophenoxyacetate (4-CPA)	87.1849	97.8208	73.983		103.323	89.437	103.129		118.788	92.5715	94.3976		93.8322	92.5159	98.2344		104.163	89.7469	98.2647		100.698	78.73	108.096		106.758	93.7181	103.838		96.4731	106.583	92.9083		90.8173	107.338	103.914		95.8574	103.922	100.72		101.719	96.5935	117.423		111.802	100.031	98.8594		105.063
naproanilide	111.635	114.148	69.055		108.578	109.666	105.832		108.99	111.53	89.9724		131.193	118.927	90.9913		118.044	109.172	93.2453		110.099	111.949	96.1913		126.006	116.646	93.3923		126.953	104.932	95.9974		121.27	105.108	95.6697		109.935	105.399	96.5378		116.619	108.426	94.2733		109.509	102.065	92.8563		102.266
estrone	83.2731	133.718	97.3249		102.07	138.674	104.822		67.9416	128.233	87.3147		56.3941	103.958	82.7639		88.3041	129.649	87.3601		117.238	95.8873	103.597		94.3885	101.003	100.444		93.6011	115.403	93.3475		86.1063	121.509	91.6807		80.1867	103.736	102.554		85.7922	104.948	85.4236		94.5367	111.468	90.6342		95.782
cloprop	120.928	96.9372	81.5793		104.477	82.1977	101.686		128.221	93.7381	97.7515		129.029	80.2958	101.107		154.385	77.9234	91.4885		120.496	77.154	98.3534		153.314	69.2629	88.6415		148.83	80.7036	91.0288		151.242	84.0343	89.038		135.401	99.7796	97.2751		130.62	77.2754	103.784		142.649	89.0312	98.5966		153.562
albendazole-2-aminosulfone	111.158	125.592	85.6095		137.327	132.975	94.996		135.179	104.357	94.6272		123.067	110.729	89.6194		135.842	117.055	85.7469		102.543	101.846	94.4451		118.662	127.865	94.3029		130.306	127.246	86.5009		120.428	99.2467	93.0755		114.973	114.598	96.9744		139.753	144.39	90.4251		139.785	133.944	88.4504		122.436
glipizide	115.86	122.711	85.8767		125.782	101.703	96.5271		123.706	112.461	101.784		94.6021	112.137	95.8213		125.587	114.967	95.574		110.01	108.646	97.2073		128.916	98.3456	99.9032		104.283	107.64	87.846		105.841	102.515	98.2372		129.031	101.239	97.6129		98.0525	103.659	97.7758		115.972	110.566	98.8674		105.34
flusulfamide	94.5994	112.492	61.7039		108.1	119.498	72.7491		101.653	112.465	73.0966		95.9194	98.1425	69.1336		105.685	105.786	68.7481		94.4182	101.244	67.9846		96.3678	99.3575	76.0101		107.205	105.274	75.5483		101.599	103.388	66.9924		107.463	105.121	71.6371		89.1247	107.488	72.4106		101.264	94.0083	70.5952		101.585
gibberellin	91.4096	110.648	89.2009		91.7272	119.527	93.0315		90.1664	110.544	93.1542		99.5632	119.339	88.7379		100.573	117.857	95.1777		75.4527	114.279	92.9265		96.4914	90.6122	99.8149		79.8521	100.392	89.7057		104.601	106.657	96.5154		103.823	111.668	91.1375		86.0726	109.712	94.2768		82.8163	123.015	90.221		79.6505
tolbutamide	107.859	125.358	88.2609		132.48	117.213	91.7189		126.269	125.266	90.8562		120.78	125.327	88.6423		140.818	139.587	87.8331		131.669	116.579	91.0452		122.908	105.362	94.5483		128.48	131.702	86.7006		154.857	144.416	87.12		132.64	130.205	88.9874		119.997	121.022	92.5241		141.719	135.707	91.1617		123.01
Indolebutyric acid (IBA)	125.694	100.155	85.3243		70.1828	85.0118	105.097		119.889	85.8529	110.142		115.793	92.9058	113.065		108.959	97.0663	112.187		75.0856	90.3024	89.1601		111.907	94.5217	118.524		114.787	83.4229	89.3068		106.885	85.7515	92.6942		118.91	97.479	113.016		119.559	89.9624	111.763		111.667	90.1456	106.626		118.093
fipronil sulfide	105.549	108.096	50.5148		113.857	105.361	55.8902		108.605	105.016	58.0756		108.318	109.627	61.1348		117.25	104.455	58.343		94.2331	115.926	50.0651		97.7794	115.555	57.7074		121.731	105.188	60.4507		110.966	102.556	59.6033		118.556	104.536	62.4772		112.43	104.891	57.2541		115.456	102.425	60.421		112.172
clopidol	80.493	128.634	23.7076		126.207	116.392	66.7053		124.162	112.699	68.6525		112.327	106.987	58.1854		114.446	108.195	57.7193		112.86	104.881	58.6925		117.291	106.744	52.2629		117.985	104.761	53.3863		110.039	101.938	57.5092		117.402	111.189	55.9308		113.292	107.258	56.1712		119.124	104.539	60.4453		115.619
fipronil sulfone	100.365	102.982	68.6554		93.197	95.1417	78.3879		98.5217	102.073	79.0578		105.027	104.787	82.184		102.604	112.817	85.4174		104.276	95.7275	73.648		103.783	94.2165	76.2702		101.484	99.4436	76.3307		103.598	102.06	84.0266		104.914	100.639	81.722		108.022	93.1836	94.4565		100.66	87.4565	88.7152		99.6335
bis[2-(perfluorohexyl)ethyl] phosphate (6:2 diPAP)	<LOQ	87.9977	57.2287		<LOQ	67.2681	92.1203		<LOQ	63.0479	104.519		<LOQ	90.449	103.767		<LOQ	107.316	103.996		<LOQ	87.5296	93.105		<LOQ	88.1357	90.4722		<LOQ	99.6843	89.8499		<LOQ	90.6353	94.2234		<LOQ	103.316	102.646		<LOQ	99.5695	98.0384		<LOQ	70.9807	103.686		<LOQ
[truncated: 23 more columns]

## Sheet: Supplementary Data 5
Supplementary Data 5. Targeted method validation based on GC-MS/MS including limit of quantification (LOQ), linear ranges and correlation coefficients (r2) of calibration curve, recovery, precision for each of the 97 exposures.
Exogenous chemical residues	LOQ (ng/mL)	Linear Range (ng/mL)	R2 (weight 1/concentration)	Recovery, % (RSD, %), n=6				Precision, n=130
				0.2 ng/mL	5 ng/mL	20 ng/mL		2 ng/mL
p,p'-dichlorodiphenyldichloroethylene (DDE)	0.005	0.005-20	0.997	107(6)	113(6)	120(6)		0.195847
p,p'-dichlorodiphenyltrichloroethane (DDT)	0.02	0.02-10	0.992	99(17)	114(7)	101(10)		0.24106
p,p'-dichlorodiphenyldichloroethane (DDD)	0.005	0.005-20	0.999	104(15)	114(7)	103(8)		0.225251
alpha-hexachlorocyclohexane (HCH)	0.02	0.02-10	0.991	105(10)	100(8)	98(19)		0.272923
beta-HCH	0.02	0.02-10	0.99	98(13)	107(8)	120(8)		0.293272
gamma-HCH	0.05	0.05-10	0.994	95(13)	105(9)	106(10)		0.299012
delta-HCH	0.05	0.05-10	0.999	110(7)	104(10)	100(19)		0.332611
beta-endosulfana	2	2-100	0.997	125(12)	92(7)	116(10)		0.191944
cis-chlordane	0.1	0.1-10	0.995	84(14)	111(16)	116(11)		0.211088
trans-chlordane	0.1	0.1-10	0.992	117(6)	107(11)	116(11)		0.181943
aldrinb	0.5	0.5-20	0.992	93(14)	105(10)	115(10)		0.254717
endrinb	0.5	0.5-20	0.998	104(8)	103(16)	116(4)		0.186599
endrin ketone	0.2	0.2-10	0.993	96(10)	99(16)	117(6)		0.178102
methoxychlor	0.02	0.02-10	0.993	100(10)	103(18)	119(7)		0.274893
heptachlor	0.02	0.02-10	0.99	92(12)	111(16)	118(15)		0.265187
epoxyheptachlor	0.5	0.5-20	0.999	94(9)	82(15)	106(11)		0.304096
hexachlorobenzene	0.004	0.004-20	0.998	104(7)	111(10)	111(16)		0.297826
o,p'-DDD	0.02	0.02-10	0.997	91(8)	113(8)	108(10)		0.240851
o,p'-DDE	0.02	0.02-10	0.999	107(11)	116(9)	103(13)		0.16391
o,p'-DDT	0.01	0.01-10	0.996	98(12)	105(9)	109(9)		0.234358
pentachlorobenzene	0.001	0.001-100	0.995	97(13)	104(10)	115(16)		0.282068
pentachlorophenol	0.1	0.1-10	0.999	101(14)	101(7)	103(9)		0.354395
quintozine	0.1	0.1-10	0.993	105(7)	105(11)	108(18)		0.263189
cis-nonachlor	0.2	0.2-10	0.999	82(14)	104(15)	115(9)		0.250223
trans-nonachlor	0.1	0.1-10	0.999	97(7)	107(12)	114(12)		0.206983
propanil	0.02	0.02-10	0.992	108(9)	110(9)	115(16)		0.293981
mirex	0.01	0.01-20	0.995	95(12)	106(13)	102(7)		0.278947
oxychlordane	0.2	0.2-10	0.996	85(6)	85(8)	119(7)		0.221181
isoprocarb	0.1	0.1-10	0.998	108(14)	108(13)	111(14)		0.267773
carbofuran	0.2	0.2-10	0.997	108(14)	105(18)	120(9)		0.319832
diazinon	0.02	0.02-10	0.997	95(17)	106(9)	119(9)		0.244648
mecarbam	0.5	0.5-10	0.99	117(5)	84(12)	101(11)		0.233674
dichlorvos	0.01	0.01-20	0.999	105(15)	81(15)	94(15)		0.293338
chlorpyrifos	0.02	0.02-10	0.998	105(9)	109(7)	106(5)		0.208183
methidathion	0.05	0.05-10	0.995	106(10)	112(6)	113(8)		0.20252
coumaphos	0.2	0.2-10	0.998	106(9)	106(4)	116(15)		0.302977
phosalone	0.05	0.05-10	0.994	92(11)	99(6)	112(3)		0.27544
dimethoate	0.05	0.05-10	0.999	113(6)	94(14)	90(15)		0.26845
malathion	0.05	0.05-10	0.999	104(15)	106(15)	118(14)		0.235801
triazophos	0.1	0.1-10	0.998	94(11)	114(7)	111(11)		0.237904
isocarbophos	0.1	0.1-10	0.994	101(9)	87(7)	110(10)		0.261879
ethion	0.1	0.1-10	0.997	109(8)	104(8)	117(10)		0.21702
fenthion	0.05	0.05-10	0.999	78(13)	104(14)	119(11)		0.220995
etofenprox	0.02	0.02-10	0.996	102(10)	110(8)	113(6)		0.318539
permethrinb	0.5	0.5-20	0.992	104(18)	98(18)	115(6)		0.256428
tetramethrin	0.2	0.2-10	0.99	95(12)	98(15)	115(3)		0.257701
cypermethrinb	0.5	0.5-20	0.99	86(13)	109(8)	110(5)		0.293507
cyhalothrin	0.2	0.2-10	0.998	97(18)	108(17)	114(5)		0.246618
bifenthrin	0.05	0.05-10	0.996	100(11)	102(5)	118(6)		0.245115
cyfluthrina	1	1-100	0.997	103(7)	120(11)	116(5)		0.294107
fenpropathrin	0.5	0.5-10	0.991	98(17)	100(11)	113(6)		0.223055
fenvalerate	0.2	0.2-10	0.99	102(14)	115(18)	117(7)		0.296037
trifluralin	0.05	0.05-10	0.991	92(8)	106(10)	118(15)		0.254932
procymidone	0.02	0.02-10	0.997	111(11)	105(12)	117(12)		0.29295
chlozolinatea	2	2-100	0.995	118(4)	83(9)	84(10)		0.296962
vinclozolin	0.1	0.1-10	0.994	87(16)	101(12)	99(18)		0.280713
iprodione	0.02	0.02-10	0.998	103(5)	91(12)	105(6)		0.24819
chlorfenapyr	0.2	0.2-10	0.999	80(19)	106(10)	118(11)		0.20587
propargite	0.5	0.5-10	0.999	97(9)	97(13)	117(7)		0.218671
benzo[a]pyrene	0.005	0.005-20	0.996	100(13)	102(10)	106(6)		0.342328
pyrene	0.001	0.001-100	0.997	93(12)	114(8)	119(12)		0.225007
acenaphthylene	0.001	0.001-100	0.999	104(17)	97(19)	118(16)		0.33315
anthracene	0.005	0.005-20	0.993	99(18)	99(13)	115(14)		0.364334
acenaphthylene	0.001	0.001-100	0.999	103(14)	96(6)	107(19)		0.247268
benzo (a) anthracene	0.01	0.01-10	0.992	89(15)	103(15)	120(6)		0.214471
benzo[b]fluoranthene	0.005	0.005-20	0.992	113(13)	104(13)	120(5)		0.3015
benzo[k]fluoranthene	0.005	0.005-20	0.991	106(14)	112(3)	116(6)		0.321295
chrysene	0.005	0.005-20	0.996	90(9)	108(18)	117(3)		0.218753
fluorene	0.001	0.001-100	0.991	99(10)	98(5)	114(9)		0.280315
phenanthrene	0.005	0.005-20	0.991	98(14)	101(16)	111(13)		0.296171
fluoranthene	0.005	0.005-20	0.995	97(10)	109(8)	110(4)		0.333271
polychlorinated biphenyl (PCB)-28	0.01	0.01-20	0.997	101(16)	107(8)	111(16)		0.328623
PCB-52	0.004	0.004-20	0.99	86(8)	112(9)	95(21)		0.305074
PCB-77	0.01	0.01-20	0.999	86(18)	109(14)	100(13)		0.220588
PCB-81	0.01	0.01-20	0.993	85(12)	109(10)	96(11)		0.200121
PCB-101	0.02	0.02-10	0.997	91(12)	114(6)	108(8)		0.194248
PCB-105	0.005	0.005-20	0.994	98(12)	118(12)	99(8)		0.182671
PCB-114	0.01	0.01-20	0.992	98(12)	119(6)	107(11)		0.240423
PCB-118	0.01	0.01-20	0.996	111(6)	107(9)	115(13)		0.228209
PCB-123	0.02	0.02-20	0.996	96(8)	109(13)	118(8)		0.219738
PCB-126	0.005	0.005-20	0.999	112(7)	112(10)	100(8)		0.242928
PCB-138	0.005	0.005-20	0.993	92(6)	116(12)	109(9)		0.319465
PCB-153	0.005	0.005-20	0.992	79(11)	109(9)	91(11)		0.218078
PCB-156	0.01	0.01-20	0.995	101(16)	109(14)	96(6)		0.294207
PCB-157	0.01	0.01-20	0.996	88(13)	105(10)	95(5)		0.273666
PCB-167	0.01	0.01-20	0.997	124(4)	107(12)	97(6)		0.22954
PCB-169	0.005	0.005-20	0.996	105(15)	111(12)	100(4)		0.239627
PCB-180	0.01	0.01-20	0.998	103(12)	101(10)	98(7)		0.300957
PCB-183	0.01	0.01-20	0.99	113(12)	102(8)	100(5)		0.238126
PCB-189	0.01	0.01-20	0.992	98(9)	113(14)	110(7)		0.270113
brominated diphenyl ethers (BDE)-28	0.05	0.05-10	0.992	101(13)	111(10)	109(11)		0.204038
BDE-47	0.1	0.1-10	0.996	101(11)	94(16)	118(7)		0.267318
BDE-99	0.2	0.2-10	0.99	105(8)	103(14)	118(5)		0.292083
BDE-100	0.2	0.2-10	0.997	100(6)	103(8)	118(5)		0.300489
BDE-153	0.1	0.1-10	0.995	100(12)	118(10)	111(6)		0.275863
BDE-154	0.1	0.1-10	0.998	98(13)	105(9)	105(8)		0.267311
BDE-183	0.5	0.5-10	0.999	93(14)	114(13)	104(5)		0.28011
a lowest spiked level: 2 ng/mL; b lowest spiked level: 0.5 ng/mL;

## Sheet: Supplementary Data 6
Supplementary Data 6. Targeted method validation based on LC-MS/MS including limit of quantification (LOQ), linear ranges and correlation coefficients (r2) of calibration curve, recovery, precision for each of the 170 exposures.
Exogenous chemical residues	LOQ (ng/mL)	Linear Range (ng/mL)	R2 (weight 1/concentration)	Recovery, % (RSD, %), n=6				Precision, n=521
				0.1 ng/mL	1 ng/mL	10 ng/mL	100 ng/mL	10 ng/mL
kresoxim-methyl	0.25	0.25-200	0.999011	<LOQ	97 (17)	98 (8)	95 (8)	0.122347
tritolyl phosphate	0.1	0.1-100	0.99837	114 (19)	101 (10)	88 (6)	100 (2)	0.139956
tert-butylphenyl diphenyl phosphate	0.05	0.05-100	0.995109	91 (9)	107 (10)	111 (9)	92 (5)	0.115573
amitriptyline	0.1	0.1-200	0.996459	79 (20)	102 (6)	112 (9)	99 (2)	0.110638
carbamazepine	0.025	0.025-50	0.999831	98 (14)	104 (11)	102 (6)	85 (5)	0.0861357
ametoctradin	0.01	0.01-50	0.996955	102 (11)	110 (16)	100 (5)	83 (11)	0.213848
imipramine	0.025	0.025-50	0.992457	100 (7)	103 (4)	105 (7)	82 (7)	0.131578
flubendazole	0.05	0.05-100	0.999523	101 (16)	95 (3)	100 (9)	99 (2)	0.0775274
clonazepam	0.25	0.25-200	0.999352	<LOQ	96 (7)	100 (8)	102 (6)	0.0811395
finasteride	0.1	0.1-200	0.998617	79 (18)	103 (4)	107 (9)	98 (4)	0.0816217
salmeterol	0.25	0.25-100	0.971606	<LOQ	62 (3)	138 (13)	86 (10)	0.241464
irbesartan	0.25	0.25-100	0.994347	<LOQ	93 (13)	85 (12)	111 (5)	0.231636
isoproturon	0.25	0.25-100	0.999792	<LOQ	99 (11)	102 (8)	96 (3)	0.0666982
padimate-O	0.25	0.25-50	0.996437	<LOQ	107 (8)	96 (8)	102 (12)	0.349043
sulisobenzone	0.25	0.25-200	0.999257	<LOQ	97 (11)	98 (7)	99 (9)	0.176453
phorate sulfoxide	0.1	0.1-50	0.99935	103 (17)	98 (6)	98 (8)	90 (6)	0.0573547
fenoxycarb	0.05	0.05-200	0.997789	98 (12)	100 (4)	102 (7)	99 (5)	0.0732248
penflufen	0.01	0.01-50	0.99614	104 (9)	100 (6)	105 (6)	85 (5)	0.118551
epoxiconazole	0.1	0.1-100	0.999575	80 (21)	96 (4)	104 (10)	96 (2)	0.0802524
profenofos	0.025	0.025-50	0.995512	94 (8)	98 (5)	93 (7)	105 (12)	0.0932822
dimethomorph	0.05	0.05-200	0.998341	94 (12)	95 (5)	104 (6)	98 (5)	0.0877931
enestroburin	0.025	0.025-50	0.999645	104 (7)	107 (12)	108 (5)	82 (8)	0.17157
forchlorfenuron	0.25	0.25-200	0.999439	<LOQ	95 (6)	102 (5)	100 (2)	0.0945455
isoxathion	0.1	0.1-100	0.992952	80 (26)	107 (15)	110 (7)	96 (3)	0.159372
atrazine	0.1	0.1-50	0.998378	126 (18)	97 (6)	96 (7)	100 (13)	0.0922119
hexaconazole	0.1	0.1-200	0.998931	96 (26)	99 (2)	100 (10)	96 (5)	0.0749339
triphenyl phosphate (TPHP)	0.5	0.5-100	0.998652	<LOQ	99 (16)	109 (11)	95 (3)	0.125824
fenpyroximate	0.025	0.025-50	0.999792	100 (4)	103 (9)	101 (3)	86 (8)	0.142003
methamidophos	0.05	0.05-200	0.999957	93 (10)	97 (5)	102 (2)	97 (6)	0.0821745
sulfamethoxazole	0.25	0.25-100	0.991963	<LOQ	86 (8)	80 (6)	100 (9)	0.121738
sulfamethazine	0.01	0.01-25	0.998012	99 (16)	105 (13)	108 (6)	101 (6)	0.0812166
sulfadimethoxine	0.1	0.1-100	0.995576	71 (26)	89 (10)	96 (11)	96 (8)	0.246057
sulfamethoxine	0.05	0.05-200	0.996215	97 (24)	93 (12)	92 (10)	101 (8)	0.120539
sulfaquinoxaline	0.1	0.1-50	0.992187	122 (46)	83 (10)	81 (13)	103 (13)	0.154611
trimethoprim	0.05	0.05-25	0.99738	91 (18)	106 (8)	103 (7)	81 (7)	0.143741
metronidazole	0.25	0.25-200	0.999767	<LOQ	97 (4)	101 (5)	97 (4)	0.0670764
diazepam	0.05	0.05-50	0.998278	94 (7)	102 (4)	104 (6)	97 (5)	0.122219
clenbuterol	0.05	0.05-100	0.989394	94 (8)	99 (7)	100 (8)	100 (7)	0.203213
sildenafil	0.05	0.05-200	0.998564	102 (12)	97 (10)	101 (10)	93 (8)	0.131144
codeine	0.25	0.25-200	0.996268	<LOQ	106 (16)	98 (3)	102 (5)	0.124261
thebaine	0.025	0.025-50	0.997662	95 (4)	106 (9)	101 (8)	87 (8)	0.114752
imidacloprid	0.25	0.25-100	0.988876	<LOQ	89 (20)	100 (7)	96 (5)	0.140842
acetamiprid	0.025	0.025-50	0.998515	99 (10)	92 (5)	99 (8)	94 (6)	0.0893001
cloquintocet-mexyl	0.01	0.01-50	0.992773	106 (6)	107 (3)	110 (5)	80 (4)	0.152823
napropamide	0.05	0.05-200	0.99923	99 (17)	99 (10)	98 (8)	96 (6)	0.094417
prometryne	0.01	0.01-100	0.998765	104 (8)	104 (2)	104 (6)	94 (7)	0.0434048
simazine	0.25	0.25-200	0.991362	<LOQ	92 (4)	88 (8)	94 (9)	0.100642
triclopyr	2.5	2.5-200	0.992553	<LOQ	<LOQ	97 (18)	86 (12)	0.253401
metribuzin	0.5	0.5-200	0.996547	<LOQ	101 (4)	93 (9)	93 (3)	0.102352
fluridone	0.01	0.01-25	0.998228	100 (27)	116 (6)	105 (5)	66 (5)	0.0821208
diphenamid	0.01	0.01-50	0.999109	104 (6)	103 (6)	101 (4)	81 (5)	0.0737434
pyrazophos	0.025	0.025-100	0.997225	100 (5)	98 (4)	98 (8)	101 (5)	0.139432
edifenphos	0.05	0.05-200	0.994548	116 (20)	89 (6)	84 (8)	102 (7)	0.099353
propiconazole	0.1	0.1-200	0.999814	87 (16)	100 (7)	102 (10)	99 (4)	0.0812928
metalaxyl	0.025	0.025-50	0.997327	100 (7)	102 (7)	103 (5)	87 (7)	0.0456374
flutolanil	0.025	0.025-100	0.998066	100 (11)	108 (7)	112 (13)	95 (3)	0.0921892
paclobutrazol	0.1	0.1-100	0.997503	98 (19)	96 (5)	100 (8)	99 (4)	0.0849973
myclobutanil	0.05	0.05-200	0.999251	88 (11)	100 (10)	104 (10)	100 (4)	0.0664054
triadimefon	0.1	0.1-200	0.997822	79 (21)	103 (10)	105 (6)	99 (3)	0.0888878
pyraclostrobin	0.01	0.01-50	0.998504	101 (9)	104 (8)	107 (6)	93 (8)	0.15102
carbendazim	0.01	0.01-25	0.998408	96 (12)	104 (6)	105 (4)	74 (7)	0.0763799
sodium pentachlorophenol	0.1	0.1-25	0.998696	126 (30)	98 (9)	93 (7)	99 (4)	0.112423
diafenthiuron	0.5	0.5-100	0.99902	<LOQ	97 (21)	99 (10)	99 (8)	0.229847
triflumuron	0.05	0.05-200	0.998635	104 (17)	99 (7)	101 (7)	98 (5)	0.0984853
chlorbenzuron	0.05	0.05-200	0.999605	98 (14)	101 (3)	104 (8)	100 (4)	0.0774988
buprofezin	0.025	0.025-100	0.959225	93 (10)	123 (18)	117 (14)	91 (9)	0.124512
furalaxyl	0.025	0.025-50	0.99858	100 (5)	102 (9)	101 (8)	89 (7)	0.0583268
ethidimuron	0.025	0.025-200	0.999708	90 (5)	98 (10)	100 (8)	101 (7)	0.0998507
diethofencarb	0.1	0.1-200	0.997154	119 (15)	92 (4)	91 (7)	95 (7)	0.0799486
fluconazole	0.025	0.025-50	0.998291	83 (16)	96 (6)	97 (4)	101 (9)	0.0839983
atrazine-desethyl	0.25	0.25-200	0.999213	<LOQ	105 (6)	102 (4)	97 (7)	0.0804881
aldicarb sulfone	0.25	0.25-50	0.998685	<LOQ	102 (6)	103 (5)	88 (8)	0.0732481
hydrocortisone butyrate	0.25	0.25-100	0.999549	<LOQ	92 (7)	105 (10)	98 (3)	0.0727804
cortisone	0.5	0.5-200	0.997369	<LOQ	98 (31)	102 (15)	102 (8)	0.0950414
17-alpha-methyltestosterone	0.25	0.25-200	0.999282	<LOQ	96 (4)	105 (11)	98 (2)	0.0745611
tadalafil	0.1	0.1-100	0.997959	122 (70)	98 (4)	101 (8)	100 (3)	0.0886665
cetirizine dihydrochloride	0.5	0.5-100	0.997079	<LOQ	90 (7)	102 (11)	98 (7)	0.181311
4,4'-Bis(diethylamino)benzophenone	0.5	0.5-50	0.991966	<LOQ	106 (13)	117 (20)	93 (12)	0.197016
flurochloridone	0.1	0.1-200	0.997337	94 (16)	101 (13)	103 (6)	104 (4)	0.11211
thiabendazole	0.005	0.005-25	0.999778	105 (9)	100 (9)	100 (3)	74 (8)	0.110031
mebendazole	0.1	0.1-100	0.99922	84 (18)	97 (8)	106 (11)	98 (4)	0.0812828
tinidazole	0.5	0.5-200	0.998966	<LOQ	93 (10)	102 (4)	100 (7)	0.0849935
oseltamivir	0.05	0.05-200	0.993474	72 (19)	119 (11)	125 (12)	96 (8)	0.113073
cortisol	2.5	2.5-200	0.995514	<LOQ	<LOQ	102 (12)	98 (5)	0.11129
clobetasone butyrate	0.5	0.5-200	0.998364	<LOQ	93 (20)	105 (14)	98 (7)	0.148904
brompheniramine	0.025	0.025-50	0.992093	105 (20)	120 (13)	105 (11)	88 (7)	0.204877
sulfamethoxypyridazine	0.05	0.05-200	0.995624	95 (20)	87 (8)	91 (9)	102 (8)	0.121517
monoethyl phthalate (MEP)	0.5	0.5-100	0.999247	<LOQ	97 (8)	101 (4)	96 (8)	0.112797
dibutyl phosphate (DBP)	0.5	0.5-100	0.992286	<LOQ	121 (37)	108 (7)	103 (4)	0.190154
diphenyl phosphate	0.5	0.5-100	0.986813	<LOQ	101 (13)	107 (7)	94 (9)	0.130046
monobenzyl phthalate	0.25	0.25-100	0.985057	<LOQ	105 (14)	114 (5)	93 (3)	0.119001
bisphenol F	0.5	0.5-50	0.999489	<LOQ	102 (6)	100 (7)	94 (7)	0.328308
bisphenol A	1	1-100	0.995639	<LOQ	98 (25)	102 (11)	93 (9)	0.140048
bisphenol S	0.25	0.25-100	0.999062	<LOQ	99 (13)	96 (5)	97 (9)	0.121149
bisphenol Z	0.25	0.25-50	0.99118	<LOQ	105 (10)	110 (9)	81 (12)	0.113841
bisphenol AP	0.25	0.25-50	0.998944	<LOQ	101 (24)	106 (9)	75 (8)	0.0987536
bisphenol AF	0.5	0.5-50	0.991852	<LOQ	86 (14)	108 (3)	80 (5)	0.08476
bisphenol M	0.25	0.25-50	0.985872	<LOQ	105 (7)	124 (6)	65 (3)	0.180541
1H,1H,2H,2H-Perfluorohexanesulfonic acid (6:2 FTSA)	0.025	0.025-50	0.999517	95 (20)	104 (12)	96 (2)	98 (13)	0.182779
perfluoroheptanesulfonic acid (PFHpS)	0.01	0.01-100	0.988314	90 (5)	84 (8)	94 (9)	99 (7)	0.179387
perfluorononanesulfonic acid sodium (PFNS)	5	5-200	0.983491	<LOQ	<LOQ	100 (15)	86 (15)	0.242316
6:2 chlorinated polyfluoroalkyl ether sulfonate (6:2 Cl-PFAES)	0.5	0.5-50	0.998354	<LOQ	95 (7)	111 (5)	98 (9)	0.145881
cyclamic acid	0.025	0.025-50	0.999185	140 (49)	98 (3)	98 (3)	97 (8)	0.0815865
acesulfame	0.05	0.05-50	0.998662	100 (10)	100 (5)	101 (7)	91 (6)	0.179129
ibuprofen	0.5	0.5-100	0.986685	<LOQ	113 (22)	88 (23)	105 (11)	0.269242
diclofenac acid	0.25	0.25-50	0.995291	<LOQ	119 (46)	101 (9)	98 (10)	0.0942491
nicarbazin	0.25	0.25-50	0.998209	<LOQ	100 (7)	102 (18)	96 (19)	0.283999
n-butyl 4-hydroxybenzoate (BOHB)	0.025	0.025-200	0.993702	88 (18)	106 (7)	105 (8)	95 (9)	0.157816
2,4-dihydroxybenzophenone	0.01	0.01-200	0.993698	108 (13)	121 (9)	119 (10)	102 (11)	0.0862863
heptyl 4-hydroxybenzoate	0.01	0.01-50	0.973699	113 (13)	122 (13)	116 (11)	82 (9)	0.143806
2,2'-dihydroxy,4'-dimethoxybenzophenone	0.05	0.05-100	0.998279	104 (16)	93 (11)	94 (7)	100 (9)	0.149823
triclocarban	0.01	0.01-50	0.995059	102 (10)	110 (10)	114 (7)	66 (2)	0.125709
diethyl phosphate	2.5	2.5-200	0.996732	<LOQ	<LOQ	103 (10)	99 (3)	0.364444
agroxone	0.05	0.05-200	0.999699	83 (39)	108 (10)	102 (13)	99 (7)	0.0960231
pyridafol	0.005	0.005-50	0.991359	117 (9)	122 (7)	112 (4)	74 (6)	0.0840326
benzyladenine	0.005	0.005-50	0.995823	100 (13)	106 (8)	107 (4)	94 (8)	0.0883928
bentazone	0.025	0.025-25	0.999169	101 (6)	100 (6)	101 (4)	88 (6)	0.107076
fenoprop	0.25	0.25-200	0.995555	<LOQ	107 (13)	113 (13)	96 (19)	0.128568
dodemorph	0.05	0.05-50	0.99925	109 (17)	90 (9)	97 (7)	99 (7)	0.118637
cyclosulfamuron	0.05	0.05-100	0.998198	89 (29)	104 (10)	106 (11)	96 (10)	0.185151
triflusulfuron-methyl	0.1	0.1-200	0.994909	115 (24)	104 (18)	95 (19)	101 (8)	0.269825
metaflumizone	0.005	0.005-25	0.999416	96 (13)	103 (12)	102 (7)	65 (9)	0.22851
lufenuron	0.1	0.1-50	0.989372	115 (15)	77 (6)	123 (9)	61 (7)	0.20379
mecoprop	0.05	0.05-100	0.999455	87 (12)	105 (14)	97 (9)	97 (13)	0.0997763
clothianidin	0.25	0.25-25	0.996833	<LOQ	96 (9)	105 (6)	78 (5)	0.0965586
abscisic acid	0.25	0.25-200	0.969152	<LOQ	101 (15)	116 (11)	93 (11)	0.20093
bisphenol P	0.25	0.25-25	0.993105	<LOQ	118 (21)	116 (12)	62 (6)	0.192678
4-hydroxybenzophenone	0.025	0.025-50	0.964336	89 (17)	119 (11)	120 (10)	75 (8)	0.116008
dioxybenzone	0.1	0.1-200	0.995714	61 (27)	101 (10)	110 (9)	103 (3)	0.114186
2,4,5-trichlorophenoxyacetic acid	0.1	0.1-50	0.996625	82 (25)	109 (8)	105 (8)	93 (11)	0.0937694
bisphenol C	0.1	0.1-100	0.9979	74 (23)	111 (11)	106 (5)	89 (11)	0.102708
monocyclohexyl phthalate (MCHP)	0.1	0.1-100	0.995495	69 (30)	106 (6)	109 (7)	95 (3)	0.0921422
dichlorprop	0.25	0.25-200	0.961139	<LOQ	101 (9)	131 (15)	98 (13)	0.100616
bisphenol E	1	1-50	0.994848	<LOQ	82 (14)	112 (11)	75 (7)	0.127478
chloramphenicol	0.025	0.025-200	0.997334	94 (6)	85 (7)	103 (7)	97 (4)	0.0817468
florfenicol	0.25	0.25-50	0.99899	<LOQ	100 (9)	101 (3)	87 (5)	0.0914034
perfluorooctanesulfonate (PFOS)	0.01	0.01-200	0.999357	88 (18)	97 (7)	107 (10)	98 (6)	0.0793435
perfluorooctanoic acid (PFOA)	0.05	0.05-50	0.997421	91 (10)	103 (3)	102 (5)	89 (10)	0.0671768
perfluorononanoic acid (PFNA)	0.025	0.025-50	0.995434	84 (23)	107 (8)	106 (7)	87 (9)	0.101247
perfluorodecanoic acid (PFDA)	0.025	0.025-200	0.996485	95 (24)	102 (12)	100 (7)	102 (9)	0.0803497
perfluorohexanesulfonate (PFHxS)	0.05	0.05-50	0.998052	86 (9)	106 (10)	111 (5)	69 (3)	0.0907539
perfluoroundecanoic acid (PFUnDA)	0.025	0.025-200	0.995197	82 (30)	87 (6)	89 (8)	109 (14)	0.140835
perfluorobutanoic acid (PFBA)	0.25	0.25-25	0.998733	<LOQ	102 (6)	106 (6)	77 (7)	0.107925
perfluoro-n-pentanoic acid (PFPeA)	0.1	0.1-50	0.995331	68 (15)	115 (9)	97 (22)	77 (16)	0.0975119
perfluorohexanoic acid (PFHxA)	0.05	0.05-25	0.991825	77 (14)	117 (19)	105 (7)	73 (12)	0.141493
perfluoroheptanoic acid (PFHpA)	0.1	0.1-50	0.995403	77 (18)	104 (4)	106 (6)	82 (6)	0.110122
perfluorododecanoic acid (PFDoDA)	0.005	0.005-50	0.979973	113 (15)	138 (36)	115 (12)	67 (13)	0.169989
perfluorotridecanoic acid (PFTrDA)	0.01	0.01-50	0.982748	104 (118)	136 (26)	118 (10)	89 (11)	0.206168
perfluorobutanesulfonate (PFBS)	0.25	0.25-25	0.996217	<LOQ	105 (7)	107 (7)	55 (3)	0.0825185
2,4-dichlorophenoxyacetic acid (2,4-D)	0.05	0.05-100	0.997258	95 (18)	97 (7)	100 (6)	97 (6)	0.0797515
linuron	0.05	0.05-100	0.998381	92 (14)	99 (6)	100 (5)	97 (8)	0.0432723
chlorothalonil	0.05	0.05-100	0.994522	73 (125)	95 (9)	96 (22)	106 (7)	0.315564
triclosan	0.025	0.025-100	0.998702	99 (16)	89 (11)	97 (4)	95 (9)	0.0612917
hexaflumuron	0.5	0.5-100	0.99586	<LOQ	78 (6)	113 (10)	85 (9)	0.146625
tolfenpyrad	0.05	0.05-25	0.992685	96 (21)	106 (14)	102 (10)	87 (15)	0.196015
fipronil	0.05	0.05-25	0.99386	88 (6)	106 (4)	106 (4)	65 (4)	0.0468012
4-chlorophenoxyacetate (4-CPA)	0.1	0.1-50	0.998433	110 (20)	101 (11)	90 (6)	96 (12)	0.10287
naproanilide	0.005	0.005-100	0.988778	118 (12)	115 (9)	113 (4)	91 (12)	0.116988
estrone	0.5	0.5-100	0.971679	<LOQ	86 (22)	122 (17)	94 (9)	0.136246
cloprop	1	1-200	0.997924	<LOQ	126 (16)	85 (8)	95 (8)	0.165679
albendazole-2-aminosulfone	0.025	0.025-100	0.995542	86 (21)	124 (15)	115 (12)	91 (4)	0.121744
glipizide	0.01	0.01-100	0.994574	102 (14)	116 (12)	112 (7)	95 (5)	0.0884087
flusulfamide	0.25	0.25-25	0.996903	<LOQ	100 (6)	108 (8)	69 (4)	0.107173
gibberellin	0.25	0.25-100	0.994275	<LOQ	91 (9)	115 (4)	92 (3)	0.0931675
tolbutamide	0.01	0.01-100	0.987309	113 (13)	127 (11)	125 (8)	90 (2)	0.0767494
Indolebutyric acid (IBA)	0.5	0.5-50	0.986624	<LOQ	103 (24)	92 (6)	102 (12)	0.142512
fipronil sulfide	0.005	0.005-25	0.994188	110 (5)	108 (8)	108 (4)	56 (4)	0.0944293
clopidol	0.1	0.1-25	0.989178	51 (24)	112 (16)	113 (9)	56 (16)	0.0898936
fipronil sulfone	0.0025	0.0025-25	0.998085	104 (49)	95 (5)	101 (9)	75 (6)	0.117369
bis[2-(perfluorohexyl)ethyl] phosphate (6:2 diPAP)	2.5	2.5-100	0.98139	<LOQ	<LOQ	104 (23)	102 (5)	0.257701
RSD, relative standard deviation.

## Sheet: Supplementary Data 7
Supplementary Data 7. Sample randomization of the control and each chronic disease group. (NA represents sample was not detected in a certain platform)
injection order		control	chronic diseases
GC-MS/MS	LC-MS/MS		hyperuricemia	diabetes	hyperlipidemia	hypertension	obesity	abdominal obesity	hyperLDLC	hypertriglyceridemia	hypercholesterolemia	hyperSBP	hyperDBP	metabolicSyndrome
1	1	NO	NO	NO	YES	NO	NO	YES	YES	NO	NO	NO	NO	NO
2	NA	NO	NO	NO	YES	NO	NO	NO	YES	NO	YES	NO	NO	NO
3	NA	NO	NO	NO	YES	NO	NO	NO	YES	NO	NO	NO	NO	NO
4	NA	NO	NO	NO	NO	NO	YES	YES	NO	NO	NO	NO	NO	NO
5	2	NO	NO	NO	YES	NO	YES	YES	YES	NO	YES	NO	NO	NO
6	3	NO	NO	NO	YES	NO	NO	YES	YES	YES	NO	NO	NO	NO
7	4	YES	NO	NO	NO	NO	NO	NO	NO	NO	NO	NO	NO	NO
8	5	NO	NO	NO	NO	YES	NO	NO	NO	NO	NO	YES	NO	NO
9	6	YES	NO	NO	NO	NO	NO	NO	NO	NO	NO	NO	NO	NO
10	7	NO	NO	NO	NO	YES	YES	YES	NO	NO	NO	YES	YES	NO
11	8	NO	NO	NO	YES	NO	NO	YES	YES	NO	NO	NO	NO	NO
12	NA	YES	NO	NO	NO	NO	NO	NO	NO	NO	NO	NO	NO	NO
13	9	YES	NO	NO	NO	NO	NO	YES	NO	NO	NO	NO	NO	NO
14	10	NO	YES	NO	YES	NO	NO	YES	YES	NO	YES	NO	NO	NO
15	11	NO	NO	NO	YES	YES	NO	NO	NO	YES	NO	NO	YES	NO
16	12	YES	NO	NO	NO	NO	NO	YES	NO	NO	NO	NO	NO	NO
17	13	NO	YES	YES	YES	YES	NO	YES	YES	NO	NO	YES	YES	YES
18	14	NO	NO	NO	YES	YES	YES	YES	NO	YES	NO	YES	YES	YES
19	15	YES	NO	NO	NO	NO	NO	NO	NO	NO	NO	NO	NO	NO
20	16	NO	NO	NO	YES	NO	NO	NO	YES	NO	NO	NO	NO	NO
21	17	NO	NO	YES	NO	NO	NO	NO	NO	NO	NO	NO	NO	YES
22	18	NO	NO	NO	YES	YES	NO	YES	YES	NO	YES	YES	NO	NO
23	19	NO	NO	NO	YES	NO	NO	NO	YES	NO	NO	NO	NO	NO
24	20	NO	NO	YES	YES	YES	NO	YES	YES	NO	NO	YES	NO	YES
25	21	YES	NO	NO	NO	NO	NO	NO	NO	NO	NO	NO	NO	NO
26	22	NO	NO	NO	YES	YES	NO	NO	YES	NO	YES	YES	YES	NO
27	23	NO	NO	NO	NO	YES	NO	NO	NO	NO	NO	NO	YES	NO
28	24	YES	NO	NO	NO	NO	NO	NO	NO	NO	NO	NO	NO	NO
29	25	NO	YES	NO	YES	NO	NO	NO	YES	NO	NO	NO	NO	NO
30	26	NO	NO	NO	YES	NO	YES	YES	YES	NO	YES	NO	NO	NO
31	27	YES	NO	NO	NO	NO	NO	NO	NO	NO	NO	NO	NO	NO
32	28	NO	NO	NO	NO	YES	NO	NO	NO	NO	NO	YES	YES	NO
33	NA	NO	YES	YES	NO	YES	NO	YES	NO	NO	NO	NO	YES	YES
34	29	NO	NO	NO	NO	YES	NO	NO	NO	NO	NO	YES	YES	NO
35	30	NO	NO	NO	NO	YES	NO	NO	NO	NO	NO	NO	YES	NO
36	31	NO	NO	NO	NO	YES	NO	YES	NO	NO	NO	NO	YES	YES
37	32	YES	NO	NO	NO	NO	NO	NO	NO	NO	NO	NO	NO	NO
38	33	NO	NO	NO	YES	NO	NO	NO	YES	NO	NO	NO	NO	NO
39	34	NO	NO	NO	YES	NO	NO	NO	YES	NO	NO	NO	NO	NO
40	NA	NO	NO	NO	YES	NO	NO	NO	YES	NO	YES	NO	NO	NO
41	35	YES	NO	NO	NO	NO	NO	YES	NO	NO	NO	NO	NO	NO
42	36	YES	NO	NO	NO	NO	NO	YES	NO	NO	NO	NO	NO	NO
43	37	NO	NO	NO	YES	NO	NO	NO	YES	NO	NO	NO	NO	NO
44	38	YES	NO	NO	NO	NO	NO	NO	NO	NO	NO	NO	NO	NO
45	NA	NO	YES	YES	YES	YES	NO	YES	YES	NO	YES	YES	YES	YES
46	39	NO	YES	NO	NO	NO	NO	NO	NO	NO	NO	NO	NO	NO
47	40	NO	YES	NO	NO	NO	NO	NO	NO	NO	NO	NO	NO	NO
48	41	NO	NO	NO	YES	NO	NO	NO	YES	NO	YES	NO	NO	NO
49	42	YES	NO	NO	NO	NO	NO	NO	NO	NO	NO	NO	NO	NO
50	43	NO	NO	NO	YES	YES	NO	YES	YES	NO	NO	NO	YES	NO
51	44	NO	NO	NO	NO	YES	NO	NO	NO	NO	NO	YES	NO	NO
52	45	NO	NO	NO	YES	YES	NO	NO	YES	NO	NO	YES	NO	NO
53	46	NO	NO	NO	YES	NO	NO	NO	YES	NO	YES	NO	NO	NO
54	47	YES	NO	NO	NO	NO	NO	NO	NO	NO	NO	NO	NO	NO
55	48	YES	NO	NO	NO	NO	NO	NO	NO	NO	NO	NO	NO	NO
56	NA	NO	YES	NO	YES	YES	YES	YES	YES	NO	YES	YES	YES	NO
57	49	NO	NO	YES	YES	NO	YES	YES	YES	NO	YES	NO	NO	YES
58	50	NO	NO	NO	YES	NO	NO	NO	YES	NO	NO	NO	NO	NO
59	51	NO	NO	NO	NO	YES	NO	NO	NO	NO	NO	YES	YES	NO
60	52	NO	NO	NO	YES	YES	YES	YES	YES	NO	NO	YES	YES	NO
61	NA	YES	NO	NO	NO	NO	NO	NO	NO	NO	NO	NO	NO	NO
62	53	NO	NO	YES	YES	YES	NO	YES	YES	NO	NO	YES	NO	YES
63	NA	NO	YES	YES	NO	YES	NO	YES	NO	NO	NO	YES	YES	YES
64	54	YES	NO	NO	NO	NO	NO	NO	NO	NO	NO	NO	NO	NO
65	NA	NO	NO	NO	YES	NO	YES	YES	YES	NO	NO	NO	NO	NO
66	55	YES	NO	NO	NO	NO	NO	NO	NO	NO	NO	NO	NO	NO
67	56	YES	NO	NO	NO	NO	NO	NO	NO	NO	NO	NO	NO	NO
68	57	YES	NO	NO	NO	NO	NO	NO	NO	NO	NO	NO	NO	NO
69	58	YES	NO	NO	NO	NO	NO	YES	NO	NO	NO	NO	NO	NO
70	NA	NO	NO	NO	YES	NO	NO	NO	NO	YES	NO	NO	NO	NO
71	59	NO	NO	NO	NO	YES	NO	YES	NO	NO	NO	YES	YES	YES
72	60	YES	NO	NO	NO	NO	NO	YES	NO	NO	NO	NO	NO	NO
73	NA	YES	NO	NO	NO	NO	NO	YES	NO	NO	NO	NO	NO	NO
74	61	NO	NO	NO	YES	YES	NO	YES	YES	NO	NO	NO	YES	NO
75	NA	NO	NO	NO	YES	YES	YES	YES	YES	NO	NO	NO	YES	NO
76	62	NO	NO	NO	YES	YES	NO	NO	YES	NO	YES	YES	NO	NO
77	63	YES	NO	NO	NO	NO	NO	NO	NO	NO	NO	NO	NO	NO
78	64	NO	NO	NO	YES	NO	NO	NO	YES	NO	YES	NO	NO	NO
79	65	YES	NO	NO	NO	NO	NO	YES	NO	NO	NO	NO	NO	NO
80	66	YES	NO	NO	NO	NO	NO	NO	NO	NO	NO	NO	NO	NO
81	67	NO	NO	NO	YES	NO	NO	NO	NO	YES	NO	NO	NO	NO
82	NA	NO	NO	NO	YES	NO	NO	YES	YES	NO	NO	NO	NO	NO
83	68	NO	NO	NO	NO	YES	NO	NO	NO	NO	NO	YES	YES	NO
84	69	NO	NO	NO	YES	NO	NO	NO	YES	YES	NO	NO	NO	NO
85	NA	YES	NO	NO	NO	NO	NO	YES	NO	NO	NO	NO	NO	NO
86	70	YES	NO	NO	NO	NO	NO	NO	NO	NO	NO	NO	NO	NO
87	71	YES	NO	NO	NO	NO	NO	NO	NO	NO	NO	NO	NO	NO
88	72	YES	NO	NO	NO	NO	NO	NO	NO	NO	NO	NO	NO	NO
89	73	NO	NO	NO	YES	NO	NO	NO	YES	NO	NO	NO	NO	NO
90	NA	YES	NO	NO	NO	NO	NO	NO	NO	NO	NO	NO	NO	NO
91	NA	NO	NO	NO	NO	YES	NO	NO	NO	NO	NO	YES	YES	NO
92	NA	YES	NO	NO	NO	NO	NO	NO	NO	NO	NO	NO	NO	NO
93	74	NO	NO	NO	YES	YES	NO	NO	YES	NO	NO	YES	YES	NO
94	75	YES	NO	NO	NO	NO	NO	NO	NO	NO	NO	NO	NO	NO
95	76	YES	NO	NO	NO	NO	NO	NO	NO	NO	NO	NO	NO	NO
96	77	YES	NO	NO	NO	NO	NO	NO	NO	NO	NO	NO	NO	NO
97	78	NO	NO	YES	NO	YES	NO	YES	NO	NO	NO	YES	NO	YES
98	79	NO	NO	NO	YES	NO	NO	NO	YES	NO	YES	NO	NO	NO
99	80	YES	NO	NO	NO	NO	NO	NO	NO	NO	NO	NO	NO	NO
100	81	NO	NO	NO	NO	YES	NO	NO	NO	NO	NO	YES	YES	NO
101	82	YES	NO	NO	NO	NO	NO	NO	NO	NO	NO	NO	NO	NO
102	83	YES	NO	NO	NO	NO	NO	NO	NO	NO	NO	NO	NO	NO
103	84	NO	NO	NO	YES	NO	NO	YES	YES	NO	NO	NO	NO	NO
104	85	YES	NO	NO	NO	NO	NO	NO	NO	NO	NO	NO	NO	NO
105	86	NO	NO	NO	YES	NO	NO	NO	YES	NO	NO	NO	NO	NO
106	87	YES	NO	NO	NO	NO	NO	NO	NO	NO	NO	NO	NO	NO
107	NA	NO	NO	NO	YES	NO	NO	NO	YES	NO	NO	NO	NO	NO
108	88	YES	NO	NO	NO	NO	NO	NO	NO	NO	NO	NO	NO	NO
109	89	NO	NO	NO	YES	YES	NO	NO	YES	NO	NO	YES	NO	NO
110	90	YES	NO	NO	NO	NO	NO	YES	NO	NO	NO	NO	NO	NO
111	91	NO	NO	NO	YES	NO	YES	YES	YES	NO	NO	NO	NO	NO
112	NA	NO	NO	NO	NO	YES	NO	NO	NO	NO	NO	NO	YES	NO
113	NA	NO	NO	NO	YES	NO	NO	YES	YES	NO	NO	NO	NO	NO
114	92	NO	NO	NO	NO	YES	NO	NO	NO	NO	NO	NO	YES	NO
115	NA	NO	NO	YES	YES	YES	YES	YES	NO	YES	NO	NO	YES	YES
116	93	NO	NO	NO	NO	YES	YES	YES	NO	NO	NO	YES	YES	NO
117	94	NO	NO	NO	NO	YES	NO	NO	NO	NO	NO	NO	YES	NO
118	95	YES	NO	NO	NO	NO	NO	NO	NO	NO	NO	NO	NO	NO
119	NA	NO	NO	NO	YES	YES	YES	YES	YES	YES	NO	YES	YES	YES
120	NA	NO	NO	NO	YES	NO	NO	NO	YES	NO	NO	NO	NO	NO
121	NA	NO	NO	YES	YES	NO	YES	YES	NO	YES	NO	NO	NO	YES
122	NA	YES	NO	NO	NO	NO	NO	NO	NO	NO	NO	NO	NO	NO
123	96	NO	YES	NO	YES	YES	YES	YES	NO	YES	NO	YES	YES	YES
124	97	YES	NO	NO	NO	NO	NO	NO	NO	NO	NO	NO	NO	NO
125	98	YES	NO	NO	NO	NO	NO	NO	NO	NO	NO	NO	NO	NO
126	99	YES	NO	NO	NO	NO	NO	NO	NO	NO	NO	NO	NO	NO
127	100	NO	YES	NO	NO	NO	NO	NO	NO	NO	NO	NO	NO	NO
128	101	NO	NO	NO	YES	NO	NO	YES	NO	YES	NO	NO	NO	NO
129	102	NO	NO	NO	YES	YES	NO	YES	YES	NO	YES	YES	YES	YES
130	103	YES	NO	NO	NO	NO	NO	NO	NO	NO	NO	NO	NO	NO
131	104	NO	YES	NO	YES	NO	YES	YES	YES	NO	YES	NO	NO	NO
NA	105	NO	YES	YES	NO	NO	NO	NO	NO	NO	NO	NO	NO	NO
132	106	NO	YES	NO	YES	NO	NO	NO	YES	NO	NO	NO	NO	NO
133	107	NO	NO	NO	YES	NO	NO	YES	YES	NO	YES	NO	NO	NO
134	108	NO	NO	NO	YES	YES	NO	NO	YES	NO	YES	YES	NO	NO
135	109	YES	NO	NO	NO	NO	NO	NO	NO	NO	NO	NO	NO	NO
136	110	NO	NO	NO	YES	NO	YES	YES	YES	NO	YES	NO	NO	NO
137	111	NO	YES	NO	YES	YES	NO	YES	YES	YES	YES	YES	NO	YES
138	112	NO	NO	YES	YES	YES	NO	YES	YES	NO	YES	NO	YES	YES
139	113	YES	NO	NO	NO	NO	NO	YES	NO	NO	NO	NO	NO	NO
140	114	NO	NO	NO	NO	YES	NO	YES	NO	NO	NO	YES	YES	YES
NA	115	NO	NO	YES	YES	YES	YES	YES	NO	YES	NO	YES	YES	YES
141	116	NO	NO	NO	NO	YES	NO	YES	NO	NO	NO	YES	YES	YES
142	117	NO	NO	NO	YES	YES	YES	YES	YES	NO	NO	NO	YES	NO
143	118	NO	YES	NO	NO	YES	YES	YES	NO	NO	NO	YES	YES	YES
144	119	YES	NO	NO	NO	NO	NO	NO	NO	NO	NO	NO	NO	NO
145	120	NO	NO	NO	YES	NO	NO	NO	YES	NO	NO	NO	NO	NO
146	121	NO	NO	NO	YES	YES	NO	NO	NO	YES	NO	YES	NO	NO
147	122	NO	NO	YES	YES	NO	NO	NO	NO	YES	NO	NO	NO	NO
148	123	NO	NO	NO	NO	YES	NO	YES	NO	NO	NO	NO	YES	YES
149	124	YES	NO	NO	NO	NO	NO	NO	NO	NO	NO	NO	NO	NO
150	125	YES	NO	NO	NO	NO	NO	NO	NO	NO	NO	NO	NO	NO
151	126	NO	NO	NO	YES	YES	NO	NO	YES	NO	NO	YES	NO	NO
152	127	NO	NO	NO	YES	YES	NO	NO	YES	NO	YES	YES	YES	NO
153	128	NO	YES	NO	NO	NO	NO	NO	NO	NO	NO	NO	NO	NO
154	129	NO	NO	NO	YES	NO	NO	NO	YES	NO	NO	NO	NO	NO
155	130	YES	NO	NO	NO	NO	NO	NO	NO	NO	NO	NO	NO	NO
156	NA	YES	NO	NO	NO	NO	NO	NO	NO	NO	NO	NO	NO	NO
157	131	NO	NO	NO	YES	YES	YES	YES	YES	NO	NO	YES	YES	NO
158	132	NO	NO	NO	YES	NO	NO	NO	YES	NO	NO	NO	NO	NO
159	133	NO	NO	NO	YES	YES	NO	NO	YES	NO	NO	YES	NO	NO
160	134	NO	NO	YES	YES	YES	NO	YES	NO	YES	NO	YES	YES	YES
161	135	NO	NO	NO	YES	NO	NO	YES	YES	NO	NO	NO	NO	NO
162	NA	YES	NO	NO	NO	NO	NO	NO	NO	NO	NO	NO	NO	NO
163	136	YES	NO	NO	NO	NO	NO	NO	NO	NO	NO	NO	NO	NO
164	137	YES	NO	NO	NO	NO	NO	YES	NO	NO	NO	NO	NO	NO
165	138	NO	NO	NO	YES	YES	NO	YES	YES	NO	YES	YES	NO	NO
166	139	NO	NO	NO	YES	NO	YES	YES	YES	NO	NO	NO	NO	NO
167	140	NO	NO	NO	YES	YES	NO	NO	YES	NO	YES	NO	YES	NO
168	141	YES	NO	NO	NO	NO	NO	NO	NO	NO	NO	NO	NO	NO
169	NA	YES	NO	NO	NO	NO	NO	NO	NO	NO	NO	NO	NO	NO
170	142	NO	NO	NO	YES	YES	NO	YES	YES	NO	NO	YES	NO	NO
171	143	NO	NO	NO	YES	NO	NO	NO	YES	NO	NO	NO	NO	NO
172	144	NO	NO	YES	YES	YES	NO	NO	YES	NO	NO	YES	YES	NO
173	145	NO	NO	NO	YES	NO	NO	NO	YES	NO	YES	NO	NO	NO
174	146	YES	NO	NO	NO	NO	NO	NO	NO	NO	NO	NO	NO	NO
175	147	YES	NO	NO	NO	NO	NO	YES	NO	NO	NO	NO	NO	YES
176	NA	NO	YES	YES	YES	YES	YES	YES	NO	YES	NO	YES	NO	YES
177	148	NO	NO	NO	NO	YES	NO	YES	NO	NO	NO	YES	YES	NO
178	149	NO	NO	NO	YES	NO	NO	NO	YES	NO	NO	NO	NO	NO
179	150	NO	NO	NO	NO	YES	NO	YES	NO	NO	NO	NO	YES	YES
180	151	NO	NO	NO	YES	YES	NO	NO	YES	NO	NO	NO	YES	NO
181	152	NO	NO	NO	YES	NO	NO	YES	YES	NO	NO	NO	NO	NO
182	153	NO	NO	NO	YES	YES	NO	YES	YES	NO	NO	NO	YES	YES
183	154	NO	NO	NO	NO	YES	NO	NO	NO	NO	NO	YES	YES	NO
184	155	NO	NO	NO	YES	NO	NO	NO	YES	NO	NO	NO	NO	NO
185	156	NO	NO	NO	YES	YES	NO	YES	YES	NO	NO	YES	YES	NO
186	157	YES	NO	NO	NO	NO	NO	NO	NO	NO	NO	NO	NO	NO
187	158	NO	NO	YES	YES	NO	NO	NO	YES	NO	NO	NO	NO	NO
188	159	NO	NO	NO	NO	YES	NO	YES	NO	NO	NO	YES	YES	NO
189	160	NO	NO	NO	YES	YES	NO	NO	YES	NO	NO	YES	NO	NO
190	161	YES	NO	NO	NO	NO	NO	NO	NO	NO	NO	NO	NO	NO
191	162	YES	NO	NO	NO	NO	NO	NO	NO	NO	NO	NO	NO	NO
192	163	YES	NO	NO	NO	NO	NO	NO	NO	NO	NO	NO	NO	NO
193	164	NO	NO	NO	NO	NO	YES	YES	NO	NO	NO	NO	NO	NO
194	165	YES	NO	NO	NO	NO	NO	NO	NO	NO	NO	NO	NO	NO
195	NA	NO	YES	NO	NO	NO	NO	YES	NO	NO	NO	NO	NO	NO
196	166	YES	NO	NO	NO	NO	NO	NO	NO	NO	NO	NO	NO	NO
197	167	YES	NO	NO	NO	NO	NO	NO	NO	NO	NO	NO	NO	NO
198	168	NO	NO	NO	YES	NO	NO	NO	YES	NO	NO	NO	NO	NO
199	169	NO	YES	NO	YES	NO	NO	NO	YES	YES	NO	NO	NO	NO
200	170	NO	NO	NO	NO	YES	NO	NO	NO	NO	NO	YES	NO	NO
201	171	NO	YES	NO	NO	NO	NO	NO	NO	NO	NO	NO	NO	NO
202	172	NO	NO	NO	NO	YES	NO	YES	NO	NO	NO	YES	YES	NO
203	173	YES	NO	NO	NO	NO	NO	NO	NO	NO	NO	NO	NO	NO
204	174	NO	YES	NO	NO	YES	YES	NO	NO	NO	NO	YES	YES	NO
205	175	NO	NO	NO	YES	YES	NO	NO	YES	YES	NO	YES	YES	NO
206	176	NO	YES	NO	YES	YES	NO	YES	YES	NO	NO	YES	YES	YES
207	177	YES	NO	NO	NO	NO	NO	NO	NO	NO	NO	NO	NO	NO
208	178	NO	NO	NO	NO	YES	NO	YES	NO	NO	NO	YES	NO	NO
209	179	YES	NO	NO	NO	NO	NO	NO	NO	NO	NO	NO	NO	NO
210	180	YES	NO	NO	NO	NO	NO	NO	NO	NO	NO	NO	NO	NO
211	181	YES	NO	NO	NO	NO	NO	NO	NO	NO	NO	NO	NO	NO
212	182	YES	NO	NO	NO	NO	NO	NO	NO	NO	NO	NO	NO	NO
213	NA	NO	NO	YES	NO	NO	NO	NO	NO	NO	NO	NO	NO	NO
214	183	NO	YES	NO	NO	NO	NO	YES	NO	NO	NO	NO	NO	NO
215	184	YES	NO	NO	NO	NO	NO	NO	NO	NO	NO	NO	NO	NO
216	185	YES	NO	NO	NO	NO	NO	NO	NO	NO	NO	NO	NO	NO
217	186	NO	NO	NO	YES	NO	YES	YES	YES	YES	NO	NO	NO	YES
218	187	YES	NO	NO	NO	NO	NO	NO	NO	NO	NO	NO	NO	NO
219	188	NO	NO	YES	YES	NO	YES	YES	NO	YES	NO	NO	NO	YES
220	189	NO	NO	NO	NO	YES	YES	YES	NO	NO	NO	YES	YES	NO
221	190	YES	NO	NO	NO	NO	NO	YES	NO	NO	NO	NO	NO	NO
222	191	NO	NO	NO	YES	YES	NO	YES	YES	NO	NO	YES	NO	NO
223	192	NO	NO	NO	NO	YES	NO	NO	NO	NO	NO	NO	YES	NO
224	NA	NO	NO	NO	NO	YES	NO	NO	NO	NO	NO	YES	YES	NO
225	193	NO	YES	YES	YES	NO	NO	YES	NO	YES	NO	NO	NO	YES
226	194	YES	NO	NO	NO	NO	NO	NO	NO	NO	NO	NO	NO	NO
227	195	YES	NO	NO	NO	NO	NO	NO	NO	NO	NO	NO	NO	NO
228	196	NO	NO	YES	NO	NO	NO	YES	NO	NO	NO	NO	NO	NO
229	NA	YES	NO	NO	NO	NO	NO	YES	NO	NO	NO	NO	NO	NO
230	197	YES	NO	NO	NO	NO	NO	YES	NO	NO	NO	NO	NO	NO
231	198	NO	NO	NO	YES	YES	NO	NO	YES	YES	YES	YES	YES	NO
232	199	NO	YES	NO	YES	YES	NO	YES	YES	NO	NO	YES	YES	YES
233	200	YES	NO	NO	NO	NO	NO	NO	NO	NO	NO	NO	NO	NO
234	201	NO	NO	NO	YES	NO	NO	NO	YES	NO	NO	NO	NO	NO
235	202	NO	NO	NO	YES	NO	NO	YES	YES	NO	NO	NO	NO	NO
236	203	NO	YES	NO	NO	YES	NO	YES	NO	NO	NO	YES	NO	NO
237	204	NO	NO	YES	YES	NO	NO	NO	YES	NO	NO	NO	NO	NO
238	205	YES	NO	NO	NO	NO	NO	NO	NO	NO	NO	NO	NO	NO
239	206	YES	NO	NO	NO	NO	NO	NO	NO	NO	NO	NO	NO	NO
240	207	NO	YES	YES	YES	NO	NO	NO	YES	NO	NO	NO	NO	NO
241	208	YES	NO	NO	NO	NO	NO	NO	NO	NO	NO	NO	NO	NO
242	209	NO	YES	YES	YES	YES	NO	NO	YES	YES	YES	YES	YES	YES
243	210	NO	NO	YES	YES	NO	NO	YES	YES	NO	YES	NO	NO	YES
244	211	NO	NO	NO	YES	NO	NO	NO	YES	YES	NO	NO	NO	NO
245	212	NO	NO	NO	YES	NO	NO	NO	YES	NO	NO	NO	NO	NO
246	213	NO	NO	NO	NO	YES	NO	YES	NO	NO	NO	YES	NO	NO
247	214	NO	NO	NO	NO	YES	NO	YES	NO	NO	NO	YES	NO	NO
248	215	NO	NO	NO	NO	YES	YES	YES	NO	NO	NO	NO	YES	NO
249	216	NO	NO	NO	NO	YES	NO	NO	NO	NO	NO	YES	YES	NO
250	217	NO	NO	NO	YES	NO	NO	YES	YES	NO	NO	NO	NO	NO
251	218	YES	NO	NO	NO	NO	NO	NO	NO	NO	NO	NO	NO	NO
252	219	YES	NO	NO	NO	NO	NO	YES	NO	NO	NO	NO	NO	NO
253	220	YES	NO	NO	NO	NO	NO	NO	NO	NO	NO	NO	NO	NO
254	221	YES	NO	NO	NO	NO	NO	NO	NO	NO	NO	NO	NO	NO
255	222	NO	NO	YES	YES	NO	NO	NO	YES	NO	YES	NO	NO	NO
256	223	YES	NO	NO	NO	NO	NO	NO	NO	NO	NO	NO	NO	NO
257	NA	YES	NO	NO	NO	NO	NO	NO	NO	NO	NO	NO	NO	NO
258	224	NO	NO	NO	NO	YES	NO	NO	NO	NO	NO	YES	YES	NO
259	225	NO	NO	YES	YES	YES	YES	YES	YES	NO	NO	YES	NO	YES
260	226	NO	NO	NO	NO	YES	NO	YES	NO	NO	NO	YES	NO	YES
261	227	YES	NO	NO	NO	NO	NO	NO	NO	NO	NO	NO	NO	NO
262	228	YES	NO	NO	NO	NO	NO	NO	NO	NO	NO	NO	NO	NO
263	229	YES	NO	NO	NO	NO	NO	NO	NO	NO	NO	NO	NO	NO
264	230	NO	NO	NO	NO	YES	NO	YES	NO	NO	NO	YES	NO	YES
265	231	YES	NO	NO	NO	NO	NO	YES	NO	NO	NO	NO	NO	NO
266	232	YES	NO	NO	NO	NO	NO	NO	NO	NO	NO	NO	NO	NO
267	233	NO	NO	NO	YES	NO	NO	NO	YES	NO	NO	NO	NO	NO
268	NA	NO	YES	NO	YES	YES	NO	YES	YES	NO	NO	YES	YES	NO
269	234	YES	NO	NO	NO	NO	NO	NO	NO	NO	NO	NO	NO	NO
270	235	NO	NO	NO	YES	YES	NO	NO	YES	NO	NO	NO	YES	NO
271	236	NO	NO	NO	YES	YES	NO	NO	YES	YES	NO	NO	YES	NO
272	237	NO	NO	NO	YES	NO	NO	YES	YES	NO	NO	NO	NO	NO
273	238	NO	NO	YES	NO	YES	NO	YES	NO	NO	NO	YES	YES	YES
274	239	NO	NO	NO	YES	YES	NO	NO	YES	NO	YES	NO	YES	NO
275	240	YES	NO	NO	NO	NO	NO	YES	NO	NO	NO	NO	NO	NO
276	241	NO	NO	NO	NO	YES	YES	NO	NO	NO	NO	NO	YES	NO
277	242	NO	NO	NO	YES	YES	YES	YES	NO	YES	NO	YES	YES	YES
278	243	NO	NO	NO	NO	YES	YES	NO	NO	NO	NO	YES	YES	NO
279	244	NO	NO	NO	NO	YES	YES	YES	NO	NO	NO	YES	YES	NO
280	245	NO	NO	NO	YES	YES	NO	NO	YES	NO	NO	YES	YES	NO
281	246	YES	NO	NO	NO	NO	NO	YES	NO	NO	NO	NO	NO	NO
282	247	NO	YES	NO	NO	YES	NO	NO	NO	NO	NO	NO	YES	NO
283	248	YES	NO	NO	NO	NO	NO	NO	NO	NO	NO	NO	NO	NO
284	249	YES	NO	NO	NO	NO	NO	NO	NO	NO	NO	NO	NO	NO
285	250	YES	NO	NO	NO	NO	NO	NO	NO	NO	NO	NO	NO	NO
286	251	YES	NO	NO	NO	NO	NO	NO	NO	NO	NO	NO	NO	NO
287	NA	YES	NO	NO	NO	NO	NO	NO	NO	NO	NO	NO	NO	NO
288	252	NO	NO	NO	NO	YES	NO	NO	NO	NO	NO	YES	YES	NO
289	NA	NO	NO	NO	YES	YES	NO	YES	YES	NO	NO	YES	YES	NO
290	253	NO	NO	NO	NO	NO	YES	YES	NO	NO	NO	NO	NO	NO
291	254	NO	NO	YES	YES	YES	NO	NO	YES	YES	NO	YES	YES	YES
292	255	YES	NO	NO	NO	NO	NO	YES	NO	NO	NO	NO	NO	NO
293	256	YES	NO	NO	NO	NO	NO	NO	NO	NO	NO	NO	NO	NO
294	257	NO	NO	NO	NO	YES	NO	NO	NO	NO	NO	YES	NO	NO
295	258	NO	NO	NO	YES	NO	NO	NO	NO	YES	NO	NO	NO	NO
296	259	YES	NO	NO	NO	NO	NO	NO	NO	NO	NO	NO	NO	NO
297	260	NO	NO	NO	YES	NO	NO	NO	YES	YES	NO	NO	NO	NO
298	261	NO	NO	NO	YES	NO	NO	NO	YES	NO	NO	NO	NO	NO
299	262	YES	NO	NO	NO	NO	NO	NO	NO	NO	NO	NO	NO	NO
300	263	NO	NO	NO	YES	NO	NO	NO	YES	NO	YES	NO	NO	NO
301	264	NO	NO	NO	NO	NO	YES	YES	NO	NO	NO	NO	NO	NO
302	265	NO	NO	NO	YES	NO	NO	YES	YES	NO	NO	NO	NO	NO
303	266	YES	NO	NO	NO	NO	NO	NO	NO	NO	NO	NO	NO	NO
304	267	NO	YES	NO	YES	YES	NO	NO	YES	NO	NO	YES	NO	NO
305	268	YES	NO	NO	NO	NO	NO	NO	NO	NO	NO	NO	NO	NO
306	269	NO	NO	NO	NO	YES	NO	YES	NO	NO	NO	YES	YES	YES
307	270	NO	NO	NO	NO	YES	NO	NO	NO	NO	NO	YES	YES	NO
308	271	NO	NO	NO	YES	YES	NO	NO	YES	NO	NO	YES	YES	NO
309	272	YES	NO	NO	NO	NO	NO	NO	NO	NO	NO	NO	NO	NO
310	273	NO	NO	NO	YES	NO	NO	NO	YES	NO	NO	NO	NO	NO
311	274	YES	NO	NO	NO	NO	NO	NO	NO	NO	NO	NO	NO	NO
312	275	YES	NO	NO	NO	NO	NO	NO	NO	NO	NO	NO	NO	NO
313	276	NO	NO	NO	YES	NO	NO	YES	YES	NO	NO	NO	NO	NO
314	277	NO	NO	NO	YES	NO	YES	YES	YES	NO	NO	NO	NO	NO
315	278	YES	NO	NO	NO	NO	NO	YES	NO	NO	NO	NO	NO	NO
316	279	YES	NO	NO	NO	NO	NO	YES	NO	NO	NO	NO	NO	NO
317	280	NO	NO	NO	YES	NO	NO	YES	YES	NO	NO	NO	NO	NO
318	281	NO	YES	NO	NO	NO	NO	NO	NO	NO	NO	NO	NO	NO
319	282	YES	NO	NO	NO	NO	NO	NO	NO	NO	NO	NO	NO	NO
320	283	NO	NO	NO	NO	YES	NO	YES	NO	NO	NO	YES	YES	NO
321	NA	NO	YES	NO	YES	NO	YES	YES	YES	NO	YES	NO	NO	NO
322	284	YES	NO	NO	NO	NO	NO	YES	NO	NO	NO	NO	NO	NO
323	285	YES	NO	NO	NO	NO	NO	NO	NO	NO	NO	NO	NO	NO
324	286	YES	NO	NO	NO	NO	NO	NO	NO	NO	NO	NO	NO	NO
325	287	NO	NO	NO	YES	NO	NO	NO	NO	YES	NO	NO	NO	NO
326	288	NO	NO	NO	NO	YES	NO	YES	NO	NO	NO	NO	YES	NO
327	289	NO	NO	NO	NO	YES	NO	YES	NO	NO	NO	NO	YES	NO
328	290	YES	NO	NO	NO	NO	NO	NO	NO	NO	NO	NO	NO	NO
329	291	NO	NO	YES	NO	NO	NO	NO	NO	NO	NO	NO	NO	NO
330	292	NO	YES	NO	NO	YES	NO	YES	NO	NO	NO	YES	YES	NO
331	NA	NO	NO	NO	NO	YES	NO	YES	NO	NO	NO	YES	YES	NO
332	293	YES	NO	NO	NO	NO	NO	YES	NO	NO	NO	NO	NO	NO
333	NA	NO	NO	NO	NO	YES	NO	NO	NO	NO	NO	YES	NO	NO
334	294	YES	NO	NO	NO	NO	NO	NO	NO	NO	NO	NO	NO	NO
335	NA	NO	NO	YES	NO	NO	YES	YES	NO	NO	NO	NO	NO	YES
336	295	NO	NO	NO	YES	YES	YES	NO	YES	NO	NO	YES	NO	NO
337	296	YES	NO	NO	NO	NO	NO	YES	NO	NO	NO	NO	NO	NO
338	297	NO	NO	NO	NO	YES	NO	YES	NO	NO	NO	YES	NO	NO
339	298	NO	NO	YES	YES	YES	NO	NO	YES	NO	NO	YES	NO	NO
340	299	NO	NO	NO	NO	YES	NO	NO	NO	NO	NO	NO	YES	NO
341	300	NO	NO	NO	NO	YES	NO	NO	NO	NO	NO	YES	NO	NO
342	301	YES	NO	NO	NO	NO	NO	NO	NO	NO	NO	NO	NO	NO
343	302	NO	NO	NO	YES	YES	NO	YES	YES	NO	NO	YES	YES	NO
344	303	NO	YES	NO	NO	NO	NO	NO	NO	NO	NO	NO	NO	NO
345	304	NO	NO	NO	YES	NO	NO	NO	YES	NO	YES	NO	NO	NO
346	305	YES	NO	NO	NO	NO	NO	YES	NO	NO	NO	NO	NO	NO
347	306	YES	NO	NO	NO	NO	NO	NO	NO	NO	NO	NO	NO	NO
348	307	NO	NO	NO	NO	YES	NO	NO	NO	NO	NO	YES	YES	NO
349	308	NO	NO	YES	NO	NO	NO	YES	NO	NO	NO	NO	NO	NO
350	309	NO	NO	YES	NO	NO	NO	YES	NO	NO	NO	NO	NO	YES
351	310	NO	NO	NO	YES	YES	NO	NO	NO	YES	NO	YES	NO	NO
352	311	YES	NO	NO	NO	NO	NO	NO	NO	NO	NO	NO	NO	NO
353	312	YES	NO	NO	NO	NO	NO	YES	NO	NO	NO	NO	NO	NO
354	313	YES	NO	NO	NO	NO	NO	NO	NO	NO	NO	NO	NO	NO
355	314	NO	YES	NO	NO	NO	YES	YES	NO	NO	NO	NO	NO	YES
356	315	YES	NO	NO	NO	NO	NO	NO	NO	NO	NO	NO	NO	NO
357	316	YES	NO	NO	NO	NO	NO	YES	NO	NO	NO	NO	NO	NO
358	317	YES	NO	NO	NO	NO	NO	NO	NO	NO	NO	NO	NO	NO
359	318	NO	NO	NO	NO	YES	NO	YES	NO	NO	NO	YES	YES	NO
360	319	YES	NO	NO	NO	NO	NO	NO	NO	NO	NO	NO	NO	NO
361	320	NO	NO	NO	NO	YES	YES	YES	NO	NO	NO	NO	YES	YES
362	321	NO	NO	NO	YES	YES	NO	YES	YES	NO	YES	YES	NO	NO
363	322	YES	NO	NO	NO	NO	NO	NO	NO	NO	NO	NO	NO	NO
364	323	NO	NO	NO	YES	NO	NO	YES	YES	NO	NO	NO	NO	NO
365	324	NO	NO	NO	YES	NO	NO	YES	YES	NO	YES	NO	NO	NO
366	325	NO	NO	NO	YES	NO	NO	YES	YES	NO	NO	NO	NO	NO
367	326	NO	NO	NO	YES	NO	NO	YES	YES	NO	NO	NO	NO	NO
368	327	NO	NO	NO	NO	YES	NO	NO	NO	NO	NO	NO	YES	NO
369	328	NO	NO	YES	YES	YES	YES	YES	YES	NO	NO	YES	NO	YES
370	NA	YES	NO	NO	NO	NO	NO	NO	NO	NO	NO	NO	NO	NO
371	329	NO	NO	NO	YES	NO	NO	NO	NO	NO	YES	NO	NO	NO
372	NA	NO	NO	NO	NO	YES	NO	YES	NO	NO	NO	YES	NO	NO
373	330	YES	NO	NO	NO	NO	NO	NO	NO	NO	NO	NO	NO	NO
374	331	NO	NO	NO	YES	YES	NO	NO	YES	NO	NO	YES	NO	NO
375	332	NO	NO	NO	YES	YES	YES	YES	YES	NO	YES	YES	YES	NO
376	333	YES	NO	NO	NO	NO	NO	NO	NO	NO	NO	NO	NO	NO
377	334	NO	NO	NO	YES	YES	NO	NO	YES	NO	NO	YES	YES	NO
378	335	NO	NO	NO	NO	YES	NO	YES	NO	NO	NO	YES	YES	NO
379	336	NO	NO	YES	YES	YES	YES	YES	NO	YES	NO	YES	NO	YES
380	337	NO	NO	YES	YES	NO	NO	NO	YES	NO	YES	NO	NO	NO
381	338	YES	NO	NO	NO	NO	NO	NO	NO	NO	NO	NO	NO	NO
382	339	NO	NO	NO	NO	NO	YES	YES	NO	NO	NO	NO	NO	NO
383	340	NO	NO	NO	YES	YES	YES	YES	YES	YES	YES	YES	YES	YES
384	341	NO	NO	NO	NO	YES	YES	YES	NO	NO	NO	NO	YES	NO
385	342	NO	NO	NO	YES	NO	YES	YES	YES	YES	NO	NO	NO	NO
386	343	NO	NO	NO	YES	YES	NO	YES	YES	NO	NO	YES	YES	NO
387	344	YES	NO	NO	NO	NO	NO	YES	NO	NO	NO	NO	NO	NO
388	345	NO	NO	NO	YES	YES	NO	NO	NO	YES	NO	YES	YES	NO
389	346	YES	NO	NO	NO	NO	NO	NO	NO	NO	NO	NO	NO	NO
390	347	NO	NO	NO	YES	YES	NO	YES	YES	YES	NO	YES	NO	YES
391	348	NO	YES	NO	NO	NO	NO	YES	NO	NO	NO	NO	NO	NO
392	349	YES	NO	NO	NO	NO	NO	NO	NO	NO	NO	NO	NO	NO
393	350	YES	NO	NO	NO	NO	NO	NO	NO	NO	NO	NO	NO	NO
394	351	NO	NO	NO	YES	NO	NO	NO	YES	YES	NO	NO	NO	NO
395	352	YES	NO	NO	NO	NO	NO	NO	NO	NO	NO	NO	NO	NO
396	353	NO	NO	YES	NO	NO	NO	YES	NO	NO	NO	NO	NO	YES
397	NA	NO	NO	NO	NO	YES	NO	NO	NO	NO	NO	YES	YES	NO
398	354	NO	NO	NO	NO	YES	NO	NO	NO	NO	NO	YES	NO	NO
399	NA	YES	NO	NO	NO	NO	NO	NO	NO	NO	NO	NO	NO	NO
400	355	NO	NO	NO	YES	NO	NO	NO	YES	NO	YES	NO	NO	NO
401	356	NO	NO	NO	YES	NO	NO	YES	YES	NO	NO	NO	NO	NO
402	357	NO	NO	NO	YES	NO	NO	NO	YES	YES	YES	NO	NO	NO
403	358	NO	NO	NO	YES	NO	NO	NO	YES	NO	NO	NO	NO	NO
404	359	NO	NO	NO	YES	NO	YES	YES	YES	YES	YES	NO	NO	YES
405	360	YES	NO	NO	NO	NO	NO	NO	NO	NO	NO	NO	NO	NO
406	361	NO	NO	NO	YES	NO	NO	NO	YES	NO	NO	NO	NO	NO
407	362	YES	NO	NO	NO	NO	NO	NO	NO	NO	NO	NO	NO	NO
408	363	NO	NO	NO	YES	NO	NO	NO	YES	NO	NO	NO	NO	NO
409	364	NO	NO	NO	NO	YES	NO	YES	NO	NO	NO	YES	NO	NO
410	365	NO	YES	NO	YES	YES	NO	NO	YES	NO	NO	YES	NO	NO
411	NA	YES	NO	NO	NO	NO	NO	NO	NO	NO	NO	NO	NO	NO
412	NA	NO	NO	NO	YES	NO	NO	NO	YES	NO	YES	NO	NO	NO
413	NA	NO	NO	NO	NO	NO	YES	YES	NO	NO	NO	NO	NO	NO
414	366	NO	NO	NO	NO	YES	NO	NO	NO	NO	NO	YES	NO	NO
415	367	YES	NO	NO	NO	NO	NO	NO	NO	NO	NO	NO	NO	NO
416	368	YES	NO	NO	NO	NO	NO	NO	NO	NO	NO	NO	NO	NO
417	369	YES	NO	NO	NO	NO	NO	NO	NO	NO	NO	NO	NO	NO
418	370	YES	NO	NO	NO	NO	NO	YES	NO	NO	NO	NO	NO	NO
419	371	NO	NO	NO	NO	YES	NO	NO	NO	NO	NO	YES	NO	NO
420	372	NO	NO	NO	YES	NO	NO	NO	NO	YES	NO	NO	NO	NO
421	373	YES	NO	NO	NO	NO	NO	NO	NO	NO	NO	NO	NO	NO
422	374	NO	NO	NO	NO	YES	NO	YES	NO	NO	NO	YES	YES	YES
423	375	YES	NO	NO	NO	NO	NO	NO	NO	NO	NO	NO	NO	NO
424	376	NO	YES	NO	YES	NO	NO	YES	YES	YES	NO	NO	NO	NO
425	377	NO	NO	NO	YES	NO	NO	YES	YES	NO	NO	NO	NO	YES
426	NA	NO	NO	NO	NO	YES	YES	YES	NO	NO	NO	YES	NO	NO
427	378	NO	NO	NO	YES	NO	NO	YES	YES	NO	NO	NO	NO	NO
428	379	NO	YES	NO	YES	NO	NO	NO	YES	NO	NO	NO	NO	NO
429	380	YES	NO	NO	NO	NO	NO	NO	NO	NO	NO	NO	NO	NO
430	381	NO	YES	NO	NO	YES	NO	NO	NO	NO	NO	NO	YES	NO
431	382	NO	NO	NO	YES	NO	NO	NO	YES	NO	NO	NO	NO	NO
432	383	NO	YES	YES	NO	YES	YES	YES	NO	NO	NO	YES	YES	YES
433	384	YES	NO	NO	NO	NO	NO	YES	NO	NO	NO	NO	NO	NO
434	385	NO	YES	NO	NO	NO	YES	YES	NO	NO	NO	NO	NO	NO
435	386	YES	NO	NO	NO	NO	NO	NO	NO	NO	NO	NO	NO	NO
436	387	YES	NO	NO	NO	NO	NO	NO	NO	NO	NO	NO	NO	NO
437	NA	NO	NO	NO	YES	YES	NO	NO	YES	YES	NO	YES	YES	NO
438	NA	YES	NO	NO	NO	NO	NO	YES	NO	NO	NO	NO	NO	NO
439	NA	YES	NO	NO	NO	NO	NO	NO	NO	NO	NO	NO	NO	NO
440	388	YES	NO	NO	NO	NO	NO	NO	NO	NO	NO	NO	NO	NO
441	389	YES	NO	NO	NO	NO	NO	NO	NO	NO	NO	NO	NO	NO
442	390	NO	NO	NO	YES	YES	YES	YES	NO	YES	NO	YES	YES	YES
443	391	NO	NO	NO	NO	YES	NO	NO	NO	NO	NO	NO	YES	NO
444	392	NO	NO	NO	YES	NO	NO	YES	YES	NO	YES	NO	NO	NO
445	393	NO	NO	YES	YES	YES	YES	YES	YES	NO	NO	YES	YES	YES
446	394	NO	NO	NO	YES	YES	NO	NO	YES	NO	NO	YES	NO	NO
447	395	YES	NO	NO	NO	NO	NO	NO	NO	NO	NO	NO	NO	NO
448	396	NO	NO	NO	YES	YES	NO	YES	NO	NO	YES	YES	YES	NO
449	397	NO	NO	NO	YES	NO	NO	YES	YES	NO	YES	NO	NO	NO
450	398	NO	NO	NO	YES	NO	NO	NO	NO	NO	YES	NO	NO	NO
451	399	NO	NO	NO	YES	YES	NO	NO	NO	NO	YES	YES	NO	NO
452	400	NO	NO	NO	YES	YES	NO	NO	YES	NO	YES	YES	NO	NO
453	401	YES	NO	NO	NO	NO	NO	NO	NO	NO	NO	NO	NO	NO
454	402	NO	NO	NO	YES	NO	NO	YES	YES	NO	NO	NO	NO	NO
455	403	NO	NO	NO	NO	YES	NO	YES	NO	NO	NO	YES	YES	NO
456	404	YES	NO	NO	NO	NO	NO	NO	NO	NO	NO	NO	NO	NO
457	405	YES	NO	NO	NO	NO	NO	YES	NO	NO	NO	NO	NO	YES
458	406	YES	NO	NO	NO	NO	NO	NO	NO	NO	NO	NO	NO	NO
459	407	YES	NO	NO	NO	NO	NO	YES	NO	NO	NO	NO	NO	NO
460	408	YES	NO	NO	NO	NO	NO	YES	NO	NO	NO	NO	NO	NO
461	409	NO	NO	NO	YES	NO	NO	NO	YES	NO	NO	NO	NO	NO
462	410	YES	NO	NO	NO	NO	NO	YES	NO	NO	NO	NO	NO	YES
463	411	NO	YES	NO	YES	YES	NO	YES	NO	YES	NO	NO	YES	YES
464	412	NO	NO	NO	YES	NO	NO	YES	NO	YES	NO	NO	NO	NO
465	413	YES	NO	NO	NO	NO	NO	NO	NO	NO	NO	NO	NO	NO
466	414	NO	NO	NO	YES	NO	NO	NO	YES	NO	NO	NO	NO	NO
467	415	NO	NO	YES	NO	NO	NO	YES	NO	NO	NO	NO	NO	YES
468	416	YES	NO	NO	NO	NO	NO	NO	NO	NO	NO	NO	NO	NO
469	417	NO	NO	NO	NO	YES	YES	YES	NO	NO	NO	YES	NO	NO
470	418	NO	NO	NO	NO	YES	NO	YES	NO	NO	NO	YES	NO	NO
471	NA	NO	NO	NO	NO	NO	YES	YES	NO	NO	NO	NO	NO	NO
472	419	NO	NO	NO	NO	YES	YES	YES	NO	NO	NO	YES	YES	NO
473	420	NO	NO	NO	NO	YES	NO	NO	NO	NO	NO	NO	YES	NO
474	421	YES	NO	NO	NO	NO	NO	NO	NO	NO	NO	NO	NO	NO
475	422	NO	YES	NO	YES	YES	NO	YES	YES	NO	NO	YES	YES	NO
476	423	NO	NO	NO	YES	NO	NO	YES	YES	NO	NO	NO	NO	NO
477	NA	NO	NO	NO	NO	YES	NO	NO	NO	NO	NO	NO	YES	NO
478	424	NO	NO	NO	NO	YES	NO	YES	NO	NO	NO	YES	YES	NO
479	425	NO	NO	NO	YES	YES	NO	YES	YES	NO	YES	YES	YES	NO
480	426	NO	NO	NO	YES	YES	NO	NO	YES	YES	NO	YES	NO	NO
481	427	NO	NO	NO	YES	NO	NO	NO	YES	NO	NO	NO	NO	NO
482	428	YES	NO	NO	NO	NO	NO	YES	NO	NO	NO	NO	NO	NO
483	NA	NO	NO	NO	NO	YES	NO	NO	NO	NO	NO	YES	NO	NO
484	429	NO	NO	NO	YES	YES	NO	NO	YES	NO	NO	NO	YES	NO
485	430	NO	NO	NO	YES	YES	NO	YES	YES	NO	YES	YES	YES	NO
486	431	NO	NO	NO	YES	NO	NO	YES	YES	NO	NO	NO	NO	YES
487	432	YES	NO	NO	NO	NO	NO	YES	NO	NO	NO	NO	NO	NO
488	433	NO	NO	NO	YES	NO	NO	YES	YES	NO	NO	NO	NO	NO
489	434	YES	NO	NO	NO	NO	NO	NO	NO	NO	NO	NO	NO	NO
490	435	NO	NO	NO	NO	NO	YES	YES	NO	NO	NO	NO	NO	NO
491	436	NO	NO	NO	YES	YES	NO	YES	NO	YES	NO	YES	YES	YES
492	437	YES	NO	NO	NO	NO	NO	YES	NO	NO	NO	NO	NO	NO
493	438	NO	NO	NO	YES	YES	NO	YES	YES	NO	NO	YES	YES	NO
494	439	NO	YES	YES	NO	YES	YES	YES	NO	NO	NO	YES	YES	YES
495	440	YES	NO	NO	NO	NO	NO	NO	NO	NO	NO	NO	NO	NO
496	441	NO	NO	NO	NO	YES	NO	NO	NO	NO	NO	YES	YES	NO
497	442	NO	NO	NO	YES	YES	NO	NO	YES	NO	YES	YES	YES	NO
498	NA	NO	NO	NO	YES	YES	NO	NO	YES	NO	NO	YES	YES	NO
499	443	NO	NO	YES	YES	YES	NO	YES	YES	YES	YES	YES	YES	YES
500	444	YES	NO	NO	NO	NO	NO	NO	NO	NO	NO	NO	NO	NO
501	445	NO	NO	NO	YES	NO	NO	NO	YES	NO	NO	NO	NO	NO
502	446	NO	NO	NO	YES	YES	NO	YES	YES	YES	NO	NO	YES	YES
503	447	NO	NO	NO	YES	NO	NO	NO	YES	NO	NO	NO	NO	NO
504	448	NO	NO	NO	NO	YES	NO	YES	NO	NO	NO	YES	NO	NO
505	449	NO	NO	NO	YES	NO	NO	YES	YES	YES	NO	NO	NO	NO
506	450	NO	NO	NO	YES	NO	NO	NO	YES	NO	NO	NO	NO	NO
507	451	NO	NO	NO	YES	NO	NO	NO	YES	NO	NO	NO	NO	NO
508	452	NO	NO	YES	YES	YES	NO	YES	NO	YES	NO	YES	YES	YES
509	453	YES	NO	NO	NO	NO	NO	NO	NO	NO	NO	NO	NO	NO
510	454	NO	NO	NO	NO	YES	NO	YES	NO	NO	NO	YES	NO	YES
511	455	NO	NO	NO	YES	YES	NO	YES	YES	YES	NO	YES	YES	YES
512	456	NO	NO	NO	YES	NO	NO	NO	YES	NO	NO	NO	NO	NO
513	457	NO	YES	NO	YES	YES	NO	NO	YES	NO	YES	YES	NO	NO
514	458	NO	NO	NO	YES	NO	NO	NO	YES	NO	NO	NO	NO	NO
515	459	NO	NO	NO	YES	NO	NO	NO	YES	NO	YES	NO	NO	NO
516	460	NO	NO	NO	YES	NO	NO	NO	YES	NO	NO	NO	NO	NO
517	461	NO	NO	NO	YES	NO	NO	NO	YES	NO	NO	NO	NO	NO
518	462	NO	NO	NO	NO	YES	NO	NO	NO	NO	NO	NO	YES	NO
519	463	NO	NO	NO	YES	NO	NO	NO	YES	NO	NO	NO	NO	NO
520	464	NO	NO	NO	NO	YES	YES	YES	NO	NO	NO	YES	YES	NO
521	NA	YES	NO	NO	NO	NO	NO	NO	NO	NO	NO	NO	NO	NO
522	NA	NO	YES	NO	NO	NO	NO	NO	NO	NO	NO	NO	NO	NO
523	465	NO	NO	NO	YES	NO	NO	YES	YES	NO	NO	NO	NO	NO
524	466	YES	NO	NO	NO	NO	NO	YES	NO	NO	NO	NO	NO	NO
525	467	YES	NO	NO	NO	NO	NO	NO	NO	NO	NO	NO	NO	NO
526	468	YES	NO	NO	NO	NO	NO	NO	NO	NO	NO	NO	NO	NO
527	469	NO	NO	NO	YES	NO	NO	NO	YES	NO	NO	NO	NO	NO
528	470	YES	NO	NO	NO	NO	NO	YES	NO	NO	NO	NO	NO	NO
529	471	NO	NO	NO	NO	YES	NO	NO	NO	NO	NO	YES	NO	NO
530	472	NO	NO	YES	NO	NO	NO	YES	NO	NO	NO	NO	NO	NO
531	473	NO	NO	YES	NO	NO	YES	YES	NO	NO	NO	NO	NO	YES
532	474	NO	NO	YES	NO	YES	NO	YES	NO	NO	NO	YES	YES	YES
533	475	NO	NO	NO	YES	NO	NO	NO	YES	NO	NO	NO	NO	NO
534	476	NO	NO	NO	YES	NO	NO	YES	YES	YES	YES	NO	NO	NO
535	477	YES	NO	NO	NO	NO	NO	NO	NO	NO	NO	NO	NO	NO
536	478	NO	YES	NO	YES	YES	YES	YES	YES	YES	NO	YES	YES	YES
537	479	YES	NO	NO	NO	NO	NO	NO	NO	NO	NO	NO	NO	NO
538	480	NO	NO	YES	NO	YES	NO	NO	NO	NO	NO	YES	NO	NO
539	481	NO	NO	NO	NO	YES	NO	NO	NO	NO	NO	YES	NO	NO
540	482	NO	NO	NO	NO	YES	NO	NO	NO	NO	NO	YES	NO	NO
541	483	YES	NO	NO	NO	NO	NO	NO	NO	NO	NO	NO	NO	NO
542	484	NO	NO	NO	NO	YES	NO	NO	NO	NO	NO	NO	YES	NO
543	485	YES	NO	NO	NO	NO	NO	NO	NO	NO	NO	NO	NO	NO
544	486	NO	NO	NO	NO	NO	YES	YES	NO	NO	NO	NO	NO	NO
545	487	NO	NO	NO	YES	YES	NO	YES	YES	NO	NO	YES	YES	NO
546	488	YES	NO	NO	NO	NO	NO	NO	NO	NO	NO	NO	NO	NO
547	489	YES	NO	NO	NO	NO	NO	NO	NO	NO	NO	NO	NO	NO
548	490	NO	NO	NO	YES	YES	NO	YES	YES	NO	NO	YES	YES	YES
549	491	NO	NO	NO	NO	YES	NO	YES	NO	NO	NO	YES	YES	NO
550	492	NO	NO	YES	YES	YES	YES	NO	YES	NO	NO	YES	YES	NO
551	493	NO	NO	NO	YES	YES	NO	YES	YES	NO	NO	YES	YES	NO
552	494	NO	NO	NO	YES	YES	YES	YES	YES	NO	NO	YES	YES	YES
553	495	YES	NO	NO	NO	NO	NO	YES	NO	NO	NO	NO	NO	NO
554	496	NO	NO	NO	YES	NO	NO	YES	YES	NO	YES	NO	NO	NO
555	497	NO	NO	NO	YES	NO	NO	NO	NO	NO	YES	NO	NO	NO
556	498	NO	NO	YES	YES	NO	NO	NO	NO	NO	YES	NO	NO	NO
557	499	YES	NO	NO	NO	NO	NO	NO	NO	NO	NO	NO	NO	NO
558	500	NO	YES	NO	NO	NO	NO	NO	NO	NO	NO	NO	NO	NO
559	501	YES	NO	NO	NO	NO	NO	YES	NO	NO	NO	NO	NO	NO
560	502	NO	NO	NO	NO	YES	NO	NO	NO	NO	NO	YES	NO	NO
561	503	NO	NO	NO	NO	YES	NO	NO	NO	NO	NO	YES	NO	NO
562	504	YES	NO	NO	NO	NO	NO	NO	NO	NO	NO	NO	NO	NO
563	505	YES	NO	NO	NO	NO	NO	YES	NO	NO	NO	NO	NO	NO
564	506	NO	NO	YES	YES	NO	NO	YES	YES	YES	NO	NO	NO	YES
565	507	YES	NO	NO	NO	NO	NO	NO	NO	NO	NO	NO	NO	NO
566	508	YES	NO	NO	NO	NO	NO	YES	NO	NO	NO	NO	NO	NO
567	509	NO	NO	NO	YES	YES	NO	NO	YES	NO	YES	YES	NO	NO
568	510	NO	NO	YES	NO	YES	NO	YES	NO	NO	NO	YES	NO	YES
569	511	NO	NO	NO	NO	YES	NO	NO	NO	NO	NO	YES	YES	NO
570	512	NO	NO	NO	NO	YES	YES	YES	NO	NO	NO	YES	YES	NO
571	513	YES	NO	NO	NO	NO	NO	NO	NO	NO	NO	NO	NO	NO
572	514	YES	NO	NO	NO	NO	NO	YES	NO	NO	NO	NO	NO	NO
573	515	YES	NO	NO	NO	NO	NO	NO	NO	NO	NO	NO	NO	NO
574	516	NO	NO	NO	NO	YES	YES	YES	NO	NO	NO	YES	NO	NO
575	517	NO	NO	YES	NO	NO	NO	YES	NO	NO	NO	NO	NO	NO
576	518	NO	NO	NO	YES	YES	NO	NO	NO	YES	NO	YES	YES	NO
577	519	YES	NO	NO	NO	NO	NO	NO	NO	NO	NO	NO	NO	NO
578	520	NO	NO	NO	YES	YES	NO	YES	YES	NO	NO	NO	YES	NO
579	521	NO	NO	NO	YES	YES	NO	YES	YES	NO	YES	YES	YES	YES
580	522	NO	NO	NO	YES	NO	NO	YES	YES	NO	NO	NO	NO	NO
581	523	NO	NO	NO	NO	YES	NO	NO	NO	NO	NO	YES	YES	NO
582	524	NO	NO	NO	YES	NO	YES	YES	YES	NO	YES	NO	NO	NO
583	525	YES	NO	NO	NO	NO	NO	NO	NO	NO	NO	NO	NO	NO
584	526	YES	NO	NO	NO	NO	NO	NO	NO	NO	NO	NO	NO	NO
585	527	NO	NO	NO	NO	NO	YES	YES	NO	NO	NO	NO	NO	NO
586	528	NO	NO	NO	NO	YES	NO	YES	NO	NO	NO	YES	NO	NO
587	529	YES	NO	NO	NO	NO	NO	NO	NO	NO	NO	NO	NO	NO
588	530	YES	NO	NO	NO	NO	NO	NO	NO	NO	NO	NO	NO	NO
589	531	YES	NO	NO	NO	NO	NO	NO	NO	NO	NO	NO	NO	NO
590	532	NO	NO	NO	YES	NO	NO	NO	YES	NO	NO	NO	NO	NO
591	533	NO	YES	NO	NO	NO	YES	YES	NO	NO	NO	NO	NO	NO
592	534	NO	NO	NO	NO	NO	YES	YES	NO	NO	NO	NO	NO	NO
593	535	NO	NO	NO	YES	NO	NO	YES	YES	NO	NO	NO	NO	NO
594	536	NO	NO	NO	YES	NO	NO	NO	YES	NO	YES	NO	NO	NO
595	537	YES	NO	NO	NO	NO	NO	YES	NO	NO	NO	NO	NO	NO
596	538	YES	NO	NO	NO	NO	NO	NO	NO	NO	NO	NO	NO	NO
597	NA	NO	NO	NO	YES	YES	NO	YES	YES	NO	YES	YES	YES	NO
598	539	NO	NO	NO	NO	YES	NO	NO	NO	NO	NO	NO	YES	NO
599	540	NO	NO	NO	NO	YES	YES	YES	NO	NO	NO	YES	YES	NO
600	541	YES	NO	NO	NO	NO	NO	NO	NO	NO	NO	NO	NO	NO
601	542	YES	NO	NO	NO	NO	NO	YES	NO	NO	NO	NO	NO	NO
602	543	NO	YES	NO	NO	YES	NO	NO	NO	NO	NO	YES	NO	NO
603	544	NO	NO	NO	YES	YES	NO	NO	YES	YES	YES	YES	YES	NO
604	545	YES	NO	NO	NO	NO	NO	YES	NO	NO	NO	NO	NO	NO
605	546	YES	NO	NO	NO	NO	NO	NO	NO	NO	NO	NO	NO	NO
606	547	YES	NO	NO	NO	NO	NO	NO	NO	NO	NO	NO	NO	NO
607	548	NO	NO	NO	YES	NO	NO	NO	YES	NO	NO	NO	NO	NO
608	549	NO	NO	NO	YES	NO	NO	NO	YES	NO	YES	NO	NO	NO
609	550	YES	NO	NO	NO	NO	NO	NO	NO	NO	NO	NO	NO	NO
610	551	NO	YES	NO	YES	YES	NO	YES	NO	YES	NO	NO	YES	YES
611	552	YES	NO	NO	NO	NO	NO	NO	NO	NO	NO	NO	NO	NO
612	553	YES	NO	NO	NO	NO	NO	NO	NO	NO	NO	NO	NO	NO
613	NA	YES	NO	NO	NO	NO	NO	NO	NO	NO	NO	NO	NO	NO
614	554	NO	NO	NO	YES	NO	NO	NO	YES	NO	YES	NO	NO	NO
615	555	NO	YES	NO	YES	NO	NO	YES	YES	NO	NO	NO	NO	NO
616	556	NO	YES	YES	YES	YES	YES	YES	NO	YES	NO	YES	NO	YES
617	557	NO	NO	NO	YES	YES	NO	NO	YES	NO	NO	YES	NO	NO
618	558	NO	YES	NO	YES	YES	NO	NO	YES	NO	NO	YES	NO	NO
619	NA	YES	NO	NO	NO	NO	NO	NO	NO	NO	NO	NO	NO	NO
620	NA	NO	NO	NO	YES	NO	NO	NO	YES	NO	NO	NO	NO	NO
621	559	NO	YES	NO	YES	YES	NO	NO	YES	NO	NO	YES	YES	NO
622	560	NO	NO	NO	YES	NO	YES	YES	YES	YES	YES	NO	NO	NO
623	561	YES	NO	NO	NO	NO	NO	NO	NO	NO	NO	NO	NO	NO
624	562	YES	NO	NO	NO	NO	NO	NO	NO	NO	NO	NO	NO	NO
NA	563	NO	NO	YES	NO	NO	NO	NO	NO	NO	NO	NO	NO	NO
625	564	YES	NO	NO	NO	NO	NO	NO	NO	NO	NO	NO	NO	NO
626	565	NO	NO	NO	NO	YES	NO	NO	NO	NO	NO	YES	YES	NO
627	566	NO	NO	NO	YES	NO	NO	NO	NO	YES	NO	NO	NO	NO
628	567	YES	NO	NO	NO	NO	NO	NO	NO	NO	NO	NO	NO	NO
629	568	YES	NO	NO	NO	NO	NO	NO	NO	NO	NO	NO	NO	NO
630	569	YES	NO	NO	NO	NO	NO	NO	NO	NO	NO	NO	NO	NO
631	570	NO	NO	NO	YES	NO	NO	YES	YES	NO	NO	NO	NO	NO
632	571	YES	NO	NO	NO	NO	NO	YES	NO	NO	NO	NO	NO	NO
633	572	NO	NO	NO	YES	NO	NO	YES	YES	NO	NO	NO	NO	NO
634	573	NO	NO	NO	YES	NO	NO	NO	YES	NO	NO	NO	NO	NO
635	574	NO	YES	NO	YES	NO	NO	NO	NO	YES	NO	NO	NO	NO
636	575	YES	NO	NO	NO	NO	NO	YES	NO	NO	NO	NO	NO	NO
637	576	NO	NO	NO	YES	YES	YES	YES	NO	YES	NO	YES	NO	YES
638	577	NO	NO	NO	NO	YES	NO	NO	NO	NO	NO	NO	YES	NO
639	578	NO	YES	NO	YES	YES	NO	NO	YES	YES	NO	YES	YES	NO
640	579	NO	YES	NO	YES	NO	NO	NO	YES	NO	NO	NO	NO	NO
641	580	YES	NO	NO	NO	NO	NO	NO	NO	NO	NO	NO	NO	NO
642	581	NO	NO	YES	NO	NO	NO	NO	NO	NO	NO	NO	NO	NO
643	582	NO	NO	YES	YES	NO	NO	YES	YES	NO	NO	NO	NO	YES
644	583	NO	NO	NO	NO	YES	NO	NO	NO	NO	NO	YES	YES	NO
645	584	YES	NO	NO	NO	NO	NO	YES	NO	NO	NO	NO	NO	NO
646	585	YES	NO	NO	NO	NO	NO	YES	NO	NO	NO	NO	NO	NO
647	586	NO	NO	NO	YES	YES	NO	NO	YES	NO	NO	YES	NO	NO
648	587	YES	NO	NO	NO	NO	NO	YES	NO	NO	NO	NO	NO	NO
649	588	YES	NO	NO	NO	NO	NO	NO	NO	NO	NO	NO	NO	NO
650	589	NO	NO	NO	NO	YES	NO	NO	NO	NO	NO	NO	YES	NO
651	590	NO	NO	NO	YES	YES	YES	YES	YES	NO	NO	NO	YES	NO
652	591	NO	YES	NO	YES	YES	NO	YES	YES	NO	NO	YES	NO	YES
653	NA	NO	NO	NO	YES	YES	YES	YES	NO	YES	NO	YES	YES	YES
654	592	YES	NO	NO	NO	NO	NO	NO	NO	NO	NO	NO	NO	NO
655	593	YES	NO	NO	NO	NO	NO	NO	NO	NO	NO	NO	NO	NO
656	594	NO	NO	YES	NO	YES	NO	YES	NO	NO	NO	YES	NO	YES
657	595	NO	NO	NO	YES	YES	NO	NO	NO	YES	NO	YES	YES	NO
658	596	YES	NO	NO	NO	NO	NO	YES	NO	NO	NO	NO	NO	NO
659	597	NO	NO	NO	YES	YES	NO	YES	NO	YES	NO	YES	YES	YES
660	598	YES	NO	NO	NO	NO	NO	NO	NO	NO	NO	NO	NO	NO
661	599	NO	NO	NO	YES	YES	NO	YES	YES	NO	NO	YES	NO	NO
662	600	NO	NO	NO	YES	NO	NO	NO	NO	NO	YES	NO	NO	NO
663	601	NO	NO	NO	YES	NO	NO	NO	YES	NO	NO	NO	NO	NO
664	602	YES	NO	NO	NO	NO	NO	NO	NO	NO	NO	NO	NO	NO
665	NA	NO	NO	NO	YES	YES	NO	NO	YES	NO	NO	YES	YES	NO
666	603	YES	NO	NO	NO	NO	NO	NO	NO	NO	NO	NO	NO	NO
667	604	YES	NO	NO	NO	NO	NO	NO	NO	NO	NO	NO	NO	NO
668	605	YES	NO	NO	NO	NO	NO	NO	NO	NO	NO	NO	NO	NO
669	606	NO	NO	NO	NO	YES	YES	YES	NO	NO	NO	YES	YES	NO
670	607	YES	NO	NO	NO	NO	NO	NO	NO	NO	NO	NO	NO	NO
671	608	NO	NO	NO	YES	NO	NO	YES	YES	NO	NO	NO	NO	NO
672	609	YES	NO	NO	NO	NO	NO	NO	NO	NO	NO	NO	NO	NO
673	610	YES	NO	NO	NO	NO	NO	NO	NO	NO	NO	NO	NO	NO
674	NA	YES	NO	NO	NO	NO	NO	YES	NO	NO	NO	NO	NO	NO
675	611	NO	NO	YES	YES	NO	NO	NO	NO	YES	NO	NO	NO	NO
676	612	NO	NO	NO	NO	YES	NO	YES	NO	NO	NO	NO	YES	YES
677	NA	YES	NO	NO	NO	NO	NO	YES	NO	NO	NO	NO	NO	NO
678	613	YES	NO	NO	NO	NO	NO	NO	NO	NO	NO	NO	NO	NO
679	614	NO	YES	NO	YES	NO	NO	YES	YES	YES	NO	NO	NO	NO
680	615	NO	NO	NO	NO	NO	YES	YES	NO	NO	NO	NO	NO	NO
681	616	NO	NO	YES	YES	YES	YES	YES	NO	YES	NO	YES	NO	YES
682	NA	NO	NO	NO	YES	NO	NO	YES	YES	NO	NO	NO	NO	NO
683	617	YES	NO	NO	NO	NO	NO	NO	NO	NO	NO	NO	NO	NO
684	618	YES	NO	NO	NO	NO	NO	NO	NO	NO	NO	NO	NO	NO
685	619	NO	YES	NO	YES	NO	NO	YES	YES	NO	NO	NO	NO	NO
686	620	YES	NO	NO	NO	NO	NO	NO	NO	NO	NO	NO	NO	NO
687	621	NO	NO	NO	YES	YES	NO	YES	YES	NO	NO	NO	YES	NO
688	622	NO	NO	NO	NO	YES	NO	NO	NO	NO	NO	YES	NO	NO
689	623	NO	NO	NO	YES	NO	NO	NO	YES	NO	YES	NO	NO	NO
690	624	NO	NO	NO	NO	YES	NO	NO	NO	NO	NO	NO	YES	NO
691	625	NO	NO	NO	YES	YES	NO	NO	YES	YES	YES	YES	YES	NO
692	626	NO	NO	YES	YES	YES	NO	NO	NO	YES	NO	YES	YES	YES
693	627	NO	NO	NO	NO	YES	YES	YES	NO	NO	NO	YES	YES	NO
694	628	NO	NO	NO	NO	YES	NO	YES	NO	NO	NO	YES	NO	NO
NA	629	NO	NO	YES	NO	YES	NO	NO	NO	NO	NO	YES	YES	NO
695	630	YES	NO	NO	NO	NO	NO	NO	NO	NO	NO	NO	NO	NO
696	631	NO	NO	NO	YES	NO	NO	NO	NO	YES	NO	NO	NO	NO
697	632	NO	NO	NO	YES	NO	YES	YES	YES	NO	NO	NO	NO	NO
698	633	YES	NO	NO	NO	NO	NO	NO	NO	NO	NO	NO	NO	NO
699	634	NO	NO	NO	YES	YES	NO	YES	YES	YES	NO	YES	NO	YES
700	635	YES	NO	NO	NO	NO	NO	YES	NO	NO	NO	NO	NO	NO
701	636	YES	NO	NO	NO	NO	NO	NO	NO	NO	NO	NO	NO	NO
702	637	YES	NO	NO	NO	NO	NO	YES	NO	NO	NO	NO	NO	NO
703	638	YES	NO	NO	NO	NO	NO	YES	NO	NO	NO	NO	NO	NO
704	639	YES	NO	NO	NO	NO	NO	NO	NO	NO	NO	NO	NO	NO
705	640	NO	NO	NO	YES	YES	YES	YES	YES	NO	NO	NO	YES	NO
NA	641	NO	NO	YES	YES	YES	YES	YES	NO	YES	NO	YES	YES	YES
706	642	NO	NO	NO	YES	NO	NO	NO	YES	NO	NO	NO	NO	NO
707	643	NO	NO	YES	NO	YES	YES	YES	NO	NO	NO	YES	NO	YES
708	644	NO	YES	NO	NO	NO	NO	NO	NO	NO	NO	NO	NO	NO
709	645	NO	YES	NO	NO	NO	NO	YES	NO	NO	NO	NO	NO	NO
710	646	NO	NO	NO	YES	YES	NO	YES	YES	NO	NO	YES	YES	YES
711	647	NO	NO	NO	YES	NO	YES	YES	YES	NO	NO	NO	NO	NO
712	648	YES	NO	NO	NO	NO	NO	NO	NO	NO	NO	NO	NO	NO
713	649	YES	NO	NO	NO	NO	NO	NO	NO	NO	NO	NO	NO	NO
714	650	NO	NO	NO	YES	NO	NO	YES	YES	YES	NO	NO	NO	NO
715	651	YES	NO	NO	NO	NO	NO	YES	NO	NO	NO	NO	NO	NO
716	652	NO	NO	NO	YES	NO	NO	NO	YES	NO	YES	NO	NO	NO
717	653	YES	NO	NO	NO	NO	NO	YES	NO	NO	NO	NO	NO	NO
718	654	YES	NO	NO	NO	NO	NO	NO	NO	NO	NO	NO	NO	NO
719	655	YES	NO	NO	NO	NO	NO	YES	NO	NO	NO	NO	NO	NO
720	656	NO	NO	NO	NO	YES	NO	NO	NO	NO	NO	YES	NO	NO
721	NA	NO	NO	NO	YES	NO	YES	YES	YES	NO	YES	NO	NO	NO
722	657	NO	NO	NO	YES	NO	NO	NO	YES	NO	YES	NO	NO	NO
NA	658	NO	NO	NO	YES	NO	NO	YES	YES	NO	YES	NO	NO	NO
723	659	YES	NO	NO	NO	NO	NO	NO	NO	NO	NO	NO	NO	NO
724	660	NO	NO	NO	NO	YES	NO	NO	NO	NO	NO	YES	YES	NO
725	661	NO	NO	NO	YES	YES	NO	NO	YES	NO	NO	YES	NO	NO
726	662	NO	YES	NO	NO	NO	NO	NO	NO	NO	NO	NO	NO	NO
727	663	NO	NO	NO	YES	NO	NO	NO	YES	NO	NO	NO	NO	NO
728	664	NO	NO	NO	YES	NO	NO	NO	NO	YES	NO	NO	NO	NO
729	665	YES	NO	NO	NO	NO	NO	NO	NO	NO	NO	NO	NO	NO
730	666	NO	NO	NO	YES	NO	NO	NO	YES	NO	NO	NO	NO	NO
731	667	NO	NO	NO	YES	NO	NO	NO	YES	NO	NO	NO	NO	NO
732	668	NO	NO	NO	NO	YES	NO	NO	NO	NO	NO	YES	YES	NO
733	669	YES	NO	NO	NO	NO	NO	NO	NO	NO	NO	NO	NO	NO
734	670	NO	NO	NO	YES	NO	NO	NO	YES	NO	NO	NO	NO	NO
735	671	YES	NO	NO	NO	NO	NO	NO	NO	NO	NO	NO	NO	NO
736	672	NO	NO	NO	YES	NO	YES	YES	YES	YES	NO	NO	NO	YES
737	673	YES	NO	NO	NO	NO	NO	NO	NO	NO	NO	NO	NO	NO
738	674	NO	YES	NO	NO	NO	NO	YES	NO	NO	NO	NO	NO	YES
739	675	NO	NO	YES	YES	NO	YES	YES	NO	YES	NO	NO	NO	YES
740	676	NO	NO	NO	YES	NO	NO	NO	NO	YES	NO	NO	NO	NO
741	677	YES	NO	NO	NO	NO	NO	NO	NO	NO	NO	NO	NO	NO
742	678	NO	NO	NO	YES	YES	NO	NO	NO	YES	NO	YES	NO	NO
743	679	NO	NO	NO	YES	NO	NO	NO	NO	YES	NO	NO	NO	NO
744	680	YES	NO	NO	NO	NO	NO	NO	NO	NO	NO	NO	NO	NO
745	681	NO	NO	NO	NO	YES	NO	YES	NO	NO	NO	YES	NO	NO
746	682	NO	NO	NO	YES	NO	NO	YES	YES	NO	NO	NO	NO	NO
747	683	YES	NO	NO	NO	NO	NO	NO	NO	NO	NO	NO	NO	NO
748	684	NO	NO	NO	NO	YES	YES	YES	NO	NO	NO	YES	YES	NO
749	685	NO	YES	NO	YES	YES	NO	NO	YES	NO	NO	YES	NO	NO
750	686	NO	NO	NO	YES	NO	NO	YES	NO	YES	NO	NO	NO	YES
751	687	NO	NO	NO	NO	YES	NO	NO	NO	NO	NO	YES	YES	NO
752	688	NO	NO	NO	YES	YES	YES	YES	YES	NO	NO	YES	NO	NO
753	689	YES	NO	NO	NO	NO	NO	NO	NO	NO	NO	NO	NO	NO
754	690	NO	NO	NO	YES	NO	NO	YES	YES	NO	NO	NO	NO	NO
755	691	NO	NO	NO	NO	YES	NO	YES	NO	NO	NO	NO	YES	NO
756	692	NO	NO	NO	YES	YES	YES	YES	YES	NO	YES	NO	YES	NO
757	693	NO	NO	NO	NO	YES	NO	YES	NO	NO	NO	YES	YES	YES
758	694	NO	NO	NO	YES	NO	NO	NO	YES	NO	YES	NO	NO	NO
759	695	NO	NO	NO	YES	NO	NO	NO	YES	NO	NO	NO	NO	NO
760	696	NO	NO	NO	YES	YES	NO	NO	YES	NO	NO	YES	YES	NO
761	697	NO	NO	NO	YES	NO	NO	NO	YES	NO	NO	NO	NO	NO
762	698	NO	NO	NO	NO	YES	NO	NO	NO	NO	NO	YES	NO	NO
763	699	NO	NO	NO	NO	YES	NO	YES	NO	NO	NO	YES	NO	NO
764	700	NO	NO	NO	NO	YES	NO	YES	NO	NO	NO	YES	NO	YES
765	701	YES	NO	NO	NO	NO	NO	NO	NO	NO	NO	NO	NO	NO
766	702	NO	NO	NO	NO	NO	YES	YES	NO	NO	NO	NO	NO	NO
767	703	NO	NO	YES	NO	NO	NO	NO	NO	NO	NO	NO	NO	NO
768	NA	NO	NO	NO	YES	NO	NO	NO	YES	NO	NO	NO	NO	NO
769	704	YES	NO	NO	NO	NO	NO	NO	NO	NO	NO	NO	NO	NO
770	705	NO	NO	NO	YES	YES	NO	NO	YES	NO	NO	YES	YES	NO
771	706	YES	NO	NO	NO	NO	NO	NO	NO	NO	NO	NO	NO	NO
772	707	NO	YES	NO	YES	NO	NO	NO	YES	NO	YES	NO	NO	NO
773	708	NO	NO	YES	YES	YES	YES	YES	NO	YES	NO	YES	YES	YES
774	709	NO	NO	NO	YES	NO	NO	NO	YES	NO	YES	NO	NO	NO
775	NA	YES	NO	NO	NO	NO	NO	NO	NO	NO	NO	NO	NO	NO
776	710	NO	NO	NO	YES	YES	NO	NO	YES	NO	YES	YES	NO	NO
777	711	YES	NO	NO	NO	NO	NO	NO	NO	NO	NO	NO	NO	NO
778	712	NO	NO	NO	NO	YES	NO	YES	NO	NO	NO	YES	YES	NO
779	NA	YES	NO	NO	NO	NO	NO	NO	NO	NO	NO	NO	NO	NO
780	713	NO	NO	NO	YES	YES	NO	YES	YES	NO	NO	YES	NO	YES
781	714	NO	NO	NO	NO	YES	NO	YES	NO	NO	NO	YES	YES	NO
782	715	NO	NO	YES	NO	YES	YES	YES	NO	NO	NO	YES	YES	YES
783	716	NO	NO	NO	YES	YES	NO	YES	YES	NO	NO	YES	NO	NO
784	717	YES	NO	NO	NO	NO	NO	NO	NO	NO	NO	NO	NO	NO
785	NA	YES	NO	NO	NO	NO	NO	NO	NO	NO	NO	NO	NO	NO
786	718	NO	NO	NO	YES	NO	NO	NO	YES	NO	NO	NO	NO	NO
787	719	NO	NO	YES	YES	NO	YES	YES	YES	YES	NO	NO	NO	YES
788	720	NO	NO	NO	NO	YES	NO	NO	NO	NO	NO	YES	YES	NO
789	721	YES	NO	NO	NO	NO	NO	NO	NO	NO	NO	NO	NO	NO
790	722	YES	NO	NO	NO	NO	NO	NO	NO	NO	NO	NO	NO	NO
791	723	NO	NO	NO	NO	YES	NO	NO	NO	NO	NO	YES	NO	NO
792	724	NO	YES	NO	NO	NO	NO	NO	NO	NO	NO	NO	NO	NO
793	725	YES	NO	NO	NO	NO	NO	YES	NO	NO	NO	NO	NO	NO
794	726	NO	NO	YES	YES	NO	NO	YES	YES	NO	NO	NO	NO	YES
795	727	YES	NO	NO	NO	NO	NO	NO	NO	NO	NO	NO	NO	NO
796	728	YES	NO	NO	NO	NO	NO	YES	NO	NO	NO	NO	NO	NO
797	729	NO	NO	NO	NO	YES	NO	NO	NO	NO	NO	YES	NO	NO
798	730	NO	NO	YES	NO	YES	NO	YES	NO	NO	NO	YES	NO	YES
799	731	NO	YES	NO	NO	NO	NO	YES	NO	NO	NO	NO	NO	YES
800	732	NO	NO	NO	YES	YES	NO	NO	YES	NO	NO	YES	YES	NO
801	733	YES	NO	NO	NO	NO	NO	YES	NO	NO	NO	NO	NO	NO
802	734	NO	NO	NO	YES	NO	NO	NO	YES	NO	NO	NO	NO	NO
803	735	YES	NO	NO	NO	NO	NO	NO	NO	NO	NO	NO	NO	NO
804	736	NO	NO	NO	YES	NO	NO	YES	YES	YES	NO	NO	NO	YES
805	NA	NO	NO	NO	NO	YES	NO	YES	NO	NO	NO	YES	YES	NO
806	NA	YES	NO	NO	NO	NO	NO	NO	NO	NO	NO	NO	NO	NO
807	737	YES	NO	NO	NO	NO	NO	NO	NO	NO	NO	NO	NO	NO
808	738	NO	NO	YES	NO	NO	YES	YES	NO	NO	NO	NO	NO	NO
809	739	YES	NO	NO	NO	NO	NO	NO	NO	NO	NO	NO	NO	NO
810	740	NO	NO	NO	YES	YES	NO	NO	YES	NO	NO	YES	YES	NO
811	741	NO	NO	NO	YES	NO	NO	NO	NO	YES	NO	NO	NO	NO
812	742	YES	NO	NO	NO	NO	NO	NO	NO	NO	NO	NO	NO	NO
813	743	YES	NO	NO	NO	NO	NO	NO	NO	NO	NO	NO	NO	NO
814	744	NO	NO	NO	YES	NO	NO	YES	YES	NO	NO	NO	NO	NO
815	745	NO	NO	NO	YES	NO	YES	YES	YES	YES	NO	NO	NO	YES
816	746	NO	NO	NO	NO	YES	NO	NO	NO	NO	NO	YES	NO	NO
817	747	NO	NO	NO	YES	NO	NO	NO	YES	NO	NO	NO	NO	NO
818	748	NO	NO	NO	YES	NO	NO	NO	YES	NO	NO	NO	NO	NO
819	749	NO	NO	NO	YES	NO	NO	NO	YES	YES	YES	NO	NO	NO
820	750	YES	NO	NO	NO	NO	NO	NO	NO	NO	NO	NO	NO	NO
821	751	NO	NO	NO	NO	YES	NO	NO	NO	NO	NO	YES	NO	NO
822	752	NO	NO	NO	YES	NO	NO	YES	YES	NO	NO	NO	NO	NO
823	753	NO	NO	YES	YES	YES	NO	YES	NO	YES	NO	YES	NO	YES
824	754	YES	NO	NO	NO	NO	NO	NO	NO	NO	NO	NO	NO	NO
825	755	NO	NO	NO	YES	NO	NO	NO	YES	NO	YES	NO	NO	NO
826	756	YES	NO	NO	NO	NO	NO	NO	NO	NO	NO	NO	NO	NO
827	757	YES	NO	NO	NO	NO	NO	NO	NO	NO	NO	NO	NO	NO
828	758	NO	NO	NO	YES	NO	NO	YES	YES	NO	NO	NO	NO	NO
829	759	YES	NO	NO	NO	NO	NO	NO	NO	NO	NO	NO	NO	NO
830	760	NO	NO	NO	YES	NO	NO	NO	YES	NO	NO	NO	NO	NO
831	761	NO	NO	NO	YES	NO	NO	NO	YES	NO	YES	NO	NO	NO
832	762	NO	NO	NO	NO	NO	YES	YES	NO	NO	NO	NO	NO	NO
833	763	NO	NO	YES	YES	YES	NO	YES	YES	NO	YES	YES	NO	YES
834	764	YES	NO	NO	NO	NO	NO	NO	NO	NO	NO	NO	NO	NO
835	765	NO	NO	NO	YES	NO	NO	NO	YES	NO	YES	NO	NO	NO
836	766	NO	NO	NO	YES	YES	NO	YES	YES	YES	YES	YES	YES	YES
837	767	NO	NO	NO	YES	YES	NO	YES	YES	NO	NO	YES	NO	YES
838	NA	NO	YES	NO	YES	YES	NO	NO	YES	NO	NO	YES	NO	NO
839	768	YES	NO	NO	NO	NO	NO	YES	NO	NO	NO	NO	NO	NO
840	769	NO	YES	NO	YES	NO	NO	YES	YES	NO	NO	NO	NO	NO
841	770	NO	NO	NO	NO	YES	NO	NO	NO	NO	NO	NO	YES	NO
842	771	YES	NO	NO	NO	NO	NO	NO	NO	NO	NO	NO	NO	NO
843	772	YES	NO	NO	NO	NO	NO	NO	NO	NO	NO	NO	NO	NO
844	773	YES	NO	NO	NO	NO	NO	NO	NO	NO	NO	NO	NO	NO
845	774	YES	NO	NO	NO	NO	NO	NO	NO	NO	NO	NO	NO	NO
846	775	YES	NO	NO	NO	NO	NO	NO	NO	NO	NO	NO	NO	NO
847	776	NO	NO	NO	NO	YES	NO	NO	NO	NO	NO	YES	YES	NO
848	777	NO	NO	YES	NO	NO	NO	YES	NO	NO	NO	NO	NO	NO
849	778	NO	NO	NO	YES	NO	NO	NO	YES	NO	YES	NO	NO	NO
850	779	NO	NO	YES	YES	NO	NO	YES	YES	YES	NO	NO	NO	YES
851	780	YES	NO	NO	NO	NO	NO	NO	NO	NO	NO	NO	NO	NO
852	781	NO	YES	NO	YES	NO	YES	YES	YES	NO	NO	NO	NO	NO
853	782	NO	NO	NO	NO	NO	YES	YES	NO	NO	NO	NO	NO	YES
854	783	NO	NO	YES	YES	NO	NO	NO	YES	NO	NO	NO	NO	NO
855	784	NO	NO	NO	YES	NO	NO	YES	YES	NO	YES	NO	NO	NO
856	785	NO	NO	NO	NO	YES	NO	YES	NO	NO	NO	NO	YES	YES
857	786	YES	NO	NO	NO	NO	NO	YES	NO	NO	NO	NO	NO	NO
858	787	NO	YES	YES	YES	NO	YES	YES	YES	NO	NO	NO	NO	NO
859	788	NO	NO	NO	YES	YES	YES	YES	YES	NO	NO	YES	NO	NO
860	789	NO	NO	YES	NO	NO	NO	NO	NO	NO	NO	NO	NO	NO
861	790	NO	NO	NO	YES	YES	NO	YES	YES	NO	NO	YES	YES	NO
862	NA	NO	YES	NO	YES	NO	NO	YES	YES	YES	NO	NO	NO	NO
863	791	YES	NO	NO	NO	NO	NO	NO	NO	NO	NO	NO	NO	NO
864	792	NO	NO	YES	NO	YES	YES	YES	NO	NO	NO	YES	NO	YES
865	793	NO	YES	NO	NO	NO	NO	NO	NO	NO	NO	NO	NO	NO
866	794	NO	YES	NO	YES	NO	NO	NO	YES	NO	YES	NO	NO	NO
867	795	NO	NO	NO	YES	YES	YES	NO	YES	NO	NO	YES	NO	NO
868	796	YES	NO	NO	NO	NO	NO	NO	NO	NO	NO	NO	NO	NO
869	797	YES	NO	NO	NO	NO	NO	NO	NO	NO	NO	NO	NO	NO
870	798	YES	NO	NO	NO	NO	NO	NO	NO	NO	NO	NO	NO	NO
871	799	YES	NO	NO	NO	NO	NO	NO	NO	NO	NO	NO	NO	NO
872	800	NO	YES	NO	NO	YES	NO	YES	NO	NO	NO	YES	NO	NO
873	801	YES	NO	NO	NO	NO	NO	NO	NO	NO	NO	NO	NO	NO
874	802	NO	NO	NO	YES	YES	NO	YES	YES	NO	NO	YES	NO	NO
875	803	NO	NO	NO	YES	NO	NO	YES	YES	NO	NO	NO	NO	NO
876	804	NO	NO	YES	YES	YES	NO	YES	YES	NO	NO	YES	YES	YES
877	805	NO	NO	NO	YES	NO	NO	NO	YES	YES	YES	NO	NO	NO
878	806	NO	NO	YES	YES	YES	YES	YES	YES	NO	NO	NO	YES	YES
879	807	YES	NO	NO	NO	NO	NO	NO	NO	NO	NO	NO	NO	NO
880	808	NO	NO	YES	YES	YES	YES	YES	YES	NO	NO	YES	NO	YES
881	809	YES	NO	NO	NO	NO	NO	NO	NO	NO	NO	NO	NO	NO
882	NA	NO	NO	NO	NO	YES	NO	NO	NO	NO	NO	YES	YES	NO
883	NA	NO	NO	NO	YES	NO	NO	NO	YES	NO	NO	NO	NO	NO
884	NA	NO	NO	NO	NO	YES	NO	YES	NO	NO	NO	YES	NO	NO
NA	810	NO	NO	NO	NO	YES	YES	YES	NO	NO	NO	YES	YES	NO
885	811	NO	NO	NO	NO	YES	NO	NO	NO	NO	NO	YES	NO	NO
886	812	YES	NO	NO	NO	NO	NO	NO	NO	NO	NO	NO	NO	NO
NA	813	NO	YES	NO	NO	YES	YES	YES	NO	NO	NO	YES	YES	NO
887	814	NO	NO	NO	NO	YES	NO	NO	NO	NO	NO	YES	NO	NO
888	815	NO	NO	NO	YES	NO	NO	NO	YES	YES	NO	NO	NO	NO
889	816	YES	NO	NO	NO	NO	NO	YES	NO	NO	NO	NO	NO	NO
890	817	NO	NO	NO	YES	NO	NO	NO	YES	YES	NO	NO	NO	NO
891	818	YES	NO	NO	NO	NO	NO	NO	NO	NO	NO	NO	NO	NO
892	819	NO	NO	NO	YES	YES	NO	YES	YES	NO	YES	YES	NO	NO
893	820	NO	NO	YES	NO	NO	YES	YES	NO	NO	NO	NO	NO	YES
894	821	NO	YES	NO	NO	YES	YES	YES	NO	NO	NO	YES	YES	NO
895	822	NO	YES	YES	YES	YES	YES	YES	NO	YES	NO	YES	NO	YES
896	823	NO	NO	NO	YES	NO	NO	YES	NO	YES	NO	NO	NO	YES
897	NA	NO	YES	NO	YES	NO	NO	YES	YES	YES	NO	NO	NO	NO
898	824	NO	NO	YES	NO	YES	NO	YES	NO	NO	NO	YES	NO	YES
899	825	NO	YES	NO	NO	NO	YES	YES	NO	NO	NO	NO	NO	NO
900	826	NO	YES	NO	YES	YES	YES	YES	YES	YES	NO	YES	YES	YES
NA	827	NO	NO	NO	YES	NO	NO	YES	YES	NO	NO	NO	NO	NO
901	828	YES	NO	NO	NO	NO	NO	NO	NO	NO	NO	NO	NO	NO
902	829	YES	NO	NO	NO	NO	NO	NO	NO	NO	NO	NO	NO	NO
903	NA	YES	NO	NO	NO	NO	NO	NO	NO	NO	NO	NO	NO	NO
904	830	YES	NO	NO	NO	NO	NO	NO	NO	NO	NO	NO	NO	NO
905	831	NO	YES	NO	YES	NO	NO	NO	YES	NO	NO	NO	NO	NO
906	832	NO	YES	NO	NO	YES	YES	YES	NO	NO	NO	YES	NO	NO
NA	833	NO	NO	NO	NO	YES	NO	YES	NO	NO	NO	YES	NO	NO
907	NA	NO	NO	NO	NO	YES	NO	NO	NO	NO	NO	YES	YES	NO
908	834	YES	NO	NO	NO	NO	NO	YES	NO	NO	NO	NO	NO	NO
909	835	NO	NO	NO	YES	YES	NO	YES	YES	NO	NO	YES	YES	YES
910	836	YES	NO	NO	NO	NO	NO	NO	NO	NO	NO	NO	NO	NO
911	837	NO	YES	NO	NO	NO	NO	YES	NO	NO	NO	NO	NO	NO
912	838	NO	NO	NO	YES	YES	NO	NO	YES	NO	NO	NO	YES	NO
913	839	YES	NO	NO	NO	NO	NO	NO	NO	NO	NO	NO	NO	NO
914	840	NO	NO	NO	NO	YES	NO	NO	NO	NO	NO	NO	YES	NO
915	841	YES	NO	NO	NO	NO	NO	YES	NO	NO	NO	NO	NO	NO
916	842	YES	NO	NO	NO	NO	NO	YES	NO	NO	NO	NO	NO	NO
917	843	YES	NO	NO	NO	NO	NO	NO	NO	NO	NO	NO	NO	NO
918	844	NO	NO	NO	YES	NO	NO	NO	YES	NO	NO	NO	NO	NO
919	845	NO	NO	NO	YES	NO	NO	YES	YES	NO	YES	NO	NO	NO
920	846	YES	NO	NO	NO	NO	NO	NO	NO	NO	NO	NO	NO	NO
921	847	NO	NO	NO	NO	YES	NO	NO	NO	NO	NO	YES	YES	NO
922	848	YES	NO	NO	NO	NO	NO	NO	NO	NO	NO	NO	NO	NO
923	849	NO	NO	NO	NO	YES	NO	NO	NO	NO	NO	YES	NO	NO
924	850	YES	NO	NO	NO	NO	NO	NO	NO	NO	NO	NO	NO	NO
925	851	NO	NO	NO	NO	YES	NO	YES	NO	NO	NO	YES	NO	NO
926	852	NO	NO	NO	YES	NO	NO	NO	YES	NO	YES	NO	NO	NO
927	853	NO	NO	NO	YES	NO	NO	YES	YES	NO	NO	NO	NO	NO
928	854	NO	NO	NO	NO	YES	NO	NO	NO	NO	NO	YES	YES	NO
929	855	NO	NO	NO	NO	YES	NO	NO	NO	NO	NO	YES	YES	NO
NA	856	NO	NO	NO	YES	NO	NO	NO	YES	NO	NO	NO	NO	NO
930	857	NO	NO	NO	YES	YES	NO	YES	YES	NO	YES	YES	NO	NO
931	858	NO	NO	YES	YES	YES	NO	NO	YES	NO	NO	YES	NO	YES
932	NA	NO	NO	NO	YES	YES	NO	NO	YES	NO	NO	YES	NO	NO
933	859	NO	NO	NO	YES	YES	YES	YES	YES	NO	NO	NO	YES	NO
934	860	NO	YES	NO	YES	NO	NO	NO	YES	NO	YES	NO	NO	NO
935	861	NO	NO	NO	YES	NO	NO	NO	YES	NO	NO	NO	NO	NO
936	862	NO	NO	NO	YES	YES	NO	NO	YES	NO	YES	YES	YES	NO
937	863	NO	NO	NO	YES	YES	NO	NO	YES	NO	NO	YES	NO	NO
938	864	YES	NO	NO	NO	NO	NO	NO	NO	NO	NO	NO	NO	NO
939	865	NO	NO	YES	YES	NO	NO	YES	YES	NO	NO	NO	NO	NO
940	NA	NO	NO	NO	NO	YES	NO	NO	NO	NO	NO	YES	NO	NO
941	866	YES	NO	NO	NO	NO	NO	YES	NO	NO	NO	NO	NO	YES
942	867	NO	NO	YES	YES	NO	YES	YES	NO	YES	NO	NO	NO	YES
943	868	NO	NO	YES	YES	YES	YES	YES	YES	NO	YES	YES	YES	YES
944	869	YES	NO	NO	NO	NO	NO	NO	NO	NO	NO	NO	NO	NO
945	870	NO	YES	NO	YES	YES	YES	YES	NO	YES	NO	YES	YES	YES
946	871	YES	NO	NO	NO	NO	NO	NO	NO	NO	NO	NO	NO	NO
947	872	NO	NO	NO	YES	NO	NO	NO	YES	NO	YES	NO	NO	NO
948	873	NO	NO	NO	NO	YES	NO	NO	NO	NO	NO	YES	YES	NO
949	874	NO	NO	NO	NO	YES	NO	NO	NO	NO	NO	YES	NO	NO
950	875	YES	NO	NO	NO	NO	NO	YES	NO	NO	NO	NO	NO	NO
951	876	NO	NO	NO	NO	YES	YES	YES	NO	NO	NO	YES	NO	NO
952	877	NO	NO	NO	NO	YES	NO	NO	NO	NO	NO	YES	YES	NO
953	878	YES	NO	NO	NO	NO	NO	NO	NO	NO	NO	NO	NO	NO
954	879	YES	NO	NO	NO	NO	NO	YES	NO	NO	NO	NO	NO	NO
955	880	NO	YES	NO	NO	NO	NO	YES	NO	NO	NO	NO	NO	NO
956	881	YES	NO	NO	NO	NO	NO	NO	NO	NO	NO	NO	NO	NO
957	882	NO	NO	NO	YES	NO	NO	NO	NO	YES	NO	NO	NO	NO
958	NA	NO	NO	NO	YES	YES	NO	NO	NO	YES	NO	YES	YES	NO
959	883	YES	NO	NO	NO	NO	NO	YES	NO	NO	NO	NO	NO	NO
960	884	NO	NO	NO	NO	YES	NO	YES	NO	NO	NO	YES	NO	NO
961	885	YES	NO	NO	NO	NO	NO	YES	NO	NO	NO	NO	NO	NO
962	886	YES	NO	NO	NO	NO	NO	NO	NO	NO	NO	NO	NO	NO
963	887	NO	YES	NO	NO	YES	NO	YES	NO	NO	NO	YES	YES	NO
964	NA	NO	NO	YES	NO	YES	NO	YES	NO	NO	NO	YES	YES	YES
965	888	NO	NO	NO	YES	NO	NO	NO	YES	NO	NO	NO	NO	NO
966	889	NO	NO	NO	NO	NO	YES	YES	NO	NO	NO	NO	NO	NO
967	890	NO	NO	NO	NO	YES	NO	NO	NO	NO	NO	YES	NO	NO
968	891	YES	NO	NO	NO	NO	NO	YES	NO	NO	NO	NO	NO	NO
969	892	NO	YES	NO	YES	NO	YES	YES	NO	YES	NO	NO	NO	NO
970	893	YES	NO	NO	NO	NO	NO	NO	NO	NO	NO	NO	NO	NO
971	894	NO	NO	NO	NO	YES	NO	YES	NO	NO	NO	YES	YES	NO
972	895	NO	NO	NO	YES	NO	NO	NO	YES	NO	YES	NO	NO	NO
973	896	NO	NO	NO	YES	YES	NO	YES	YES	NO	NO	NO	YES	NO
974	897	YES	NO	NO	NO	NO	NO	NO	NO	NO	NO	NO	NO	NO
975	898	NO	NO	NO	YES	YES	NO	YES	YES	YES	YES	YES	NO	YES
976	899	NO	NO	NO	YES	YES	NO	NO	YES	YES	NO	YES	YES	NO
977	900	YES	NO	NO	NO	NO	NO	NO	NO	NO	NO	NO	NO	NO
978	901	NO	NO	YES	NO	YES	NO	NO	NO	NO	NO	YES	YES	YES
979	902	NO	NO	YES	YES	YES	NO	YES	YES	NO	YES	YES	NO	YES
980	903	YES	NO	NO	NO	NO	NO	NO	NO	NO	NO	NO	NO	NO
981	904	NO	YES	YES	NO	YES	NO	NO	NO	NO	NO	YES	NO	NO
982	905	NO	NO	NO	YES	NO	NO	NO	YES	NO	NO	NO	NO	NO
983	906	YES	NO	NO	NO	NO	NO	YES	NO	NO	NO	NO	NO	NO
984	907	NO	NO	YES	YES	YES	NO	YES	NO	YES	NO	YES	YES	YES
985	908	YES	NO	NO	NO	NO	NO	NO	NO	NO	NO	NO	NO	NO
986	909	YES	NO	NO	NO	NO	NO	NO	NO	NO	NO	NO	NO	NO
987	910	NO	NO	NO	YES	NO	NO	NO	YES	NO	YES	NO	NO	NO
988	911	NO	NO	NO	NO	NO	YES	YES	NO	NO	NO	NO	NO	YES
989	912	YES	NO	NO	NO	NO	NO	YES	NO	NO	NO	NO	NO	NO
990	913	YES	NO	NO	NO	NO	NO	NO	NO	NO	NO	NO	NO	NO
991	914	YES	NO	NO	NO	NO	NO	NO	NO	NO	NO	NO	NO	NO
992	915	NO	NO	NO	YES	NO	NO	NO	YES	NO	NO	NO	NO	NO
993	916	NO	NO	YES	YES	YES	NO	NO	YES	NO	YES	YES	YES	NO
994	917	NO	NO	YES	YES	NO	NO	YES	YES	NO	YES	NO	NO	NO
995	918	NO	YES	NO	YES	YES	YES	YES	YES	NO	NO	NO	YES	NO
996	919	NO	NO	NO	YES	YES	NO	YES	YES	NO	NO	YES	YES	NO
997	920	NO	NO	NO	YES	NO	NO	YES	YES	NO	YES	NO	NO	NO
998	921	YES	NO	NO	NO	NO	NO	NO	NO	NO	NO	NO	NO	NO
999	922	NO	YES	NO	NO	YES	NO	NO	NO	NO	NO	YES	YES	NO
1000	923	NO	YES	NO	NO	NO	NO	YES	NO	NO	NO	NO	NO	NO
1001	924	NO	NO	NO	NO	YES	YES	YES	NO	NO	NO	NO	YES	NO
1002	925	YES	NO	NO	NO	NO	NO	YES	NO	NO	NO	NO	NO	NO
1003	926	NO	NO	NO	YES	YES	YES	YES	YES	NO	YES	YES	YES	NO
1004	927	NO	NO	NO	NO	YES	NO	NO	NO	NO	NO	NO	YES	NO
1005	928	NO	NO	NO	YES	YES	NO	YES	YES	NO	YES	YES	NO	NO
1006	929	NO	YES	YES	NO	YES	NO	YES	NO	NO	NO	YES	YES	YES
1007	930	NO	NO	NO	YES	YES	YES	YES	YES	NO	NO	YES	NO	NO
1008	NA	NO	NO	NO	NO	YES	NO	NO	NO	NO	NO	NO	YES	NO
1009	931	YES	NO	NO	NO	NO	NO	NO	NO	NO	NO	NO	NO	NO
1010	932	NO	NO	NO	NO	YES	NO	NO	NO	NO	NO	YES	NO	NO
1011	933	NO	NO	NO	NO	YES	NO	YES	NO	NO	NO	YES	YES	NO
1012	934	NO	NO	NO	NO	NO	YES	YES	NO	NO	NO	NO	NO	NO
1013	935	YES	NO	NO	NO	NO	NO	NO	NO	NO	NO	NO	NO	NO
1014	936	NO	NO	NO	YES	YES	NO	NO	YES	NO	NO	YES	NO	NO
1015	937	YES	NO	NO	NO	NO	NO	YES	NO	NO	NO	NO	NO	NO
1016	938	NO	NO	NO	NO	YES	NO	NO	NO	NO	NO	NO	YES	NO
1017	939	NO	NO	NO	YES	NO	NO	NO	YES	NO	NO	NO	NO	NO
1018	940	NO	NO	NO	NO	YES	YES	YES	NO	NO	NO	YES	YES	YES
1019	941	NO	NO	YES	YES	YES	NO	YES	YES	YES	NO	YES	YES	YES
1020	942	YES	NO	NO	NO	NO	NO	YES	NO	NO	NO	NO	NO	NO
1021	943	YES	NO	NO	NO	NO	NO	NO	NO	NO	NO	NO	NO	NO
1022	944	YES	NO	NO	NO	NO	NO	NO	NO	NO	NO	NO	NO	NO
1023	945	YES	NO	NO	NO	NO	NO	NO	NO	NO	NO	NO	NO	NO
1024	946	NO	NO	YES	NO	YES	NO	YES	NO	NO	NO	YES	NO	YES
1025	947	NO	NO	NO	NO	NO	YES	YES	NO	NO	NO	NO	NO	NO
1026	948	NO	NO	NO	YES	NO	NO	NO	NO	NO	YES	NO	NO	NO
1027	949	YES	NO	NO	NO	NO	NO	NO	NO	NO	NO	NO	NO	NO
1028	950	YES	NO	NO	NO	NO	NO	YES	NO	NO	NO	NO	NO	NO
1029	951	NO	NO	NO	NO	YES	NO	NO	NO	NO	NO	NO	YES	NO
1030	952	NO	NO	NO	YES	NO	NO	NO	YES	YES	NO	NO	NO	NO
1031	953	YES	NO	NO	NO	NO	NO	NO	NO	NO	NO	NO	NO	NO
1032	954	NO	NO	NO	YES	NO	NO	NO	YES	NO	NO	NO	NO	NO
1033	955	NO	NO	NO	YES	NO	NO	NO	YES	YES	NO	NO	NO	NO
1034	NA	YES	NO	NO	NO	NO	NO	NO	NO	NO	NO	NO	NO	NO
1035	956	NO	NO	NO	YES	NO	NO	NO	YES	NO	NO	NO	NO	NO
1036	957	NO	NO	YES	YES	YES	NO	YES	YES	NO	YES	NO	YES	YES
1037	958	NO	NO	NO	YES	NO	NO	NO	YES	NO	NO	NO	NO	NO
1038	959	NO	NO	NO	YES	YES	NO	NO	YES	NO	YES	YES	YES	NO
1039	960	NO	NO	NO	NO	YES	NO	NO	NO	NO	NO	YES	NO	NO
1040	961	YES	NO	NO	NO	NO	NO	NO	NO	NO	NO	NO	NO	NO
NA	962	NO	YES	NO	YES	YES	NO	NO	YES	NO	NO	YES	YES	NO
1041	NA	NO	NO	NO	YES	YES	NO	YES	YES	NO	YES	YES	NO	NO
1042	NA	NO	NO	NO	YES	NO	YES	YES	YES	NO	YES	NO	NO	NO
1043	963	NO	NO	NO	NO	YES	NO	YES	NO	NO	NO	NO	YES	NO
1044	964	YES	NO	NO	NO	NO	NO	NO	NO	NO	NO	NO	NO	NO
1045	965	NO	NO	NO	NO	YES	NO	NO	NO	NO	NO	NO	YES	NO
1046	966	NO	NO	NO	YES	NO	NO	NO	YES	NO	YES	NO	NO	NO
1047	967	YES	NO	NO	NO	NO	NO	NO	NO	NO	NO	NO	NO	NO
1048	968	NO	NO	NO	NO	YES	NO	NO	NO	NO	NO	YES	NO	NO
1049	969	YES	NO	NO	NO	NO	NO	YES	NO	NO	NO	NO	NO	NO
1050	970	YES	NO	NO	NO	NO	NO	NO	NO	NO	NO	NO	NO	NO
1051	971	NO	NO	NO	YES	NO	NO	NO	YES	NO	NO	NO	NO	NO
1052	972	NO	NO	YES	NO	NO	YES	YES	NO	NO	NO	NO	NO	YES
1053	973	NO	NO	NO	NO	YES	YES	NO	NO	NO	NO	YES	YES	NO
1054	974	YES	NO	NO	NO	NO	NO	YES	NO	NO	NO	NO	NO	NO
1055	975	NO	NO	NO	NO	YES	NO	YES	NO	NO	NO	NO	YES	NO
1056	976	YES	NO	NO	NO	NO	NO	YES	NO	NO	NO	NO	NO	NO
1057	977	YES	NO	NO	NO	NO	NO	YES	NO	NO	NO	NO	NO	YES
1058	NA	NO	NO	NO	YES	YES	NO	YES	YES	NO	NO	YES	NO	NO
1059	978	YES	NO	NO	NO	NO	NO	NO	NO	NO	NO	NO	NO	NO
1060	979	NO	NO	NO	NO	NO	YES	YES	NO	NO	NO	NO	NO	NO
1061	NA	NO	NO	NO	YES	NO	NO	YES	YES	NO	NO	NO	NO	NO
1062	980	YES	NO	NO	NO	NO	NO	NO	NO	NO	NO	NO	NO	NO
1063	981	NO	NO	NO	YES	NO	NO	NO	YES	NO	NO	NO	NO	NO
1064	982	YES	NO	NO	NO	NO	NO	YES	NO	NO	NO	NO	NO	NO
1065	983	NO	NO	NO	NO	YES	NO	YES	NO	NO	NO	YES	YES	NO
1066	NA	NO	NO	NO	YES	NO	NO	NO	YES	NO	NO	NO	NO	NO
1067	NA	NO	NO	NO	NO	YES	NO	YES	NO	NO	NO	YES	NO	NO
1068	984	NO	NO	NO	YES	NO	NO	NO	YES	NO	NO	NO	NO	NO
1069	985	NO	NO	YES	YES	YES	NO	YES	YES	NO	NO	YES	YES	YES
1070	986	NO	NO	NO	NO	YES	YES	YES	NO	NO	NO	NO	YES	NO
1071	987	NO	NO	NO	YES	YES	NO	YES	YES	NO	NO	YES	NO	YES
1072	988	NO	YES	NO	YES	YES	NO	YES	YES	NO	NO	YES	YES	NO
1073	989	NO	YES	NO	NO	NO	NO	NO	NO	NO	NO	NO	NO	NO
1074	990	YES	NO	NO	NO	NO	NO	NO	NO	NO	NO	NO	NO	NO
1075	991	YES	NO	NO	NO	NO	NO	NO	NO	NO	NO	NO	NO	NO
1076	992	NO	YES	NO	YES	YES	NO	NO	NO	YES	NO	YES	YES	NO
1077	993	YES	NO	NO	NO	NO	NO	YES	NO	NO	NO	NO	NO	NO
1078	994	NO	NO	NO	NO	YES	NO	YES	NO	NO	NO	YES	YES	NO
1079	995	NO	NO	NO	NO	YES	NO	NO	NO	NO	NO	YES	YES	NO
1080	996	YES	NO	NO	NO	NO	NO	NO	NO	NO	NO	NO	NO	NO
1081	997	NO	NO	NO	YES	NO	NO	NO	YES	NO	NO	NO	NO	NO
1082	998	NO	NO	NO	NO	YES	NO	YES	NO	NO	NO	YES	YES	NO
1083	999	NO	NO	NO	YES	YES	NO	YES	NO	YES	NO	YES	YES	YES
1084	1000	NO	NO	NO	YES	NO	NO	YES	YES	NO	NO	NO	NO	NO
1085	1001	NO	NO	YES	YES	NO	YES	YES	YES	NO	NO	NO	NO	YES
1086	1002	YES	NO	NO	NO	NO	NO	NO	NO	NO	NO	NO	NO	NO
1087	1003	YES	NO	NO	NO	NO	NO	NO	NO	NO	NO	NO	NO	NO
1088	1004	NO	NO	NO	NO	YES	NO	YES	NO	NO	NO	YES	YES	NO
1089	1005	NO	YES	NO	YES	YES	NO	YES	YES	YES	NO	YES	NO	YES
1090	1006	NO	NO	YES	YES	NO	NO	NO	YES	NO	YES	NO	NO	NO
1091	1007	NO	NO	NO	NO	YES	NO	YES	NO	NO	NO	YES	NO	NO
1092	1008	NO	NO	NO	NO	YES	NO	NO	NO	NO	NO	YES	NO	NO
1093	1009	YES	NO	NO	NO	NO	NO	NO	NO	NO	NO	NO	NO	NO
1094	1010	NO	YES	NO	NO	NO	NO	NO	NO	NO	NO	NO	NO	NO
1095	1011	NO	NO	NO	NO	YES	NO	NO	NO	NO	NO	YES	YES	NO
1096	1012	NO	NO	NO	YES	YES	NO	YES	NO	YES	NO	YES	YES	YES
1097	1013	NO	NO	YES	YES	YES	NO	NO	NO	YES	NO	YES	YES	YES
1098	1014	YES	NO	NO	NO	NO	NO	NO	NO	NO	NO	NO	NO	NO
1099	1015	NO	NO	NO	YES	YES	NO	YES	YES	NO	YES	YES	NO	NO
1100	1016	YES	NO	NO	NO	NO	NO	YES	NO	NO	NO	NO	NO	NO
1101	1017	NO	NO	NO	YES	YES	YES	YES	YES	YES	YES	YES	YES	YES
1102	1018	NO	NO	NO	NO	NO	YES	YES	NO	NO	NO	NO	NO	NO
1103	1019	NO	NO	NO	NO	YES	YES	YES	NO	NO	NO	YES	YES	NO
1104	1020	YES	NO	NO	NO	NO	NO	NO	NO	NO	NO	NO	NO	NO
1105	1021	NO	NO	NO	NO	NO	YES	YES	NO	NO	NO	NO	NO	NO
1106	1022	NO	NO	NO	NO	NO	YES	YES	NO	NO	NO	NO	NO	NO
1107	1023	NO	YES	YES	NO	NO	YES	YES	NO	NO	NO	NO	NO	YES
1108	1024	YES	NO	NO	NO	NO	NO	YES	NO	NO	NO	NO	NO	NO
1109	1025	NO	NO	NO	YES	YES	NO	NO	YES	NO	NO	NO	YES	NO
1110	1026	NO	NO	NO	NO	YES	NO	NO	NO	NO	NO	NO	YES	NO
1111	1027	NO	YES	NO	YES	NO	YES	YES	NO	YES	NO	NO	NO	NO
1112	1028	NO	NO	NO	YES	YES	NO	NO	YES	NO	NO	YES	YES	NO
1113	1029	NO	NO	NO	NO	YES	NO	NO	NO	NO	NO	NO	YES	NO
1114	1030	NO	NO	NO	YES	YES	NO	YES	YES	NO	NO	YES	YES	NO
1115	1031	NO	YES	NO	YES	YES	NO	NO	YES	NO	NO	YES	YES	NO
1116	1032	YES	NO	NO	NO	NO	NO	NO	NO	NO	NO	NO	NO	NO
1117	1033	NO	NO	NO	YES	YES	NO	YES	YES	NO	NO	YES	NO	YES
1118	1034	NO	NO	NO	YES	NO	NO	YES	YES	NO	NO	NO	NO	NO
1119	1035	NO	NO	NO	YES	NO	NO	NO	YES	YES	NO	NO	NO	NO
1120	1036	YES	NO	NO	NO	NO	NO	YES	NO	NO	NO	NO	NO	NO
1121	NA	YES	NO	NO	NO	NO	NO	NO	NO	NO	NO	NO	NO	NO
1122	1037	NO	NO	NO	YES	NO	NO	NO	YES	NO	NO	NO	NO	NO
1123	1038	YES	NO	NO	NO	NO	NO	NO	NO	NO	NO	NO	NO	NO
1124	1039	NO	NO	NO	NO	YES	NO	NO	NO	NO	NO	NO	YES	NO
1125	1040	YES	NO	NO	NO	NO	NO	NO	NO	NO	NO	NO	NO	NO
1126	1041	NO	NO	NO	NO	YES	NO	YES	NO	NO	NO	NO	YES	YES
1127	1042	YES	NO	NO	NO	NO	NO	YES	NO	NO	NO	NO	NO	NO
1128	1043	YES	NO	NO	NO	NO	NO	YES	NO	NO	NO	NO	NO	NO
1129	1044	YES	NO	NO	NO	NO	NO	NO	NO	NO	NO	NO	NO	NO
1130	1045	NO	NO	NO	YES	YES	NO	YES	YES	NO	YES	YES	YES	NO
1131	1046	YES	NO	NO	NO	NO	NO	NO	NO	NO	NO	NO	NO	NO
1132	1047	NO	YES	NO	YES	YES	YES	YES	YES	YES	NO	YES	YES	YES
1133	1048	NO	NO	NO	YES	NO	NO	YES	YES	NO	NO	NO	NO	NO
1134	1049	YES	NO	NO	NO	NO	NO	NO	NO	NO	NO	NO	NO	NO
1135	1050	NO	NO	NO	YES	NO	NO	NO	YES	NO	YES	NO	NO	NO
1136	1051	NO	YES	NO	NO	NO	NO	YES	NO	NO	NO	NO	NO	NO
1137	1052	NO	NO	NO	NO	YES	NO	NO	NO	NO	NO	YES	YES	NO
1138	1053	NO	NO	NO	YES	NO	NO	YES	YES	NO	NO	NO	NO	NO
1139	1054	YES	NO	NO	NO	NO	NO	NO	NO	NO	NO	NO	NO	NO
1140	1055	YES	NO	NO	NO	NO	NO	NO	NO	NO	NO	NO	NO	NO
1141	1056	NO	YES	NO	YES	YES	NO	YES	YES	NO	YES	YES	YES	YES
1142	1057	NO	NO	NO	YES	NO	NO	NO	YES	NO	NO	NO	NO	NO
1143	1058	NO	YES	NO	NO	YES	NO	NO	NO	NO	NO	YES	NO	NO
1144	1059	YES	NO	NO	NO	NO	NO	NO	NO	NO	NO	NO	NO	NO
NA	1060	NO	NO	NO	YES	NO	NO	NO	YES	YES	NO	NO	NO	NO
1145	1061	YES	NO	NO	NO	NO	NO	NO	NO	NO	NO	NO	NO	NO
1146	NA	NO	YES	NO	NO	NO	NO	NO	NO	NO	NO	NO	NO	NO
1147	1062	NO	NO	NO	YES	YES	YES	NO	YES	NO	NO	YES	NO	NO
1148	1063	NO	NO	NO	YES	NO	NO	NO	YES	NO	YES	NO	NO	NO
1149	1064	NO	NO	NO	YES	NO	NO	YES	YES	NO	NO	NO	NO	NO
1150	1065	YES	NO	NO	NO	NO	NO	NO	NO	NO	NO	NO	NO	NO
1151	1066	YES	NO	NO	NO	NO	NO	NO	NO	NO	NO	NO	NO	NO
1152	1067	YES	NO	NO	NO	NO	NO	YES	NO	NO	NO	NO	NO	YES
1153	1068	NO	NO	NO	YES	NO	NO	NO	YES	NO	NO	NO	NO	NO
1154	1069	NO	NO	YES	YES	NO	NO	YES	YES	YES	NO	NO	NO	YES
1155	1070	NO	NO	NO	YES	YES	YES	YES	YES	YES	NO	NO	YES	YES
1156	1071	NO	NO	NO	NO	YES	NO	NO	NO	NO	NO	NO	YES	NO
1157	1072	YES	NO	NO	NO	NO	NO	NO	NO	NO	NO	NO	NO	NO
1158	1073	YES	NO	NO	NO	NO	NO	YES	NO	NO	NO	NO	NO	NO
1159	1074	NO	NO	NO	NO	YES	NO	YES	NO	NO	NO	NO	YES	NO
1160	1075	YES	NO	NO	NO	NO	NO	YES	NO	NO	NO	NO	NO	NO
1161	1076	NO	NO	NO	NO	YES	YES	YES	NO	NO	NO	YES	YES	YES
1162	1077	NO	NO	NO	YES	YES	NO	YES	NO	YES	NO	YES	NO	YES
1163	NA	YES	NO	NO	NO	NO	NO	NO	NO	NO	NO	NO	NO	NO
1164	1078	NO	NO	NO	YES	NO	NO	NO	YES	NO	NO	NO	NO	NO
1165	1079	YES	NO	NO	NO	NO	NO	YES	NO	NO	NO	NO	NO	NO
1166	1080	NO	NO	NO	NO	YES	YES	YES	NO	NO	NO	YES	YES	NO
1167	1081	NO	NO	NO	YES	NO	NO	YES	YES	NO	NO	NO	NO	NO
1168	1082	YES	NO	NO	NO	NO	NO	YES	NO	NO	NO	NO	NO	NO
1169	1083	YES	NO	NO	NO	NO	NO	NO	NO	NO	NO	NO	NO	NO
1170	NA	NO	NO	NO	NO	YES	NO	YES	NO	NO	NO	YES	NO	NO
1171	1084	NO	NO	NO	YES	NO	NO	YES	YES	NO	NO	NO	NO	NO
1172	1085	YES	NO	NO	NO	NO	NO	YES	NO	NO	NO	NO	NO	NO
1173	1086	NO	NO	NO	YES	NO	NO	YES	YES	NO	YES	NO	NO	NO
1174	1087	YES	NO	NO	NO	NO	NO	NO	NO	NO	NO	NO	NO	NO
1175	1088	YES	NO	NO	NO	NO	NO	NO	NO	NO	NO	NO	NO	NO
1176	1089	NO	NO	NO	NO	YES	NO	NO	NO	NO	NO	YES	NO	NO
1177	1090	NO	NO	NO	YES	NO	NO	YES	YES	NO	YES	NO	NO	NO
1178	1091	NO	NO	NO	NO	YES	NO	YES	NO	NO	NO	NO	YES	NO
1179	1092	NO	NO	NO	YES	NO	NO	NO	YES	NO	NO	NO	NO	NO
1180	1093	NO	YES	NO	YES	NO	NO	NO	YES	NO	NO	NO	NO	NO
1181	1094	YES	NO	NO	NO	NO	NO	NO	NO	NO	NO	NO	NO	NO
1182	1095	YES	NO	NO	NO	NO	NO	NO	NO	NO	NO	NO	NO	NO
1183	1096	NO	YES	NO	NO	YES	YES	YES	NO	NO	NO	YES	NO	NO
1184	1097	NO	NO	YES	NO	YES	NO	NO	NO	NO	NO	YES	YES	NO
1185	1098	NO	NO	YES	YES	YES	NO	YES	YES	NO	YES	YES	NO	YES
1186	1099	NO	NO	NO	NO	YES	YES	YES	NO	NO	NO	YES	NO	NO
1187	1100	YES	NO	NO	NO	NO	NO	NO	NO	NO	NO	NO	NO	NO
1188	1101	YES	NO	NO	NO	NO	NO	NO	NO	NO	NO	NO	NO	NO
1189	1102	YES	NO	NO	NO	NO	NO	YES	NO	NO	NO	NO	NO	NO
1190	1103	NO	NO	YES	YES	YES	NO	YES	YES	NO	NO	NO	YES	YES
1191	1104	NO	NO	NO	NO	YES	NO	NO	NO	NO	NO	NO	YES	NO
1192	NA	NO	NO	NO	YES	NO	NO	YES	YES	NO	NO	NO	NO	NO
1193	1105	YES	NO	NO	NO	NO	NO	NO	NO	NO	NO	NO	NO	NO
1194	1106	NO	NO	NO	YES	NO	NO	NO	YES	YES	NO	NO	NO	NO
1195	1107	YES	NO	NO	NO	NO	NO	YES	NO	NO	NO	NO	NO	NO
1196	1108	YES	NO	NO	NO	NO	NO	NO	NO	NO	NO	NO	NO	NO
1197	1109	NO	YES	NO	YES	NO	NO	NO	NO	YES	NO	NO	NO	NO
1198	1110	YES	NO	NO	NO	NO	NO	YES	NO	NO	NO	NO	NO	NO
1199	1111	YES	NO	NO	NO	NO	NO	NO	NO	NO	NO	NO	NO	NO
1200	1112	NO	NO	NO	NO	YES	NO	NO	NO	NO	NO	NO	YES	NO
1201	1113	NO	NO	NO	YES	NO	NO	YES	NO	YES	NO	NO	NO	YES
1202	1114	NO	NO	NO	YES	YES	NO	YES	YES	NO	NO	YES	NO	NO
1203	1115	NO	NO	NO	YES	NO	NO	NO	YES	NO	YES	NO	NO	NO
1204	1116	NO	NO	NO	NO	YES	NO	NO	NO	NO	NO	YES	YES	NO
1205	1117	YES	NO	NO	NO	NO	NO	NO	NO	NO	NO	NO	NO	NO
NA	1118	NO	NO	NO	NO	NO	YES	YES	NO	NO	NO	NO	NO	NO
1206	1119	NO	YES	NO	YES	YES	NO	YES	NO	YES	NO	YES	YES	YES
1207	1120	NO	NO	NO	YES	YES	NO	YES	YES	NO	NO	YES	YES	NO
1208	1121	YES	NO	NO	NO	NO	NO	NO	NO	NO	NO	NO	NO	NO
1209	1122	NO	NO	NO	NO	YES	NO	YES	NO	NO	NO	YES	YES	NO
1210	1123	NO	NO	NO	YES	YES	NO	YES	YES	YES	NO	YES	NO	YES
1211	1124	YES	NO	NO	NO	NO	NO	YES	NO	NO	NO	NO	NO	NO
1212	1125	NO	NO	NO	NO	YES	YES	YES	NO	NO	NO	YES	YES	NO
1213	1126	NO	NO	NO	YES	NO	YES	YES	YES	NO	NO	NO	NO	NO
1214	1127	YES	NO	NO	NO	NO	NO	NO	NO	NO	NO	NO	NO	NO
1215	1128	NO	NO	NO	NO	YES	NO	YES	NO	NO	NO	YES	NO	NO
1216	1129	NO	NO	NO	NO	NO	YES	YES	NO	NO	NO	NO	NO	YES
1217	1130	NO	NO	NO	NO	NO	YES	YES	NO	NO	NO	NO	NO	NO
1218	1131	NO	YES	NO	YES	YES	NO	NO	YES	NO	NO	YES	NO	NO
1219	1132	NO	NO	NO	NO	NO	YES	YES	NO	NO	NO	NO	NO	NO
1220	1133	YES	NO	NO	NO	NO	NO	NO	NO	NO	NO	NO	NO	NO
1221	1134	NO	NO	NO	YES	YES	NO	YES	NO	YES	NO	YES	YES	YES
1222	1135	NO	NO	NO	YES	NO	NO	YES	YES	NO	YES	NO	NO	NO
1223	1136	NO	NO	NO	NO	NO	YES	YES	NO	NO	NO	NO	NO	NO
1224	1137	NO	NO	NO	YES	NO	NO	NO	NO	YES	NO	NO	NO	NO
1225	1138	NO	NO	NO	NO	NO	YES	YES	NO	NO	NO	NO	NO	NO
1226	1139	NO	NO	NO	YES	YES	NO	NO	YES	NO	NO	NO	YES	NO
1227	NA	YES	NO	NO	NO	NO	NO	NO	NO	NO	NO	NO	NO	NO
1228	1140	NO	NO	NO	YES	NO	NO	YES	YES	YES	YES	NO	NO	NO
1229	1141	NO	NO	NO	NO	YES	YES	YES	NO	NO	NO	NO	YES	NO
1230	1142	NO	NO	NO	YES	YES	NO	NO	YES	NO	NO	YES	NO	NO
1231	1143	YES	NO	NO	NO	NO	NO	YES	NO	NO	NO	NO	NO	NO
1232	1144	YES	NO	NO	NO	NO	NO	NO	NO	NO	NO	NO	NO	NO
1233	1145	YES	NO	NO	NO	NO	NO	YES	NO	NO	NO	NO	NO	NO
1234	1146	NO	NO	NO	YES	YES	NO	YES	YES	NO	NO	YES	YES	YES
1235	1147	NO	NO	NO	NO	NO	YES	YES	NO	NO	NO	NO	NO	NO
1236	1148	NO	NO	YES	YES	YES	NO	NO	YES	NO	NO	NO	YES	NO
1237	1149	NO	NO	NO	NO	YES	NO	NO	NO	NO	NO	YES	YES	NO
1238	1150	YES	NO	NO	NO	NO	NO	NO	NO	NO	NO	NO	NO	NO
1239	1151	NO	NO	YES	YES	YES	NO	YES	YES	YES	YES	YES	NO	YES
1240	1152	YES	NO	NO	NO	NO	NO	YES	NO	NO	NO	NO	NO	NO
1241	1153	YES	NO	NO	NO	NO	NO	NO	NO	NO	NO	NO	NO	NO
1242	1154	NO	NO	NO	NO	YES	NO	YES	NO	NO	NO	YES	YES	NO
1243	NA	NO	NO	NO	YES	NO	NO	NO	YES	NO	NO	NO	NO	NO
1244	1155	YES	NO	NO	NO	NO	NO	NO	NO	NO	NO	NO	NO	NO
1245	1156	YES	NO	NO	NO	NO	NO	YES	NO	NO	NO	NO	NO	NO
1246	1157	NO	NO	NO	YES	NO	NO	NO	YES	NO	YES	NO	NO	NO
1247	1158	NO	YES	NO	YES	NO	NO	NO	YES	NO	NO	NO	NO	NO
1248	1159	NO	NO	NO	YES	YES	NO	YES	YES	NO	YES	YES	YES	NO
1249	1160	YES	NO	NO	NO	NO	NO	YES	NO	NO	NO	NO	NO	NO
1250	1161	NO	NO	NO	YES	NO	NO	YES	YES	NO	YES	NO	NO	NO
1251	NA	NO	NO	NO	YES	YES	NO	NO	YES	YES	YES	YES	NO	NO
1252	1162	NO	NO	NO	YES	YES	NO	NO	NO	YES	NO	YES	YES	NO
1253	1163	NO	YES	NO	NO	YES	NO	NO	NO	NO	NO	YES	NO	NO
1254	1164	NO	NO	NO	YES	YES	NO	NO	YES	NO	NO	NO	YES	NO
1255	1165	YES	NO	NO	NO	NO	NO	NO	NO	NO	NO	NO	NO	NO
1256	1166	YES	NO	NO	NO	NO	NO	NO	NO	NO	NO	NO	NO	NO
1257	1167	YES	NO	NO	NO	NO	NO	NO	NO	NO	NO	NO	NO	NO
1258	1168	NO	NO	NO	YES	NO	NO	NO	YES	NO	NO	NO	NO	NO
1259	1169	YES	NO	NO	NO	NO	NO	NO	NO	NO	NO	NO	NO	NO
1260	1170	NO	NO	YES	NO	YES	YES	YES	NO	NO	NO	NO	YES	YES
1261	1171	YES	NO	NO	NO	NO	NO	NO	NO	NO	NO	NO	NO	NO
1262	1172	NO	NO	YES	YES	YES	NO	YES	YES	NO	YES	YES	NO	YES
1263	1173	NO	NO	NO	YES	YES	YES	YES	YES	NO	NO	YES	YES	NO
1264	1174	YES	NO	NO	NO	NO	NO	NO	NO	NO	NO	NO	NO	NO
1265	1175	NO	NO	NO	YES	YES	NO	YES	YES	NO	NO	NO	YES	NO
1266	1176	NO	NO	YES	YES	NO	NO	YES	YES	NO	NO	NO	NO	YES
1267	1177	YES	NO	NO	NO	NO	NO	NO	NO	NO	NO	NO	NO	NO
1268	1178	YES	NO	NO	NO	NO	NO	NO	NO	NO	NO	NO	NO	NO
NA	1179	YES	NO	NO	NO	NO	NO	NO	NO	NO	NO	NO	NO	NO
1269	NA	NO	NO	NO	YES	NO	NO	NO	YES	NO	NO	NO	NO	NO
1270	NA	NO	NO	NO	NO	YES	NO	NO	NO	NO	NO	YES	YES	NO
1271	1180	NO	NO	NO	YES	NO	NO	NO	YES	NO	NO	NO	NO	NO
1272	1181	NO	NO	NO	YES	NO	NO	YES	YES	NO	NO	NO	NO	NO
1273	1182	NO	NO	NO	YES	NO	NO	NO	NO	YES	NO	NO	NO	NO
1274	1183	YES	NO	NO	NO	NO	NO	NO	NO	NO	NO	NO	NO	NO
1275	1184	NO	NO	NO	YES	YES	NO	NO	YES	NO	NO	YES	YES	NO
1276	1185	NO	NO	NO	YES	YES	YES	YES	YES	YES	NO	NO	YES	YES
1277	1186	YES	NO	NO	NO	NO	NO	NO	NO	NO	NO	NO	NO	NO
1278	1187	YES	NO	NO	NO	NO	NO	NO	NO	NO	NO	NO	NO	NO
1279	1188	NO	YES	NO	NO	NO	NO	YES	NO	NO	NO	NO	NO	NO
1280	1189	NO	NO	NO	YES	YES	NO	NO	YES	NO	NO	YES	NO	NO
1281	1190	NO	NO	NO	YES	NO	NO	NO	NO	YES	NO	NO	NO	NO
1282	1191	NO	NO	NO	YES	NO	NO	YES	YES	NO	NO	NO	NO	NO
1283	1192	NO	NO	NO	YES	NO	NO	YES	NO	YES	NO	NO	NO	NO
1284	1193	YES	NO	NO	NO	NO	NO	NO	NO	NO	NO	NO	NO	NO
1285	1194	NO	YES	NO	YES	YES	NO	NO	YES	NO	YES	YES	YES	NO
1286	1195	NO	NO	NO	YES	NO	NO	NO	NO	NO	YES	NO	NO	NO
1287	1196	YES	NO	NO	NO	NO	NO	YES	NO	NO	NO	NO	NO	NO
1288	1197	YES	NO	NO	NO	NO	NO	NO	NO	NO	NO	NO	NO	NO
1289	1198	NO	YES	NO	YES	YES	NO	NO	NO	YES	NO	YES	YES	NO
1290	1199	YES	NO	NO	NO	NO	NO	NO	NO	NO	NO	NO	NO	NO
1291	1200	NO	NO	YES	NO	YES	NO	NO	NO	NO	NO	NO	YES	YES
1292	1201	NO	NO	NO	YES	YES	NO	NO	NO	YES	NO	YES	YES	NO
1293	1202	YES	NO	NO	NO	NO	NO	YES	NO	NO	NO	NO	NO	NO
1294	1203	YES	NO	NO	NO	NO	NO	NO	NO	NO	NO	NO	NO	NO
1295	1204	NO	YES	YES	YES	YES	YES	YES	NO	YES	NO	YES	NO	YES
1296	1205	NO	NO	NO	YES	NO	NO	NO	YES	NO	NO	NO	NO	NO
1297	1206	NO	NO	YES	YES	NO	NO	NO	YES	NO	NO	NO	NO	NO
1298	1207	NO	NO	NO	YES	YES	NO	NO	YES	NO	YES	YES	NO	NO
1299	1208	NO	NO	NO	YES	YES	NO	NO	YES	YES	YES	YES	NO	NO
1300	1209	YES	NO	NO	NO	NO	NO	NO	NO	NO	NO	NO	NO	NO
1301	1210	NO	NO	NO	NO	YES	NO	NO	NO	NO	NO	YES	NO	NO
1302	1211	NO	NO	NO	YES	NO	NO	NO	YES	NO	NO	NO	NO	NO
1303	1212	NO	NO	NO	YES	NO	NO	YES	NO	YES	NO	NO	NO	YES
1304	1213	NO	NO	NO	YES	YES	NO	NO	YES	NO	NO	YES	NO	NO
1305	1214	NO	NO	NO	YES	YES	NO	NO	NO	YES	NO	YES	NO	NO
1306	1215	NO	NO	NO	YES	NO	NO	NO	YES	NO	NO	NO	NO	NO
1307	1216	NO	YES	YES	YES	YES	NO	YES	YES	NO	YES	YES	NO	YES
NA	1217	NO	NO	NO	YES	YES	NO	NO	YES	NO	NO	YES	NO	NO
1308	1218	NO	NO	YES	YES	NO	NO	YES	YES	NO	NO	NO	NO	YES
1309	1219	NO	NO	NO	YES	YES	YES	YES	NO	YES	NO	NO	YES	YES
NA	1220	YES	NO	NO	NO	NO	NO	NO	NO	NO	NO	NO	NO	NO
1310	1221	YES	NO	NO	NO	NO	NO	NO	NO	NO	NO	NO	NO	NO
1311	1222	NO	YES	NO	NO	YES	NO	YES	NO	NO	NO	YES	YES	YES
1312	1223	NO	NO	NO	YES	NO	NO	NO	YES	NO	NO	NO	NO	NO
1313	NA	NO	NO	NO	YES	NO	YES	YES	YES	NO	NO	NO	NO	NO
1314	1224	NO	YES	YES	YES	NO	NO	NO	YES	YES	NO	NO	NO	YES
1315	1225	NO	NO	NO	YES	NO	YES	YES	YES	NO	NO	NO	NO	NO
1316	1226	YES	NO	NO	NO	NO	NO	NO	NO	NO	NO	NO	NO	NO
1317	1227	NO	NO	NO	NO	YES	NO	YES	NO	NO	NO	NO	YES	NO
1318	1228	YES	NO	NO	NO	NO	NO	NO	NO	NO	NO	NO	NO	NO
1319	1229	NO	NO	NO	NO	YES	YES	NO	NO	NO	NO	NO	YES	NO
1320	1230	NO	NO	NO	NO	YES	NO	YES	NO	NO	NO	YES	YES	YES
1321	1231	NO	NO	NO	NO	YES	NO	YES	NO	NO	NO	YES	YES	NO
1322	1232	YES	NO	NO	NO	NO	NO	NO	NO	NO	NO	NO	NO	NO
1323	1233	NO	NO	NO	NO	YES	NO	YES	NO	NO	NO	YES	YES	YES
1324	1234	YES	NO	NO	NO	NO	NO	YES	NO	NO	NO	NO	NO	NO
1325	1235	NO	NO	NO	YES	NO	NO	NO	YES	YES	NO	NO	NO	NO
1326	1236	NO	NO	NO	YES	YES	YES	YES	YES	NO	NO	NO	YES	NO
1327	1237	NO	NO	NO	YES	YES	NO	YES	NO	YES	NO	YES	NO	YES
1328	1238	NO	NO	NO	YES	YES	NO	NO	NO	YES	NO	NO	YES	NO
1329	1239	YES	NO	NO	NO	NO	NO	NO	NO	NO	NO	NO	NO	NO
1330	1240	YES	NO	NO	NO	NO	NO	NO	NO	NO	NO	NO	NO	NO
1331	1241	YES	NO	NO	NO	NO	NO	NO	NO	NO	NO	NO	NO	NO
1332	1242	NO	NO	YES	NO	YES	NO	YES	NO	NO	NO	NO	YES	YES
1333	1243	NO	NO	NO	YES	NO	NO	NO	YES	NO	YES	NO	NO	NO
1334	1244	NO	NO	NO	YES	NO	NO	YES	YES	NO	NO	NO	NO	NO
1335	1245	NO	NO	YES	NO	YES	YES	YES	NO	NO	NO	NO	YES	YES
1336	1246	YES	NO	NO	NO	NO	NO	NO	NO	NO	NO	NO	NO	NO
1337	1247	NO	NO	NO	NO	YES	NO	NO	NO	NO	NO	YES	YES	NO
1338	1248	NO	NO	NO	YES	YES	NO	NO	YES	NO	NO	YES	YES	NO
1339	1249	NO	NO	NO	NO	YES	NO	NO	NO	NO	NO	YES	YES	NO
1340	1250	NO	NO	NO	NO	YES	NO	NO	NO	NO	NO	YES	YES	NO
1341	1251	NO	NO	NO	NO	YES	NO	NO	NO	NO	NO	YES	YES	NO
1342	1252	YES	NO	NO	NO	NO	NO	NO	NO	NO	NO	NO	NO	NO
1343	1253	YES	NO	NO	NO	NO	NO	NO	NO	NO	NO	NO	NO	NO
1344	1254	YES	NO	NO	NO	NO	NO	NO	NO	NO	NO	NO	NO	NO
1345	1255	YES	NO	NO	NO	NO	NO	NO	NO	NO	NO	NO	NO	NO
1346	1256	NO	NO	NO	YES	YES	NO	YES	YES	NO	YES	YES	NO	YES
1347	1257	NO	YES	YES	YES	NO	NO	NO	YES	YES	YES	NO	NO	YES
1348	1258	YES	NO	NO	NO	NO	NO	NO	NO	NO	NO	NO	NO	NO
1349	1259	NO	NO	NO	YES	NO	NO	NO	YES	YES	NO	NO	NO	NO
1350	1260	NO	NO	NO	YES	NO	NO	NO	YES	NO	YES	NO	NO	NO
1351	1261	NO	NO	NO	YES	YES	NO	NO	YES	NO	NO	YES	NO	NO
1352	1262	NO	NO	NO	NO	YES	NO	NO	NO	NO	NO	NO	YES	NO
1353	1263	YES	NO	NO	NO	NO	NO	YES	NO	NO	NO	NO	NO	NO
1354	1264	NO	NO	NO	NO	YES	NO	YES	NO	NO	NO	YES	YES	NO
1355	NA	NO	NO	NO	YES	NO	YES	YES	YES	YES	NO	NO	NO	YES
1356	1265	NO	NO	NO	YES	NO	NO	YES	YES	YES	YES	NO	NO	NO
1357	1266	NO	NO	NO	YES	NO	NO	NO	YES	NO	YES	NO	NO	NO
1358	1267	NO	NO	NO	YES	YES	NO	NO	YES	NO	NO	YES	YES	NO
1359	1268	YES	NO	NO	NO	NO	NO	NO	NO	NO	NO	NO	NO	NO
1360	1269	YES	NO	NO	NO	NO	NO	NO	NO	NO	NO	NO	NO	NO
1361	1270	NO	YES	NO	NO	NO	NO	NO	NO	NO	NO	NO	NO	NO
1362	1271	NO	NO	NO	YES	NO	NO	NO	YES	NO	NO	NO	NO	NO
1363	1272	YES	NO	NO	NO	NO	NO	YES	NO	NO	NO	NO	NO	NO
1364	NA	YES	NO	NO	NO	NO	NO	NO	NO	NO	NO	NO	NO	NO
1365	1273	YES	NO	NO	NO	NO	NO	NO	NO	NO	NO	NO	NO	NO
1366	1274	NO	NO	NO	NO	YES	NO	NO	NO	NO	NO	YES	NO	NO
1367	1275	NO	NO	NO	YES	NO	NO	NO	NO	YES	NO	NO	NO	NO
1368	1276	NO	NO	NO	YES	YES	NO	NO	YES	NO	NO	YES	YES	NO
1369	1277	NO	NO	NO	YES	NO	NO	NO	YES	NO	NO	NO	NO	NO
1370	1278	NO	NO	NO	YES	NO	NO	NO	YES	YES	NO	NO	NO	NO
1371	NA	NO	NO	NO	YES	NO	NO	YES	YES	NO	NO	NO	NO	NO
1372	NA	NO	NO	NO	YES	YES	NO	NO	YES	NO	YES	YES	NO	NO
1373	NA	YES	NO	NO	NO	NO	NO	NO	NO	NO	NO	NO	NO	NO
1374	1279	NO	NO	NO	NO	YES	YES	YES	NO	NO	NO	NO	YES	NO
1375	1280	NO	NO	NO	YES	YES	YES	YES	NO	YES	NO	YES	YES	YES
1376	1281	YES	NO	NO	NO	NO	NO	NO	NO	NO	NO	NO	NO	NO
1377	NA	NO	NO	NO	YES	YES	NO	YES	NO	YES	NO	YES	NO	YES
1378	NA	NO	NO	NO	NO	YES	YES	YES	NO	NO	NO	YES	YES	NO
1379	NA	YES	NO	NO	NO	NO	NO	NO	NO	NO	NO	NO	NO	NO
1380	1282	NO	NO	YES	YES	YES	NO	YES	YES	NO	NO	YES	YES	YES
1381	1283	NO	NO	NO	NO	YES	NO	YES	NO	NO	NO	YES	YES	NO
1382	1284	YES	NO	NO	NO	NO	NO	NO	NO	NO	NO	NO	NO	NO
1383	1285	NO	NO	YES	YES	NO	NO	YES	YES	NO	YES	NO	NO	NO
1384	1286	NO	NO	NO	YES	NO	NO	NO	YES	NO	NO	NO	NO	NO
1385	1287	NO	YES	NO	YES	NO	NO	YES	YES	NO	NO	NO	NO	NO
1386	1288	NO	NO	YES	YES	NO	NO	YES	YES	NO	NO	NO	NO	YES
1387	1289	YES	NO	NO	NO	NO	NO	YES	NO	NO	NO	NO	NO	NO
1388	1290	NO	NO	NO	YES	YES	NO	YES	YES	NO	NO	NO	YES	NO
1389	1291	NO	NO	NO	YES	NO	NO	NO	YES	NO	NO	NO	NO	NO
1390	1292	NO	NO	NO	YES	YES	YES	NO	YES	NO	NO	YES	NO	NO
1391	1293	NO	YES	YES	YES	YES	NO	NO	YES	NO	NO	NO	YES	NO
1392	1294	NO	NO	YES	YES	NO	NO	NO	YES	YES	YES	NO	NO	YES
1393	1295	YES	NO	NO	NO	NO	NO	NO	NO	NO	NO	NO	NO	NO
1394	1296	YES	NO	NO	NO	NO	NO	NO	NO	NO	NO	NO	NO	NO
1395	1297	YES	NO	NO	NO	NO	NO	NO	NO	NO	NO	NO	NO	NO
1396	1298	NO	NO	YES	NO	NO	YES	YES	NO	NO	NO	NO	NO	NO
1397	1299	YES	NO	NO	NO	NO	NO	NO	NO	NO	NO	NO	NO	NO
1398	1300	NO	NO	YES	YES	YES	NO	YES	YES	YES	NO	YES	YES	YES
1399	1301	NO	NO	YES	NO	NO	NO	YES	NO	NO	NO	NO	NO	YES
1400	1302	NO	NO	NO	NO	YES	NO	NO	NO	NO	NO	YES	NO	NO
1401	1303	YES	NO	NO	NO	NO	NO	NO	NO	NO	NO	NO	NO	NO
1402	1304	YES	NO	NO	NO	NO	NO	NO	NO	NO	NO	NO	NO	NO
1403	1305	NO	NO	YES	YES	YES	YES	YES	NO	YES	NO	YES	NO	YES
1404	1306	NO	NO	NO	YES	NO	NO	NO	NO	YES	NO	NO	NO	NO
1405	1307	NO	NO	NO	YES	NO	NO	NO	YES	NO	NO	NO	NO	NO
1406	1308	YES	NO	NO	NO	NO	NO	YES	NO	NO	NO	NO	NO	NO
1407	1309	YES	NO	NO	NO	NO	NO	NO	NO	NO	NO	NO	NO	NO
1408	1310	NO	NO	NO	NO	YES	NO	NO	NO	NO	NO	YES	NO	NO
1409	1311	YES	NO	NO	NO	NO	NO	NO	NO	NO	NO	NO	NO	NO
1410	1312	YES	NO	NO	NO	NO	NO	NO	NO	NO	NO	NO	NO	NO
1411	1313	YES	NO	NO	NO	NO	NO	NO	NO	NO	NO	NO	NO	NO
1412	1314	NO	NO	NO	YES	NO	NO	NO	YES	NO	NO	NO	NO	NO
1413	1315	NO	NO	YES	YES	YES	NO	YES	YES	NO	NO	YES	NO	YES
1414	1316	NO	NO	NO	YES	YES	NO	NO	YES	NO	NO	YES	NO	NO
1415	NA	NO	NO	YES	YES	NO	NO	NO	YES	NO	YES	NO	NO	NO
1416	NA	NO	NO	YES	NO	YES	NO	NO	NO	NO	NO	YES	YES	NO
1417	1317	YES	NO	NO	NO	NO	NO	NO	NO	NO	NO	NO	NO	NO
1418	1318	NO	YES	YES	NO	NO	YES	YES	NO	NO	NO	NO	NO	NO
1419	1319	YES	NO	NO	NO	NO	NO	NO	NO	NO	NO	NO	NO	NO
1420	NA	NO	NO	YES	YES	YES	YES	YES	YES	NO	YES	YES	YES	YES
1421	1320	NO	NO	NO	NO	NO	YES	YES	NO	NO	NO	NO	NO	NO
1422	1321	NO	NO	NO	YES	YES	NO	NO	YES	NO	YES	YES	NO	NO
1423	1322	YES	NO	NO	NO	NO	NO	NO	NO	NO	NO	NO	NO	NO
1424	1323	YES	NO	NO	NO	NO	NO	NO	NO	NO	NO	NO	NO	NO
1425	1324	YES	NO	NO	NO	NO	NO	YES	NO	NO	NO	NO	NO	YES
1426	1325	NO	NO	NO	YES	YES	NO	YES	YES	NO	YES	YES	YES	YES
1427	1326	NO	YES	NO	YES	YES	NO	YES	YES	NO	NO	YES	NO	NO
1428	1327	NO	YES	YES	NO	NO	YES	YES	NO	NO	NO	NO	NO	NO
1429	NA	YES	NO	NO	NO	NO	NO	NO	NO	NO	NO	NO	NO	NO
1430	1328	NO	NO	NO	YES	YES	YES	YES	YES	NO	NO	YES	YES	NO
1431	1329	NO	YES	NO	NO	YES	NO	YES	NO	NO	NO	YES	NO	NO
1432	1330	NO	NO	YES	YES	NO	NO	YES	YES	YES	NO	NO	NO	YES
1433	1331	NO	YES	YES	YES	NO	NO	YES	YES	NO	NO	NO	NO	YES
1434	1332	NO	YES	NO	YES	NO	NO	YES	YES	YES	NO	NO	NO	YES
1435	1333	YES	NO	NO	NO	NO	NO	NO	NO	NO	NO	NO	NO	NO
NA	1334	NO	YES	NO	NO	YES	NO	NO	NO	NO	NO	YES	YES	NO
1436	NA	YES	NO	NO	NO	NO	NO	NO	NO	NO	NO	NO	NO	NO
1437	1335	YES	NO	NO	NO	NO	NO	NO	NO	NO	NO	NO	NO	NO
1438	NA	YES	NO	NO	NO	NO	NO	NO	NO	NO	NO	NO	NO	NO
1439	NA	YES	NO	NO	NO	NO	NO	NO	NO	NO	NO	NO	NO	NO
1440	1336	NO	NO	NO	NO	YES	NO	NO	NO	NO	NO	NO	YES	NO
1441	1337	NO	NO	NO	NO	YES	NO	NO	NO	NO	NO	YES	YES	NO
1442	1338	NO	NO	NO	YES	NO	NO	YES	YES	YES	NO	NO	NO	YES
1443	1339	NO	NO	NO	YES	NO	NO	NO	YES	NO	YES	NO	NO	NO
1444	1340	NO	NO	NO	YES	YES	NO	YES	YES	NO	YES	YES	YES	NO
1445	1341	NO	NO	NO	YES	NO	NO	YES	YES	YES	NO	NO	NO	YES
1446	1342	YES	NO	NO	NO	NO	NO	NO	NO	NO	NO	NO	NO	NO
1447	1343	NO	NO	NO	YES	YES	NO	YES	YES	NO	NO	YES	YES	NO
1448	1344	YES	NO	NO	NO	NO	NO	NO	NO	NO	NO	NO	NO	NO
1449	1345	NO	NO	NO	YES	NO	NO	YES	YES	YES	YES	NO	NO	NO
1450	1346	NO	NO	NO	NO	YES	NO	YES	NO	NO	NO	NO	YES	YES
1451	1347	NO	NO	NO	YES	NO	NO	NO	YES	NO	YES	NO	NO	NO
1452	1348	NO	NO	NO	YES	NO	NO	NO	YES	NO	NO	NO	NO	NO
1453	1349	NO	NO	NO	YES	NO	NO	NO	YES	NO	NO	NO	NO	NO
1454	1350	NO	NO	NO	YES	YES	NO	NO	YES	NO	YES	YES	YES	NO
1455	1351	NO	NO	NO	YES	NO	NO	NO	YES	NO	NO	NO	NO	NO
1456	NA	NO	NO	NO	YES	NO	NO	NO	YES	NO	NO	NO	NO	NO
1457	1352	NO	NO	NO	YES	YES	NO	NO	YES	NO	YES	YES	YES	NO
1458	1353	YES	NO	NO	NO	NO	NO	NO	NO	NO	NO	NO	NO	NO
1459	1354	NO	YES	NO	YES	YES	NO	NO	YES	YES	YES	YES	YES	NO
1460	1355	YES	NO	NO	NO	NO	NO	YES	NO	NO	NO	NO	NO	NO
1461	1356	NO	NO	YES	YES	NO	NO	YES	NO	YES	NO	NO	NO	YES
1462	1357	NO	NO	NO	YES	YES	YES	YES	YES	YES	NO	NO	YES	YES
1463	1358	NO	NO	NO	NO	YES	YES	YES	NO	NO	NO	NO	YES	NO
1464	1359	YES	NO	NO	NO	NO	NO	NO	NO	NO	NO	NO	NO	NO
1465	1360	NO	NO	NO	YES	NO	NO	NO	NO	NO	YES	NO	NO	NO
1466	1361	NO	YES	NO	NO	NO	NO	YES	NO	NO	NO	NO	NO	NO
1467	NA	NO	YES	NO	YES	NO	NO	NO	YES	NO	YES	NO	NO	NO
1468	1362	YES	NO	NO	NO	NO	NO	YES	NO	NO	NO	NO	NO	NO
1469	1363	NO	NO	NO	YES	NO	NO	NO	NO	YES	NO	NO	NO	NO
1470	1364	YES	NO	NO	NO	NO	NO	YES	NO	NO	NO	NO	NO	NO
1471	1365	NO	NO	NO	NO	YES	NO	YES	NO	NO	NO	YES	YES	NO
1472	1366	NO	YES	NO	YES	YES	YES	YES	YES	NO	NO	YES	YES	NO
1473	1367	NO	NO	NO	NO	YES	NO	NO	NO	NO	NO	YES	YES	NO
1474	NA	NO	NO	NO	YES	YES	NO	NO	YES	NO	NO	NO	YES	NO
1475	1368	NO	NO	YES	YES	NO	NO	YES	YES	NO	NO	NO	NO	NO
1476	NA	YES	NO	NO	NO	NO	NO	NO	NO	NO	NO	NO	NO	NO
1477	1369	YES	NO	NO	NO	NO	NO	YES	NO	NO	NO	NO	NO	NO
1478	1370	NO	NO	YES	NO	YES	YES	YES	NO	NO	NO	YES	NO	YES
1479	1371	NO	NO	NO	YES	YES	NO	NO	YES	NO	NO	YES	NO	NO
1480	1372	NO	NO	NO	YES	NO	YES	YES	YES	NO	NO	NO	NO	NO
1481	1373	NO	NO	NO	NO	YES	NO	NO	NO	NO	NO	YES	NO	NO
1482	1374	YES	NO	NO	NO	NO	NO	NO	NO	NO	NO	NO	NO	NO
1483	1375	NO	NO	NO	NO	YES	NO	YES	NO	NO	NO	YES	YES	NO
1484	1376	NO	NO	NO	YES	NO	NO	YES	YES	NO	NO	NO	NO	NO
1485	1377	NO	YES	NO	YES	YES	NO	YES	YES	NO	YES	YES	YES	NO
1486	1378	YES	NO	NO	NO	NO	NO	YES	NO	NO	NO	NO	NO	NO
1487	1379	NO	NO	NO	YES	YES	NO	YES	YES	NO	NO	YES	YES	YES
1488	1380	YES	NO	NO	NO	NO	NO	NO	NO	NO	NO	NO	NO	NO
1489	1381	NO	YES	NO	YES	NO	NO	YES	YES	NO	NO	NO	NO	NO
1490	1382	NO	NO	NO	YES	NO	NO	YES	YES	YES	NO	NO	NO	NO
1491	1383	YES	NO	NO	NO	NO	NO	YES	NO	NO	NO	NO	NO	NO
1492	1384	NO	YES	NO	YES	NO	NO	YES	YES	NO	NO	NO	NO	YES
1493	1385	NO	NO	NO	YES	NO	NO	YES	YES	NO	NO	NO	NO	NO
1494	1386	NO	NO	NO	NO	YES	NO	NO	NO	NO	NO	NO	YES	NO
1495	1387	NO	YES	YES	YES	YES	NO	NO	YES	YES	YES	NO	YES	YES
1496	1388	NO	NO	NO	NO	YES	NO	NO	NO	NO	NO	NO	YES	NO
1497	1389	NO	NO	NO	YES	YES	NO	YES	YES	YES	YES	YES	YES	YES
1498	1390	NO	NO	NO	NO	NO	YES	YES	NO	NO	NO	NO	NO	NO
1499	1391	NO	NO	NO	YES	YES	NO	YES	YES	NO	YES	YES	YES	NO
1500	1392	YES	NO	NO	NO	NO	NO	NO	NO	NO	NO	NO	NO	NO
1501	1393	NO	NO	NO	YES	NO	NO	NO	YES	NO	NO	NO	NO	NO
1502	1394	NO	NO	YES	YES	YES	YES	YES	YES	NO	NO	YES	NO	YES
1503	1395	NO	NO	NO	YES	NO	NO	NO	YES	YES	NO	NO	NO	NO
1504	1396	YES	NO	NO	NO	NO	NO	YES	NO	NO	NO	NO	NO	YES
1505	1397	NO	NO	NO	YES	NO	NO	YES	YES	NO	NO	NO	NO	NO
1506	1398	NO	NO	NO	YES	YES	NO	YES	YES	NO	NO	YES	NO	NO
1507	1399	YES	NO	NO	NO	NO	NO	NO	NO	NO	NO	NO	NO	NO
1508	1400	YES	NO	NO	NO	NO	NO	NO	NO	NO	NO	NO	NO	NO
1509	1401	YES	NO	NO	NO	NO	NO	NO	NO	NO	NO	NO	NO	NO
1510	1402	YES	NO	NO	NO	NO	NO	NO	NO	NO	NO	NO	NO	NO
1511	1403	NO	NO	NO	NO	YES	NO	YES	NO	NO	NO	YES	NO	YES
1512	1404	YES	NO	NO	NO	NO	NO	YES	NO	NO	NO	NO	NO	NO
1513	1405	NO	YES	NO	YES	NO	NO	NO	NO	YES	NO	NO	NO	NO
1514	1406	NO	NO	NO	YES	YES	NO	NO	YES	NO	NO	NO	YES	NO
1515	1407	YES	NO	NO	NO	NO	NO	YES	NO	NO	NO	NO	NO	NO
1516	1408	YES	NO	NO	NO	NO	NO	NO	NO	NO	NO	NO	NO	NO
1517	1409	NO	NO	NO	YES	NO	YES	NO	YES	NO	NO	NO	NO	NO
1518	1410	NO	NO	NO	YES	NO	NO	YES	YES	NO	NO	NO	NO	NO
1519	1411	NO	NO	NO	YES	NO	NO	YES	YES	NO	NO	NO	NO	NO
1520	NA	NO	YES	NO	YES	NO	NO	YES	YES	NO	NO	NO	NO	NO
1521	1412	NO	YES	NO	YES	YES	YES	YES	YES	NO	NO	NO	YES	NO
1522	1413	NO	NO	NO	YES	NO	NO	YES	YES	YES	YES	NO	NO	NO
1523	1414	NO	NO	NO	YES	NO	NO	YES	YES	NO	NO	NO	NO	NO
1524	1415	YES	NO	NO	NO	NO	NO	YES	NO	NO	NO	NO	NO	NO
1525	1416	NO	NO	NO	YES	YES	NO	YES	NO	YES	NO	YES	YES	YES
1526	1417	NO	NO	NO	YES	NO	NO	NO	YES	NO	YES	NO	NO	NO
1527	1418	NO	NO	NO	NO	YES	YES	YES	NO	NO	NO	YES	YES	NO
1528	1419	NO	NO	NO	NO	NO	YES	YES	NO	NO	NO	NO	NO	NO
1529	1420	NO	YES	NO	YES	YES	NO	YES	NO	YES	NO	YES	YES	YES
1530	1421	YES	NO	NO	NO	NO	NO	NO	NO	NO	NO	NO	NO	NO
1531	NA	NO	NO	NO	NO	YES	NO	NO	NO	NO	NO	NO	YES	NO
1532	1422	YES	NO	NO	NO	NO	NO	NO	NO	NO	NO	NO	NO	NO
1533	1423	NO	NO	NO	YES	NO	NO	YES	NO	YES	NO	NO	NO	YES
1534	NA	NO	NO	NO	YES	YES	NO	NO	YES	NO	NO	YES	YES	NO
1535	NA	NO	NO	NO	YES	NO	NO	YES	YES	NO	NO	NO	NO	NO
1536	1424	YES	NO	NO	NO	NO	NO	NO	NO	NO	NO	NO	NO	NO
1537	1425	YES	NO	NO	NO	NO	NO	YES	NO	NO	NO	NO	NO	NO
1538	1426	NO	NO	YES	NO	NO	NO	YES	NO	NO	NO	NO	NO	YES
1539	1427	YES	NO	NO	NO	NO	NO	NO	NO	NO	NO	NO	NO	NO
1540	1428	YES	NO	NO	NO	NO	NO	NO	NO	NO	NO	NO	NO	NO
1541	1429	YES	NO	NO	NO	NO	NO	YES	NO	NO	NO	NO	NO	NO
1542	1430	YES	NO	NO	NO	NO	NO	NO	NO	NO	NO	NO	NO	NO
1543	1431	NO	NO	NO	NO	YES	NO	NO	NO	NO	NO	YES	NO	NO
1544	1432	NO	NO	NO	YES	NO	NO	YES	NO	YES	NO	NO	NO	NO
1545	1433	YES	NO	NO	NO	NO	NO	NO	NO	NO	NO	NO	NO	NO
1546	NA	NO	NO	NO	YES	YES	NO	YES	YES	YES	NO	YES	YES	YES
1547	1434	YES	NO	NO	NO	NO	NO	YES	NO	NO	NO	NO	NO	NO
1548	1435	YES	NO	NO	NO	NO	NO	NO	NO	NO	NO	NO	NO	NO
1549	1436	NO	NO	NO	YES	NO	NO	YES	YES	YES	NO	NO	NO	NO
1550	1437	NO	YES	NO	YES	NO	YES	NO	YES	NO	NO	NO	NO	NO
1551	1438	NO	NO	NO	YES	NO	NO	NO	NO	YES	NO	NO	NO	NO
1552	1439	NO	YES	YES	YES	YES	NO	NO	YES	NO	YES	YES	YES	YES
1553	1440	NO	YES	NO	NO	NO	NO	NO	NO	NO	NO	NO	NO	NO
1554	1441	YES	NO	NO	NO	NO	NO	YES	NO	NO	NO	NO	NO	NO
1555	1442	NO	NO	NO	NO	YES	NO	NO	NO	NO	NO	NO	YES	NO
1556	1443	NO	NO	YES	YES	YES	NO	NO	YES	NO	NO	YES	YES	NO
1557	NA	NO	NO	NO	NO	YES	NO	YES	NO	NO	NO	YES	NO	NO
1558	1444	YES	NO	NO	NO	NO	NO	NO	NO	NO	NO	NO	NO	NO
1559	1445	YES	NO	NO	NO	NO	NO	NO	NO	NO	NO	NO	NO	NO
1560	1446	NO	NO	NO	YES	NO	NO	NO	YES	NO	NO	NO	NO	NO
1561	1447	YES	NO	NO	NO	NO	NO	NO	NO	NO	NO	NO	NO	NO
1562	NA	NO	NO	NO	YES	NO	NO	NO	YES	NO	NO	NO	NO	NO
1563	1448	NO	YES	NO	YES	YES	NO	NO	YES	NO	NO	YES	YES	NO
1564	1449	YES	NO	NO	NO	NO	NO	NO	NO	NO	NO	NO	NO	NO
1565	1450	NO	NO	NO	YES	NO	NO	YES	YES	NO	NO	NO	NO	NO
1566	1451	YES	NO	NO	NO	NO	NO	NO	NO	NO	NO	NO	NO	NO
1567	1452	YES	NO	NO	NO	NO	NO	NO	NO	NO	NO	NO	NO	NO
1568	1453	NO	NO	NO	YES	NO	NO	NO	NO	YES	NO	NO	NO	NO
1569	1454	NO	NO	YES	YES	YES	YES	YES	YES	NO	NO	NO	YES	YES
1570	1455	NO	NO	NO	YES	NO	NO	NO	YES	YES	NO	NO	NO	NO
1571	1456	YES	NO	NO	NO	NO	NO	NO	NO	NO	NO	NO	NO	NO
1572	1457	YES	NO	NO	NO	NO	NO	NO	NO	NO	NO	NO	NO	NO
1573	1458	NO	NO	NO	YES	YES	NO	YES	YES	NO	NO	NO	YES	YES
1574	1459	NO	NO	NO	NO	YES	NO	YES	NO	NO	NO	YES	NO	NO
1575	1460	NO	NO	NO	NO	YES	NO	YES	NO	NO	NO	NO	YES	NO
1576	1461	YES	NO	NO	NO	NO	NO	NO	NO	NO	NO	NO	NO	NO
1577	1462	YES	NO	NO	NO	NO	NO	NO	NO	NO	NO	NO	NO	NO
1578	1463	YES	NO	NO	NO	NO	NO	NO	NO	NO	NO	NO	NO	NO
1579	1464	NO	NO	NO	YES	NO	NO	NO	YES	NO	YES	NO	NO	NO
1580	1465	NO	NO	NO	YES	NO	NO	NO	YES	NO	NO	NO	NO	NO
1581	1466	NO	NO	YES	NO	NO	NO	NO	NO	NO	NO	NO	NO	NO
1582	1467	NO	NO	NO	NO	YES	YES	YES	NO	NO	NO	YES	YES	NO
1583	1468	YES	NO	NO	NO	NO	NO	YES	NO	NO	NO	NO	NO	NO
1584	1469	NO	NO	NO	YES	NO	NO	YES	YES	NO	NO	NO	NO	NO
1585	1470	NO	NO	NO	NO	YES	NO	NO	NO	NO	NO	YES	YES	NO
1586	1471	YES	NO	NO	NO	NO	NO	YES	NO	NO	NO	NO	NO	NO
1587	1472	NO	NO	NO	YES	NO	NO	NO	YES	NO	NO	NO	NO	NO
1588	1473	YES	NO	NO	NO	NO	NO	YES	NO	NO	NO	NO	NO	NO
1589	1474	YES	NO	NO	NO	NO	NO	NO	NO	NO	NO	NO	NO	NO
1590	1475	NO	NO	NO	NO	NO	YES	NO	NO	NO	NO	NO	NO	NO
1591	1476	NO	NO	YES	NO	YES	YES	YES	NO	NO	NO	YES	YES	YES
1592	1477	YES	NO	NO	NO	NO	NO	NO	NO	NO	NO	NO	NO	NO
1593	1478	YES	NO	NO	NO	NO	NO	NO	NO	NO	NO	NO	NO	NO
1594	1479	NO	NO	NO	NO	YES	YES	YES	NO	NO	NO	NO	YES	NO
1595	1480	NO	NO	NO	YES	NO	NO	NO	YES	NO	NO	NO	NO	NO
1596	1481	YES	NO	NO	NO	NO	NO	NO	NO	NO	NO	NO	NO	NO
1597	1482	NO	YES	NO	NO	NO	NO	YES	NO	NO	NO	NO	NO	NO
1598	1483	NO	YES	NO	YES	NO	NO	YES	YES	NO	NO	NO	NO	NO
1599	1484	NO	YES	NO	YES	NO	NO	YES	YES	NO	YES	NO	NO	NO
1600	1485	NO	NO	NO	YES	NO	NO	NO	YES	NO	NO	NO	NO	NO
1601	1486	NO	YES	NO	YES	NO	NO	NO	YES	NO	NO	NO	NO	NO
1602	1487	YES	NO	NO	NO	NO	NO	NO	NO	NO	NO	NO	NO	NO
1603	1488	NO	NO	NO	YES	YES	NO	NO	YES	NO	YES	YES	NO	NO
1604	1489	NO	NO	NO	YES	YES	NO	YES	YES	NO	NO	NO	YES	NO
1605	1490	NO	YES	NO	YES	YES	YES	NO	NO	NO	YES	YES	NO	NO
1606	1491	NO	NO	NO	YES	NO	NO	NO	NO	NO	YES	NO	NO	NO
1607	1492	NO	YES	NO	YES	NO	YES	YES	YES	NO	NO	NO	NO	NO
1608	1493	YES	NO	NO	NO	NO	NO	NO	NO	NO	NO	NO	NO	NO
1609	1494	YES	NO	NO	NO	NO	NO	NO	NO	NO	NO	NO	NO	NO
1610	1495	NO	NO	NO	YES	YES	YES	YES	YES	YES	NO	YES	YES	YES
1611	1496	YES	NO	NO	NO	NO	NO	NO	NO	NO	NO	NO	NO	NO
1612	1497	NO	NO	NO	YES	YES	YES	YES	NO	YES	NO	YES	YES	YES
1613	1498	NO	NO	NO	YES	YES	YES	YES	NO	YES	NO	YES	YES	YES
1614	1499	NO	NO	NO	NO	YES	NO	NO	NO	NO	NO	YES	YES	NO
1615	1500	YES	NO	NO	NO	NO	NO	YES	NO	NO	NO	NO	NO	NO
1616	1501	NO	NO	YES	YES	YES	NO	NO	YES	NO	YES	YES	NO	YES
1617	1502	YES	NO	NO	NO	NO	NO	NO	NO	NO	NO	NO	NO	NO
1618	1503	NO	YES	NO	NO	YES	NO	NO	NO	NO	NO	YES	YES	NO
1619	1504	YES	NO	NO	NO	NO	NO	NO	NO	NO	NO	NO	NO	NO
1620	NA	YES	NO	NO	NO	NO	NO	NO	NO	NO	NO	NO	NO	NO
1621	1505	NO	NO	NO	YES	NO	NO	NO	NO	YES	NO	NO	NO	NO
1622	1506	YES	NO	NO	NO	NO	NO	NO	NO	NO	NO	NO	NO	NO
1623	1507	YES	NO	NO	NO	NO	NO	NO	NO	NO	NO	NO	NO	NO
1624	1508	NO	NO	NO	YES	NO	NO	NO	YES	YES	NO	NO	NO	NO
1625	1509	YES	NO	NO	NO	NO	NO	YES	NO	NO	NO	NO	NO	NO
1626	1510	YES	NO	NO	NO	NO	NO	NO	NO	NO	NO	NO	NO	NO
1627	NA	NO	NO	NO	YES	YES	NO	NO	YES	NO	YES	YES	YES	NO
1628	1511	NO	YES	NO	YES	NO	NO	NO	YES	NO	NO	NO	NO	NO
1629	1512	YES	NO	NO	NO	NO	NO	NO	NO	NO	NO	NO	NO	NO
1630	1513	NO	NO	NO	YES	NO	YES	YES	YES	NO	NO	NO	NO	NO
1631	1514	NO	NO	NO	YES	NO	YES	YES	YES	YES	NO	NO	NO	NO
1632	1515	NO	NO	NO	YES	NO	NO	NO	YES	NO	NO	NO	NO	NO
1633	1516	NO	NO	NO	YES	YES	NO	NO	YES	NO	YES	YES	YES	NO
1634	1517	NO	NO	NO	YES	NO	NO	YES	YES	NO	NO	NO	NO	NO
1635	1518	YES	NO	NO	NO	NO	NO	NO	NO	NO	NO	NO	NO	NO
1636	1519	NO	NO	NO	YES	NO	NO	NO	YES	NO	YES	NO	NO	NO
1637	1520	YES	NO	NO	NO	NO	NO	NO	NO	NO	NO	NO	NO	NO
1638	1521	NO	NO	NO	YES	NO	NO	NO	YES	NO	NO	NO	NO	NO
NA	1522	NO	NO	NO	NO	YES	NO	YES	NO	NO	NO	YES	YES	NO
1639	1523	NO	NO	NO	NO	YES	NO	YES	NO	NO	NO	YES	NO	NO
1640	1524	YES	NO	NO	NO	NO	NO	NO	NO	NO	NO	NO	NO	NO
1641	1525	NO	YES	NO	NO	YES	YES	YES	NO	NO	NO	YES	NO	YES
1642	1526	NO	NO	NO	NO	YES	NO	NO	NO	NO	NO	YES	NO	NO
1643	1527	YES	NO	NO	NO	NO	NO	NO	NO	NO	NO	NO	NO	NO
1644	1528	NO	YES	NO	YES	YES	NO	YES	YES	NO	NO	YES	NO	NO
1645	1529	NO	NO	NO	NO	YES	NO	YES	NO	NO	NO	YES	YES	NO
1646	1530	YES	NO	NO	NO	NO	NO	NO	NO	NO	NO	NO	NO	NO
1647	1531	NO	NO	YES	NO	YES	NO	YES	NO	NO	NO	YES	NO	YES
1648	1532	NO	NO	YES	YES	NO	YES	YES	YES	YES	NO	NO	NO	YES
1649	1533	YES	NO	NO	NO	NO	NO	NO	NO	NO	NO	NO	NO	NO
1650	1534	NO	NO	NO	YES	NO	YES	YES	YES	YES	YES	NO	NO	NO
1651	1535	NO	NO	NO	YES	NO	NO	NO	YES	NO	NO	NO	NO	NO
1652	1536	YES	NO	NO	NO	NO	NO	NO	NO	NO	NO	NO	NO	NO
1653	1537	NO	NO	YES	NO	YES	YES	YES	NO	NO	NO	YES	NO	YES
1654	1538	NO	NO	YES	YES	NO	NO	NO	NO	YES	NO	NO	NO	NO
1655	1539	YES	NO	NO	NO	NO	NO	NO	NO	NO	NO	NO	NO	NO
1656	1540	YES	NO	NO	NO	NO	NO	NO	NO	NO	NO	NO	NO	NO
1657	1541	NO	NO	NO	YES	YES	NO	NO	YES	NO	NO	YES	YES	NO
1658	1542	NO	NO	NO	YES	YES	NO	NO	YES	NO	NO	YES	NO	NO
1659	1543	NO	NO	YES	YES	NO	NO	NO	YES	NO	NO	NO	NO	NO
1660	1544	NO	NO	NO	YES	NO	NO	NO	YES	NO	NO	NO	NO	NO
1661	1545	YES	NO	NO	NO	NO	NO	NO	NO	NO	NO	NO	NO	NO
1662	1546	NO	NO	NO	YES	NO	NO	NO	YES	NO	NO	NO	NO	NO
1663	1547	YES	NO	NO	NO	NO	NO	NO	NO	NO	NO	NO	NO	NO
1664	1548	NO	NO	NO	YES	NO	NO	NO	YES	NO	NO	NO	NO	NO
1665	1549	YES	NO	NO	NO	NO	NO	NO	NO	NO	NO	NO	NO	NO
1666	1550	NO	NO	NO	YES	NO	NO	NO	YES	NO	NO	NO	NO	NO
1667	1551	YES	NO	NO	NO	NO	NO	NO	NO	NO	NO	NO	NO	NO
1668	1552	NO	NO	NO	YES	NO	NO	NO	YES	NO	NO	NO	NO	NO
1669	1553	NO	YES	NO	YES	NO	NO	NO	YES	NO	YES	NO	NO	NO
1670	1554	NO	YES	NO	NO	NO	NO	NO	NO	NO	NO	NO	NO	NO
1671	1555	YES	NO	NO	NO	NO	NO	NO	NO	NO	NO	NO	NO	NO
1672	1556	NO	NO	NO	YES	NO	NO	NO	YES	NO	NO	NO	NO	NO
1673	1557	NO	YES	YES	NO	NO	NO	NO	NO	NO	NO	NO	NO	YES
1674	1558	NO	NO	YES	YES	NO	NO	YES	YES	NO	NO	NO	NO	YES
1675	1559	YES	NO	NO	NO	NO	NO	YES	NO	NO	NO	NO	NO	NO
1676	1560	YES	NO	NO	NO	NO	NO	YES	NO	NO	NO	NO	NO	NO
1677	NA	YES	NO	NO	NO	NO	NO	NO	NO	NO	NO	NO	NO	NO
1678	1561	NO	YES	NO	NO	NO	NO	YES	NO	NO	NO	NO	NO	NO
1679	1562	NO	NO	NO	YES	YES	NO	NO	YES	YES	NO	YES	NO	NO
1680	1563	NO	NO	NO	YES	NO	NO	YES	YES	NO	YES	NO	NO	NO
1681	1564	NO	NO	NO	YES	YES	NO	NO	YES	NO	NO	YES	NO	NO
1682	1565	NO	NO	NO	NO	YES	NO	YES	NO	NO	NO	YES	YES	YES
1683	1566	YES	NO	NO	NO	NO	NO	NO	NO	NO	NO	NO	NO	NO
1684	1567	NO	YES	NO	YES	YES	NO	YES	YES	NO	NO	NO	YES	NO
1685	1568	NO	NO	YES	YES	YES	YES	YES	YES	YES	YES	YES	NO	YES
1686	1569	NO	NO	NO	YES	NO	YES	YES	YES	NO	YES	NO	NO	NO
1687	1570	NO	YES	NO	YES	NO	NO	YES	YES	NO	NO	NO	NO	NO
1688	1571	NO	NO	NO	NO	YES	NO	YES	NO	NO	NO	YES	YES	YES
1689	1572	YES	NO	NO	NO	NO	NO	YES	NO	NO	NO	NO	NO	NO
1690	1573	NO	NO	NO	NO	YES	NO	YES	NO	NO	NO	YES	NO	NO
1691	1574	NO	YES	NO	YES	YES	NO	YES	NO	YES	NO	NO	YES	YES
1692	1575	NO	NO	NO	NO	YES	NO	YES	NO	NO	NO	NO	YES	NO
1693	NA	NO	YES	YES	YES	YES	YES	YES	YES	NO	NO	YES	YES	YES
1694	1576	NO	YES	NO	YES	NO	NO	YES	YES	NO	YES	NO	NO	NO
1695	1577	YES	NO	NO	NO	NO	NO	NO	NO	NO	NO	NO	NO	NO
1696	1578	NO	NO	YES	NO	NO	NO	YES	NO	NO	NO	NO	NO	YES
1697	1579	YES	NO	NO	NO	NO	NO	NO	NO	NO	NO	NO	NO	NO
1698	1580	NO	NO	NO	YES	NO	NO	NO	YES	NO	NO	NO	NO	NO
1699	1581	NO	NO	NO	YES	NO	NO	NO	YES	NO	YES	NO	NO	NO
1700	1582	NO	YES	NO	NO	YES	YES	YES	NO	NO	NO	NO	YES	YES
1701	1583	YES	NO	NO	NO	NO	NO	NO	NO	NO	NO	NO	NO	NO
1702	1584	NO	YES	NO	YES	NO	NO	NO	YES	NO	NO	NO	NO	NO
1703	1585	NO	YES	NO	NO	NO	NO	NO	NO	NO	NO	NO	NO	NO
1704	1586	NO	NO	NO	YES	NO	NO	NO	NO	YES	NO	NO	NO	NO
1705	1587	YES	NO	NO	NO	NO	NO	NO	NO	NO	NO	NO	NO	NO
1706	1588	YES	NO	NO	NO	NO	NO	NO	NO	NO	NO	NO	NO	NO
1707	1589	YES	NO	NO	NO	NO	NO	NO	NO	NO	NO	NO	NO	NO
1708	1590	NO	YES	NO	YES	YES	YES	YES	YES	NO	YES	YES	NO	NO
1709	1591	NO	NO	NO	YES	YES	NO	YES	YES	NO	NO	YES	NO	NO
1710	1592	NO	NO	NO	YES	YES	NO	YES	YES	NO	NO	YES	YES	NO
1711	1593	NO	YES	NO	YES	YES	NO	YES	NO	YES	NO	NO	YES	YES
1712	1594	NO	NO	YES	NO	NO	NO	YES	NO	NO	NO	NO	NO	NO
1713	1595	YES	NO	NO	NO	NO	NO	NO	NO	NO	NO	NO	NO	NO
1714	1596	YES	NO	NO	NO	NO	NO	NO	NO	NO	NO	NO	NO	NO
1715	1597	NO	NO	NO	NO	YES	NO	NO	NO	NO	NO	YES	YES	NO
1716	1598	NO	NO	YES	YES	NO	NO	NO	YES	YES	NO	NO	NO	NO
1717	1599	NO	NO	NO	NO	YES	NO	NO	NO	NO	NO	YES	YES	NO
1718	1600	NO	NO	NO	YES	YES	YES	YES	YES	NO	YES	YES	YES	YES
1719	1601	YES	NO	NO	NO	NO	NO	YES	NO	NO	NO	NO	NO	NO
1720	1602	NO	NO	NO	YES	NO	YES	NO	YES	NO	NO	NO	NO	NO
1721	1603	NO	NO	NO	YES	YES	YES	YES	YES	NO	YES	YES	YES	NO
1722	1604	NO	YES	NO	YES	NO	NO	NO	YES	YES	YES	NO	NO	NO
1723	1605	NO	NO	NO	YES	NO	NO	NO	YES	YES	NO	NO	NO	NO
1724	1606	NO	YES	NO	NO	NO	YES	YES	NO	NO	NO	NO	NO	YES
1725	1607	YES	NO	NO	NO	NO	NO	NO	NO	NO	NO	NO	NO	NO
1726	1608	NO	NO	NO	YES	YES	NO	NO	YES	NO	YES	YES	YES	NO
1727	1609	YES	NO	NO	NO	NO	NO	NO	NO	NO	NO	NO	NO	NO
1728	1610	NO	NO	NO	YES	YES	YES	YES	NO	YES	NO	YES	YES	YES
1729	1611	NO	NO	YES	YES	NO	NO	NO	YES	YES	YES	NO	NO	NO
1730	1612	YES	NO	NO	NO	NO	NO	NO	NO	NO	NO	NO	NO	NO
1731	1613	NO	NO	NO	YES	NO	NO	YES	YES	NO	NO	NO	NO	NO
1732	1614	NO	NO	NO	NO	YES	NO	NO	NO	NO	NO	NO	YES	NO
1733	1615	NO	NO	NO	YES	NO	NO	NO	YES	YES	NO	NO	NO	NO
1734	1616	NO	NO	NO	YES	NO	YES	YES	YES	NO	NO	NO	NO	NO
1735	1617	NO	NO	NO	YES	YES	NO	NO	YES	NO	NO	NO	YES	NO
1736	1618	NO	NO	NO	YES	YES	NO	NO	YES	NO	NO	YES	YES	NO
1737	1619	YES	NO	NO	NO	NO	NO	NO	NO	NO	NO	NO	NO	NO
1738	1620	NO	NO	NO	YES	NO	NO	YES	YES	NO	NO	NO	NO	NO
1739	1621	YES	NO	NO	NO	NO	NO	YES	NO	NO	NO	NO	NO	NO
1740	1622	NO	NO	NO	YES	NO	NO	YES	YES	YES	NO	NO	NO	NO
1741	1623	NO	NO	NO	YES	NO	NO	YES	YES	NO	NO	NO	NO	NO
1742	1624	NO	NO	NO	YES	NO	NO	YES	YES	NO	NO	NO	NO	NO
1743	1625	YES	NO	NO	NO	NO	NO	NO	NO	NO	NO	NO	NO	NO
1744	1626	NO	NO	YES	YES	YES	YES	YES	YES	YES	YES	YES	NO	YES
1745	1627	NO	YES	YES	YES	NO	NO	YES	NO	YES	NO	NO	NO	YES
NA	1628	NO	NO	NO	YES	NO	NO	NO	YES	NO	NO	NO	NO	NO
1746	1629	NO	NO	NO	YES	YES	NO	NO	YES	NO	NO	YES	YES	NO
1747	1630	NO	NO	NO	NO	YES	NO	NO	NO	NO	NO	NO	YES	NO
1748	1631	YES	NO	NO	NO	NO	NO	NO	NO	NO	NO	NO	NO	NO
1749	1632	YES	NO	NO	NO	NO	NO	NO	NO	NO	NO	NO	NO	NO
1750	1633	YES	NO	NO	NO	NO	NO	YES	NO	NO	NO	NO	NO	NO
1751	1634	YES	NO	NO	NO	NO	NO	YES	NO	NO	NO	NO	NO	NO
1752	1635	YES	NO	NO	NO	NO	NO	NO	NO	NO	NO	NO	NO	NO
1753	1636	YES	NO	NO	NO	NO	NO	YES	NO	NO	NO	NO	NO	NO
1754	1637	YES	NO	NO	NO	NO	NO	NO	NO	NO	NO	NO	NO	NO
1755	NA	YES	NO	NO	NO	NO	NO	NO	NO	NO	NO	NO	NO	NO
1756	1638	NO	YES	NO	NO	NO	NO	NO	NO	NO	NO	NO	NO	NO
1757	1639	NO	NO	NO	YES	YES	NO	NO	YES	NO	NO	NO	YES	NO
1758	1640	NO	NO	NO	NO	YES	YES	YES	NO	NO	NO	NO	YES	YES
1759	1641	NO	YES	NO	YES	NO	YES	YES	NO	YES	NO	NO	NO	YES
1760	1642	YES	NO	NO	NO	NO	NO	YES	NO	NO	NO	NO	NO	NO
1761	1643	NO	NO	NO	YES	YES	YES	YES	YES	NO	NO	YES	YES	NO
1762	1644	NO	NO	NO	YES	NO	NO	NO	YES	NO	YES	NO	NO	NO
1763	1645	YES	NO	NO	NO	NO	NO	NO	NO	NO	NO	NO	NO	NO
1764	1646	NO	NO	NO	YES	NO	NO	NO	YES	NO	YES	NO	NO	NO
1765	1647	NO	NO	NO	YES	NO	NO	NO	YES	NO	YES	NO	NO	NO
1766	1648	YES	NO	NO	NO	NO	NO	NO	NO	NO	NO	NO	NO	NO
1767	1649	YES	NO	NO	NO	NO	NO	NO	NO	NO	NO	NO	NO	NO
1768	1650	YES	NO	NO	NO	NO	NO	NO	NO	NO	NO	NO	NO	NO
1769	1651	NO	NO	NO	YES	NO	NO	NO	YES	YES	NO	NO	NO	NO
1770	1652	NO	NO	NO	YES	NO	NO	NO	YES	NO	NO	NO	NO	NO
1771	1653	YES	NO	NO	NO	NO	NO	NO	NO	NO	NO	NO	NO	NO
1772	1654	NO	NO	NO	YES	YES	NO	NO	YES	NO	NO	YES	YES	NO
1773	1655	NO	YES	NO	NO	YES	YES	YES	NO	NO	NO	YES	YES	YES
1774	1656	NO	YES	NO	NO	NO	NO	NO	NO	NO	NO	NO	NO	NO
1775	1657	NO	YES	NO	YES	YES	NO	YES	YES	YES	YES	YES	NO	YES
1776	1658	YES	NO	NO	NO	NO	NO	NO	NO	NO	NO	NO	NO	NO
1777	1659	NO	NO	NO	NO	YES	NO	NO	NO	NO	NO	YES	NO	NO
1778	1660	NO	NO	NO	YES	NO	NO	YES	YES	NO	NO	NO	NO	NO
1779	1661	YES	NO	NO	NO	NO	NO	NO	NO	NO	NO	NO	NO	NO
1780	1662	YES	NO	NO	NO	NO	NO	NO	NO	NO	NO	NO	NO	NO
1781	1663	NO	NO	NO	YES	YES	NO	NO	YES	NO	NO	YES	NO	NO
1782	1664	NO	NO	YES	YES	NO	NO	NO	YES	NO	NO	NO	NO	YES
1783	1665	YES	NO	NO	NO	NO	NO	NO	NO	NO	NO	NO	NO	NO
1784	1666	NO	NO	NO	NO	YES	NO	NO	NO	NO	NO	YES	NO	NO
1785	1667	YES	NO	NO	NO	NO	NO	YES	NO	NO	NO	NO	NO	NO
1786	1668	YES	NO	NO	NO	NO	NO	YES	NO	NO	NO	NO	NO	NO
1787	1669	NO	NO	NO	NO	NO	YES	YES	NO	NO	NO	NO	NO	NO
1788	1670	YES	NO	NO	NO	NO	NO	NO	NO	NO	NO	NO	NO	NO
1789	1671	YES	NO	NO	NO	NO	NO	NO	NO	NO	NO	NO	NO	NO
1790	NA	NO	NO	NO	YES	YES	NO	YES	YES	YES	YES	YES	NO	YES
1791	1672	YES	NO	NO	NO	NO	NO	NO	NO	NO	NO	NO	NO	NO
1792	1673	NO	NO	NO	YES	NO	NO	NO	NO	YES	NO	NO	NO	NO
1793	1674	YES	NO	NO	NO	NO	NO	YES	NO	NO	NO	NO	NO	NO
1794	1675	NO	YES	YES	YES	NO	NO	NO	YES	YES	YES	NO	NO	YES
1795	1676	YES	NO	NO	NO	NO	NO	NO	NO	NO	NO	NO	NO	NO
1796	1677	NO	NO	YES	YES	YES	YES	YES	YES	NO	NO	YES	YES	YES
1797	1678	NO	NO	NO	NO	YES	NO	NO	NO	NO	NO	YES	YES	NO
1798	1679	NO	NO	YES	NO	YES	NO	YES	NO	NO	NO	YES	NO	YES
1799	1680	NO	NO	NO	NO	YES	NO	NO	NO	NO	NO	YES	NO	NO
1800	1681	NO	NO	NO	YES	YES	NO	YES	YES	NO	NO	NO	YES	YES
1801	1682	YES	NO	NO	NO	NO	NO	NO	NO	NO	NO	NO	NO	NO
1802	1683	YES	NO	NO	NO	NO	NO	NO	NO	NO	NO	NO	NO	NO
1803	1684	YES	NO	NO	NO	NO	NO	NO	NO	NO	NO	NO	NO	NO
1804	1685	NO	NO	NO	YES	YES	NO	NO	YES	NO	YES	YES	NO	NO
1805	1686	NO	NO	NO	NO	NO	YES	YES	NO	NO	NO	NO	NO	NO
1806	1687	YES	NO	NO	NO	NO	NO	YES	NO	NO	NO	NO	NO	NO
1807	1688	YES	NO	NO	NO	NO	NO	NO	NO	NO	NO	NO	NO	NO
1808	1689	YES	NO	NO	NO	NO	NO	NO	NO	NO	NO	NO	NO	NO
1809	1690	NO	NO	NO	YES	YES	NO	NO	YES	NO	YES	YES	NO	NO
1810	1691	NO	NO	NO	YES	NO	NO	NO	YES	NO	NO	NO	NO	NO
1811	1692	YES	NO	NO	NO	NO	NO	NO	NO	NO	NO	NO	NO	NO
1812	1693	NO	YES	NO	YES	NO	NO	YES	YES	NO	NO	NO	NO	NO
1813	1694	YES	NO	NO	NO	NO	NO	YES	NO	NO	NO	NO	NO	NO
1814	1695	NO	YES	NO	YES	NO	NO	YES	YES	NO	YES	NO	NO	NO
1815	NA	NO	YES	NO	YES	NO	NO	NO	YES	NO	NO	NO	NO	NO
1816	1696	NO	YES	NO	YES	YES	NO	YES	NO	YES	NO	YES	NO	YES
1817	1697	NO	NO	NO	NO	YES	NO	NO	NO	NO	NO	YES	NO	NO
1818	1698	YES	NO	NO	NO	NO	NO	YES	NO	NO	NO	NO	NO	NO
1819	1699	YES	NO	NO	NO	NO	NO	YES	NO	NO	NO	NO	NO	NO
1820	1700	NO	NO	NO	NO	YES	NO	NO	NO	NO	NO	NO	YES	NO
1821	1701	YES	NO	NO	NO	NO	NO	NO	NO	NO	NO	NO	NO	NO
1822	1702	NO	NO	NO	NO	YES	YES	NO	NO	NO	NO	YES	YES	NO
1823	1703	NO	NO	NO	YES	YES	NO	YES	YES	NO	YES	YES	YES	YES
1824	1704	NO	NO	NO	NO	YES	NO	YES	NO	NO	NO	YES	NO	NO
1825	1705	NO	NO	NO	YES	NO	NO	NO	YES	NO	NO	NO	NO	NO
1826	1706	NO	NO	NO	YES	YES	NO	NO	YES	YES	NO	YES	NO	NO
1827	1707	NO	NO	NO	YES	YES	NO	NO	YES	NO	NO	YES	NO	NO
1828	1708	YES	NO	NO	NO	NO	NO	YES	NO	NO	NO	NO	NO	NO
1829	1709	YES	NO	NO	NO	NO	NO	YES	NO	NO	NO	NO	NO	YES
1830	1710	NO	YES	NO	YES	NO	NO	YES	YES	NO	NO	NO	NO	YES
1831	1711	YES	NO	NO	NO	NO	NO	NO	NO	NO	NO	NO	NO	NO
1832	1712	NO	YES	NO	YES	NO	YES	YES	YES	NO	NO	NO	NO	NO
1833	1713	NO	NO	NO	YES	NO	YES	YES	NO	YES	NO	NO	NO	NO
1834	1714	YES	NO	NO	NO	NO	NO	NO	NO	NO	NO	NO	NO	NO
1835	1715	NO	NO	NO	YES	NO	NO	NO	YES	NO	YES	NO	NO	NO
1836	1716	NO	NO	NO	YES	NO	YES	YES	YES	YES	NO	NO	NO	NO
1837	1717	NO	YES	NO	NO	NO	NO	NO	NO	NO	NO	NO	NO	NO
1838	1718	NO	NO	NO	NO	YES	NO	NO	NO	NO	NO	YES	YES	NO
1839	1719	NO	NO	NO	NO	YES	NO	NO	NO	NO	NO	YES	YES	NO
1840	1720	YES	NO	NO	NO	NO	NO	NO	NO	NO	NO	NO	NO	NO
1841	1721	NO	NO	NO	YES	NO	NO	NO	YES	NO	YES	NO	NO	NO
1842	1722	NO	NO	YES	YES	YES	NO	NO	YES	NO	NO	YES	NO	YES
1843	1723	YES	NO	NO	NO	NO	NO	NO	NO	NO	NO	NO	NO	NO
1844	1724	NO	NO	NO	YES	NO	YES	YES	YES	NO	NO	NO	NO	NO
1845	1725	NO	NO	NO	YES	YES	YES	YES	YES	NO	NO	YES	YES	NO
1846	1726	NO	NO	NO	YES	YES	NO	YES	YES	NO	NO	YES	YES	NO
1847	1727	YES	NO	NO	NO	NO	NO	NO	NO	NO	NO	NO	NO	NO
1848	1728	NO	NO	YES	NO	NO	NO	YES	NO	NO	NO	NO	NO	NO
1849	1729	YES	NO	NO	NO	NO	NO	YES	NO	NO	NO	NO	NO	NO
1850	1730	NO	NO	NO	YES	YES	NO	NO	YES	NO	NO	YES	NO	NO
1851	1731	NO	NO	YES	NO	NO	NO	NO	NO	NO	NO	NO	NO	NO
1852	1732	NO	YES	NO	NO	NO	NO	YES	NO	NO	NO	NO	NO	NO
1853	1733	NO	NO	NO	YES	YES	NO	YES	YES	NO	NO	YES	YES	NO
1854	1734	NO	NO	NO	NO	YES	NO	NO	NO	NO	NO	YES	YES	NO
1855	1735	YES	NO	NO	NO	NO	NO	NO	NO	NO	NO	NO	NO	NO
1856	1736	YES	NO	NO	NO	NO	NO	YES	NO	NO	NO	NO	NO	NO
1857	1737	YES	NO	NO	NO	NO	NO	NO	NO	NO	NO	NO	NO	NO
1858	1738	NO	NO	NO	NO	YES	NO	YES	NO	NO	NO	YES	YES	NO
1859	1739	NO	NO	NO	YES	YES	NO	YES	YES	NO	NO	NO	YES	NO
1860	1740	YES	NO	NO	NO	NO	NO	NO	NO	NO	NO	NO	NO	NO
1861	1741	YES	NO	NO	NO	NO	NO	NO	NO	NO	NO	NO	NO	NO
1862	1742	NO	NO	NO	YES	NO	NO	YES	YES	NO	NO	NO	NO	NO
1863	1743	NO	YES	NO	YES	NO	YES	YES	YES	YES	NO	NO	NO	NO
1864	1744	NO	NO	NO	YES	YES	NO	YES	YES	NO	NO	YES	YES	NO
1865	1745	NO	YES	NO	YES	NO	YES	YES	YES	NO	NO	NO	NO	NO
1866	1746	YES	NO	NO	NO	NO	NO	YES	NO	NO	NO	NO	NO	NO
1867	1747	NO	NO	NO	NO	YES	NO	NO	NO	NO	NO	NO	YES	NO
1868	1748	YES	NO	NO	NO	NO	NO	NO	NO	NO	NO	NO	NO	NO
1869	1749	YES	NO	NO	NO	NO	NO	NO	NO	NO	NO	NO	NO	NO
1870	1750	NO	NO	NO	YES	NO	NO	NO	YES	NO	NO	NO	NO	NO
1871	1751	NO	NO	NO	YES	NO	NO	NO	YES	NO	NO	NO	NO	NO
NA	1752	NO	YES	NO	YES	NO	YES	YES	YES	YES	NO	NO	NO	NO
1872	1753	YES	NO	NO	NO	NO	NO	NO	NO	NO	NO	NO	NO	NO
1873	1754	NO	NO	NO	NO	YES	NO	YES	NO	NO	NO	YES	NO	NO
1874	1755	YES	NO	NO	NO	NO	NO	NO	NO	NO	NO	NO	NO	NO
1875	1756	NO	NO	NO	NO	YES	NO	NO	NO	NO	NO	YES	YES	NO
1876	1757	YES	NO	NO	NO	NO	NO	YES	NO	NO	NO	NO	NO	NO
1877	1758	NO	NO	NO	YES	NO	NO	NO	YES	NO	YES	NO	NO	NO
1878	1759	NO	NO	NO	YES	NO	NO	NO	YES	NO	NO	NO	NO	NO
1879	1760	YES	NO	NO	NO	NO	NO	NO	NO	NO	NO	NO	NO	NO
1880	1761	YES	NO	NO	NO	NO	NO	NO	NO	NO	NO	NO	NO	NO
1881	1762	YES	NO	NO	NO	NO	NO	NO	NO	NO	NO	NO	NO	NO
1882	1763	YES	NO	NO	NO	NO	NO	NO	NO	NO	NO	NO	NO	NO
1883	1764	NO	NO	NO	YES	NO	NO	NO	YES	NO	NO	NO	NO	NO
1884	1765	YES	NO	NO	NO	NO	NO	YES	NO	NO	NO	NO	NO	NO
1885	1766	NO	NO	YES	YES	YES	YES	YES	NO	YES	NO	YES	YES	YES
1886	1767	NO	NO	NO	YES	NO	NO	NO	YES	NO	NO	NO	NO	NO
1887	1768	NO	NO	NO	YES	NO	NO	YES	YES	NO	NO	NO	NO	NO
1888	1769	YES	NO	NO	NO	NO	NO	NO	NO	NO	NO	NO	NO	NO
1889	1770	YES	NO	NO	NO	NO	NO	NO	NO	NO	NO	NO	NO	NO
1890	1771	YES	NO	NO	NO	NO	NO	NO	NO	NO	NO	NO	NO	NO
1891	1772	YES	NO	NO	NO	NO	NO	NO	NO	NO	NO	NO	NO	NO
1892	1773	NO	NO	NO	YES	NO	NO	NO	YES	NO	NO	NO	NO	NO
1893	1774	YES	NO	NO	NO	NO	NO	NO	NO	NO	NO	NO	NO	NO
1894	1775	YES	NO	NO	NO	NO	NO	NO	NO	NO	NO	NO	NO	NO
1895	1776	NO	YES	NO	YES	NO	NO	NO	YES	YES	NO	NO	NO	NO
1896	1777	NO	NO	NO	YES	NO	NO	NO	YES	NO	NO	NO	NO	NO
1897	1778	YES	NO	NO	NO	NO	NO	NO	NO	NO	NO	NO	NO	NO
1898	1779	NO	NO	NO	YES	YES	NO	NO	YES	NO	NO	YES	YES	NO
1899	1780	NO	NO	YES	YES	YES	NO	NO	YES	NO	NO	YES	YES	NO
1900	1781	NO	NO	NO	YES	YES	NO	NO	YES	NO	NO	YES	YES	NO
1901	1782	NO	NO	NO	YES	NO	NO	NO	YES	NO	YES	NO	NO	NO
1902	1783	NO	NO	NO	NO	YES	NO	NO	NO	NO	NO	YES	YES	NO
1903	1784	YES	NO	NO	NO	NO	NO	NO	NO	NO	NO	NO	NO	NO
1904	1785	YES	NO	NO	NO	NO	NO	NO	NO	NO	NO	NO	NO	NO
1905	1786	NO	NO	NO	YES	NO	NO	YES	YES	NO	YES	NO	NO	NO
1906	1787	NO	YES	YES	YES	NO	NO	YES	YES	YES	NO	NO	NO	YES
1907	1788	YES	NO	NO	NO	NO	NO	NO	NO	NO	NO	NO	NO	NO
1908	1789	YES	NO	NO	NO	NO	NO	NO	NO	NO	NO	NO	NO	NO
1909	1790	YES	NO	NO	NO	NO	NO	YES	NO	NO	NO	NO	NO	NO
1910	1791	YES	NO	NO	NO	NO	NO	NO	NO	NO	NO	NO	NO	NO
1911	NA	NO	NO	NO	YES	NO	NO	NO	YES	NO	NO	NO	NO	NO
1912	1792	NO	NO	NO	YES	YES	NO	YES	YES	NO	NO	NO	YES	NO
1913	1793	YES	NO	NO	NO	NO	NO	YES	NO	NO	NO	NO	NO	NO
1914	1794	NO	NO	NO	NO	YES	NO	NO	NO	NO	NO	NO	YES	NO
1915	1795	NO	NO	NO	NO	NO	YES	NO	NO	NO	NO	NO	NO	NO
1916	1796	NO	NO	NO	NO	YES	NO	NO	NO	NO	NO	YES	YES	NO
1917	1797	YES	NO	NO	NO	NO	NO	NO	NO	NO	NO	NO	NO	NO
1918	1798	YES	NO	NO	NO	NO	NO	NO	NO	NO	NO	NO	NO	NO
1919	1799	YES	NO	NO	NO	NO	NO	NO	NO	NO	NO	NO	NO	NO
1920	1800	NO	NO	NO	NO	NO	YES	YES	NO	NO	NO	NO	NO	NO
1921	1801	YES	NO	NO	NO	NO	NO	NO	NO	NO	NO	NO	NO	NO
1922	1802	NO	YES	NO	YES	NO	YES	YES	YES	YES	YES	NO	NO	YES
1923	1803	NO	NO	NO	YES	YES	NO	NO	NO	YES	NO	YES	YES	NO
1924	1804	YES	NO	NO	NO	NO	NO	NO	NO	NO	NO	NO	NO	NO
1925	1805	YES	NO	NO	NO	NO	NO	NO	NO	NO	NO	NO	NO	NO
1926	1806	YES	NO	NO	NO	NO	NO	NO	NO	NO	NO	NO	NO	NO
1927	1807	NO	NO	NO	YES	YES	NO	NO	YES	YES	YES	YES	YES	NO
1928	1808	NO	NO	NO	YES	YES	NO	NO	YES	NO	NO	YES	NO	NO
1929	1809	YES	NO	NO	NO	NO	NO	NO	NO	NO	NO	NO	NO	NO
1930	1810	NO	NO	YES	YES	YES	NO	NO	YES	NO	NO	YES	YES	NO
1931	1811	YES	NO	NO	NO	NO	NO	NO	NO	NO	NO	NO	NO	NO
1932	1812	YES	NO	NO	NO	NO	NO	NO	NO	NO	NO	NO	NO	NO
1933	1813	NO	NO	NO	YES	NO	NO	NO	YES	NO	NO	NO	NO	NO
1934	1814	NO	NO	NO	NO	YES	NO	NO	NO	NO	NO	YES	YES	NO
1935	1815	YES	NO	NO	NO	NO	NO	NO	NO	NO	NO	NO	NO	NO
1936	1816	YES	NO	NO	NO	NO	NO	NO	NO	NO	NO	NO	NO	NO
1937	1817	NO	NO	NO	YES	YES	YES	YES	NO	YES	NO	NO	YES	YES
1938	1818	YES	NO	NO	NO	NO	NO	NO	NO	NO	NO	NO	NO	NO
1939	1819	YES	NO	NO	NO	NO	NO	NO	NO	NO	NO	NO	NO	NO
1940	1820	YES	NO	NO	NO	NO	NO	NO	NO	NO	NO	NO	NO	NO
1941	1821	NO	YES	NO	YES	YES	NO	YES	YES	NO	NO	YES	YES	NO
1942	NA	NO	YES	NO	YES	NO	NO	NO	YES	NO	YES	NO	NO	NO
1943	1822	NO	NO	NO	YES	YES	NO	YES	YES	NO	NO	YES	YES	NO
1944	1823	NO	NO	NO	YES	YES	NO	NO	YES	NO	NO	YES	NO	NO
1945	1824	NO	NO	NO	YES	NO	NO	NO	YES	NO	NO	NO	NO	NO
1946	1825	YES	NO	NO	NO	NO	NO	NO	NO	NO	NO	NO	NO	NO
1947	1826	YES	NO	NO	NO	NO	NO	NO	NO	NO	NO	NO	NO	NO
1948	1827	YES	NO	NO	NO	NO	NO	NO	NO	NO	NO	NO	NO	NO
1949	1828	NO	NO	NO	YES	NO	NO	NO	YES	NO	NO	NO	NO	NO
1950	1829	YES	NO	NO	NO	NO	NO	YES	NO	NO	NO	NO	NO	NO
1951	1830	YES	NO	NO	NO	NO	NO	NO	NO	NO	NO	NO	NO	NO
1952	1831	YES	NO	NO	NO	NO	NO	NO	NO	NO	NO	NO	NO	NO
1953	1832	NO	NO	YES	NO	YES	NO	NO	NO	NO	NO	NO	YES	NO
1954	1833	YES	NO	NO	NO	NO	NO	YES	NO	NO	NO	NO	NO	NO
1955	1834	YES	NO	NO	NO	NO	NO	YES	NO	NO	NO	NO	NO	NO
1956	1835	YES	NO	NO	NO	NO	NO	NO	NO	NO	NO	NO	NO	NO
1957	1836	NO	NO	NO	YES	NO	NO	NO	YES	NO	NO	NO	NO	NO
1958	1837	NO	NO	NO	NO	YES	NO	NO	NO	NO	NO	NO	YES	NO
1959	1838	NO	NO	NO	YES	NO	NO	YES	YES	NO	YES	NO	NO	NO
1960	1839	YES	NO	NO	NO	NO	NO	NO	NO	NO	NO	NO	NO	NO
1961	1840	NO	NO	NO	YES	YES	NO	YES	YES	NO	NO	YES	YES	NO
1962	1841	YES	NO	NO	NO	NO	NO	NO	NO	NO	NO	NO	NO	NO
1963	1842	YES	NO	NO	NO	NO	NO	NO	NO	NO	NO	NO	NO	NO
1964	1843	YES	NO	NO	NO	NO	NO	NO	NO	NO	NO	NO	NO	NO
1965	1844	NO	YES	YES	NO	NO	NO	NO	NO	NO	NO	NO	NO	NO
1966	1845	YES	NO	NO	NO	NO	NO	YES	NO	NO	NO	NO	NO	NO
1967	1846	NO	YES	YES	YES	NO	YES	YES	YES	YES	NO	NO	NO	YES
1968	1847	YES	NO	NO	NO	NO	NO	NO	NO	NO	NO	NO	NO	NO
1969	1848	NO	YES	YES	NO	NO	YES	YES	NO	NO	NO	NO	NO	YES
1970	1849	NO	NO	YES	YES	YES	NO	YES	YES	NO	NO	YES	NO	YES
1971	1850	NO	NO	NO	YES	NO	NO	YES	YES	NO	NO	NO	NO	NO
1972	1851	YES	NO	NO	NO	NO	NO	NO	NO	NO	NO	NO	NO	NO
1973	1852	NO	NO	NO	YES	NO	NO	NO	YES	NO	NO	NO	NO	NO
1974	1853	NO	NO	NO	YES	YES	NO	YES	YES	NO	NO	YES	YES	NO
1975	1854	NO	NO	NO	NO	YES	NO	NO	NO	NO	NO	YES	YES	NO
1976	1855	YES	NO	NO	NO	NO	NO	NO	NO	NO	NO	NO	NO	NO
[truncated: 3,699 more rows]

## Sheet: Supplementary Data 8
Supplementary Data 8. Comparison of concentration levels of common exposures in human blood from 8 countries.
Compound	Country	Year of sample collection	Age	Sex	Matrix	No. of participants	Geometric mean (95% CI)	PMID	DOI
p,p'-dichlorodiphenyldichloroethylene (DDE) (ng/g lipid)	Canada	CHMS (2007-2009)	20-79	M	Plasma	801	134.43 (110.82-163.07)a	22001329	10.1016/j.ijheh.2011.09.008
	Canada	CHMS (2007-2009)	20-79	F	Plasma	867	172.07 (140.77-210.32)a	22001329	10.1016/j.ijheh.2011.09.008
	The Czech Republic	2019	21-63	M&F	Serum	142	103a,b	34555793	10.1016/j.envpol.2021.118140
	Korea	KoNEHS Cycle 3 (2015-2017)	19-39, 40-49, 50-59, ≥60	M&F	Serum	1295	128.47 (122.77-134.43)a	34119853	10.1016/j.ijheh.2021.113779
	USA	NHANES (1999-2002)	16-59	F	Serum	779	234.3 (204.8-268)a	19672404	10.1289/ehp.0800105
	Belgium	FLEHS (2002-2014)	49-66	M&F	Serum	201	224 (199-253)a	28160993	10.1016/j.ijheh.2016.11.006
	Spain	Bioambient.es (2009-2010)	18-65	M&F	Serum	934	158.8 (149.8-168.4)a	28277312	10.1016/j.ijheh.2016.10.005
	France	ENNS(2006-2007)	45.4±1.2	M&F	Serum	386	117.70 (107.70-135.20)a	24361744	10.1016/j.scitotenv.2013.11.044
	China	2015	51.2±16.6	M&F	Serum	5696	369.96 (352.8-388)a	this work
hexachlorobenzene (ng/g lipid)	Canada	CHMS (2007-2009)	20-79	M	Plasma	801	8.46 (7.65-9.35)a	22001329	10.1016/j.ijheh.2011.09.008
	Canada	CHMS (2007-2009)	20-79	F	Plasma	867	9.76 (8.36-11.40)a	22001329	10.1016/j.ijheh.2011.09.008
	The Czech Republic	2019	21-63	M&F	Serum	142	17.4a,b	34555793	10.1016/j.envpol.2021.118140
	Korea	KoNEHS Cycle 3 (2015-2017)	19-39, 40-49, 50-59, ≥60	M&F	Serum	1295	67.08 (63.07-71.35)a	34119853	10.1016/j.ijheh.2021.113779
	Belgium	FLEHS (2002-2014)	49-66	M&F	Serum	201	13.70 (12.10-15.50)a	28160993	10.1016/j.ijheh.2016.11.006
	Spain	Bioambient.es (2009-2010)	18-65	M&F	Serum	712	28.50 (25.56-31.38)a	28277312	10.1016/j.ijheh.2016.10.005
	France	ENNS(2006-207)	45.4±1.2	M&F	Serum	386	24.3 (22.5-26.3)a	24361744	10.1016/j.scitotenv.2013.11.044
	China	2015	51.2±16.6	M&F	Serum	5696	59.75 (56.12-63.61)a	this work
beta-hexachlorocyclohexane (HCH) (ng/g lipid)	Canada	CHMS (2007-2009)	20-79	M	Plasma	801	5.45 (4.06-7.32)a	22001329	10.1016/j.ijheh.2011.09.008
	Canada	CHMS (2007-2009)	20-79	F	Plasma	865	7.51 (5.40-10.43)a	22001329	10.1016/j.ijheh.2011.09.008
	The Czech Republic	2019	21-63	M&F	Serum	142	1.57a,b	34555793	10.1016/j.envpol.2021.118140
	USA	NHANES (1999-2002)	16-59	F	Serum	779	6.7 (6-7.5)a	19672404	10.1289/ehp.0800105
	France	ENNS(2006-207)	45.4±1.2	M&F	Serum	386	30.4 (27.60-38.00)a	24361744	10.1016/j.scitotenv.2013.11.044
	China	2015	51.2±16.6	M&F	Serum	5696	60.75 (57.74-63.92)a	this work
p,p'-dichlorodiphenyltrichloroethane (DDT) (ng/g lipid)	The Czech Republic	2019	21-63	M&F	Serum	142	1.38a,b	34555793	10.1016/j.envpol.2021.118140
	Korea	KoNEHS Cycle 3 (2015-2017)	19-39, 40-49, 50-59, ≥60	M&F	Serum	1295	6.68 (6.24-7.14)a	34119853	10.1016/j.ijheh.2021.113779
	France	ENNS(2006-207)	45.4±1.2	M&F	Serum	386	4 (3.3-4.8)a	24361744	10.1016/j.scitotenv.2013.11.044
	China	2015	51.2±16.6	M&F	Serum	5696	8.75 (8.454-9.053)a	this work
PCB 138 (ng/g lipid)	Canada	CHMS (2007-2009)	20-79	M	Plasma	801	9.75 (8.44-11.27)a	22001329	10.1016/j.ijheh.2011.09.008
	Canada	CHMS (2007-2009)	20-79	F	Plasma	865	10.53 (9.21-12.05)a	22001329	10.1016/j.ijheh.2011.09.008
	The Czech Republic	2019	21-63	M&F	Serum	142	28.7a,b	34555793	10.1016/j.envpol.2021.118140
	Korea	KoNEHS Cycle 3 (2015-2017)	19-39, 40-49, 50-59, ≥60	M&F	Serum	1295	8.84 (8.36-9.35)a	34119853	10.1016/j.ijheh.2021.113779
	China	2015	51.2±16.6	M&F	Serum	5696	1.85 (1.791-1.915)a	this work
PFOS (ng/mL)	Canada	CHMS (2007-2009)	20-79	M&F	Plasma	2880	8.9 (8.0-9.8)c	27601095	10.1016/j.ijheh.2016.08.002
	The Czech Republic	2019	21-63	M&F	Serum	142	2.59b,c	34555793	10.1016/j.envpol.2021.118140
	Korea	2009-2010	18-69	M&F	Serum	1874	10.23 (9.99-10.47)c	28688604	10.1016/j.ijheh.2017.06.005
	USA	NHANES (2007-2014)	≥25	M&F	Serum	4538	9.72 (9.13-10.35)c	36049507	10.1016/j.envres.2022.114205
	Belgium	FLEHS III 2014	50-65	M&F	Serum	209	7.53 (6.92-8.20)c	31896205	10.1016/j.chemosphere.2019.125250
	Spain	Bioambient.es (2009-2010)	18-65	M&F	Serum	755	7.67 (7.17-8.19)c	28633112	10.1016/j.scitotenv.2017.06.031
	France	2014-2016	6-74	M&F	Serum	744	4.03 (4.03-4.67)c	33422968	10.1016/j.envint.2020.106340
	China	2015	51.2±16.6	M&F	Serum	5696	4.65 (4.506-4.799)c	this work
PFOA (ng/mL)	Canada	CHMS (2007-2009)	20-79	M&F	Plasma	2880	2.5 (2.4-2.7)c	27601095	10.1016/j.ijheh.2016.08.002
	The Czech Republic	2019	21-63	M&F	Serum	142	0.81b,c	34555793	10.1016/j.envpol.2021.118140
	Korea	2009-2010	18-69	M&F	Serum	1874	2.85 (2.73-2.97)c	28688604	10.1016/j.ijheh.2017.06.005
	USA	NHANES (2007-2014)	≥25	M&F	Serum	4538	3.09 (2.96-3.24)c	36049507	10.1016/j.envres.2022.114205
	Belgium	FLEHS III 2014	50-65	M&F	Serum	209	2.82 (2.62-3.02)c	31896205	10.1016/j.chemosphere.2019.125250
	Spain	Bioambient.es (2009-2010)	18-65	M&F	Serum	755	1.99 (1.89-2.09)c	28633112	10.1016/j.scitotenv.2017.06.031
	France	2014-2016	6-74	M&F	Serum	744	2.08 (1.97-2.20)c	33422968	10.1016/j.envint.2020.106340
	China	2015	51.2±16.6	M&F	Serum	5696	3.99 (3.87-4.12)c	this work
PFDA (ng/mL)	Canada	CHMS (2007-2009)	12-79	M&F	Plasma	1524	0.20 (0.17-0.22)c	27601095	10.1016/j.ijheh.2016.08.002
	The Czech Republic	2019	21-63	M&F	Serum	142	0.15b,c	34555793	10.1016/j.envpol.2021.118140
	Korea	2009-2010	18-69	M&F	Serum	1874	2.17 (2.12-2.23)c	28688604	10.1016/j.ijheh.2017.06.005
	USA	NHANES (2007-2014)	≥25	M&F	Serum	4538	0.26 (0.24-0.27)c	36049507	10.1016/j.envres.2022.114205
	Spain	Bioambient.es (2009-2010)	18-65	M&F	Serum	755	0.42 (0.39-0.46)c	28633112	10.1016/j.scitotenv.2017.06.031
	France	2014-2016	6-74	M&F	Serum	744	0.34 (0.05-0.4)c	33422968	10.1016/j.envint.2020.106340
	China	2015	51.2±16.6	M&F	Serum	5696	0.7234 (0.698-0.7497)c	this work
PFNA (ng/mL)	Canada	CHMS (2007-2009)	12-79	M&F	Plasma	1524	0.82 (0.75-0.90)c	27601095	10.1016/j.ijheh.2016.08.002
	The Czech Republic	2019	21-63	M&F	Serum	142	0.323b,c	34555793	10.1016/j.envpol.2021.118140
	Korea	2009-2010	18-69	M&F	Serum	1874	0.97 (0.91-1.05)c	28688604	10.1016/j.ijheh.2017.06.005
	USA	NHANES (2007-2014)	≥25	M&F	Serum	4538	1.10 (1.03-1.18)c	36049507	10.1016/j.envres.2022.114205
	Belgium	FLEHS III 2014	50-65	M&F	Serum	209	0.86 (0.80-0.93)c	31896205	10.1016/j.chemosphere.2019.125250
	Spain	Bioambient.es (2009-2010)	18-65	M&F	Serum	755	0.96 (0.89-1.03)c	28633112	10.1016/j.scitotenv.2017.06.031
	France	2014-2016	6-74	M&F	Serum	744	0.80 (0.75-0.85)c	33422968	10.1016/j.envint.2020.106340
	China	2015	51.2±16.6	M&F	Serum	5696	0.8126 (0.7863-0.8398)c	this work
PFUnDA (ng/mL)	Canada	CHMS (2007-2009)	12-79	M&F	Plasma	2880	0.12 (0.098-0.14)c	27601095	10.1016/j.ijheh.2016.08.002
	The Czech Republic	2019	21-63	M&F	Serum	142	0.059b,c	34555793	10.1016/j.envpol.2021.118140
	China	2015	51.2±16.6	M&F	Serum	5696	0.5137 (0.4964-0.5316)c	this work
PFHxS (ng/mL)	Canada	CHMS (2007-2009)	20-79	M&F	Plasma	2880	2.3 (2.0-2.6)c	27601095	10.1016/j.ijheh.2016.08.002
	Korea	2009-2010	18-69	M&F	Serum	1874	0.49 (0.45-0.54)c	28688604	10.1016/j.ijheh.2017.06.005
	USA	NHANES (2007-2014)	≥25	M&F	Serum	4538	1.64 (1.56-1.74)c	36049507	10.1016/j.envres.2022.114205
	Belgium	FLEHS III 2014	50-65	M&F	Serum	209	1.57 (1.43-1.73)c	31896205	10.1016/j.chemosphere.2019.125250
	Spain	Bioambient.es (2009-2010)	18-65	M&F	Serum	755	0.91 (0.84-0.99)c	28633112	10.1016/j.scitotenv.2017.06.031
	France	2014-2016	6-74	M&F	Serum	744	1.37 (1.27-1.48)c	33422968	10.1016/j.envint.2020.106340
	China	2015	51.2±16.6	M&F	Serum	5696	0.387 (0.3732-0.4014)c	this work
PFHpS (ng/mL)	Korea	2009-2010	18-69	M&F	Serum	1874	0.05 (0.04-0.05)c	28688604	10.1016/j.ijheh.2017.06.005
	China	2015	51.2±16.6	M&F	Serum	5696	0.1022 (0.0996-0.105)c	this work
a Geometric mean concentration and and 95% confidence interval (CI) after adjusting total lipid [total lipid=1.33⁎triglyceride+1.12⁎total cholesterol+1.48 (g/L)]. b No available CI data. c Geometric mean concentration and 95% CI in human serum/plasma without adjusting total lipid.

## Sheet: Supplementary Data 9
Supplementary Data 9. Sample information in control and each chronic disease after propensity score matching in 4756 samples detected with GC-MS/MS platform. Statistical test is Chi-square test, which is two-sided.
characteristics	control	abdominal obesity	P-value		control	diabetes	P-value		control	hyperlipidemia	P-value		control	hyperLDL-C	P-value		control	hypercholesterolemia	P-value		control	hypertriglyceridemia	P-value		control	hypertension	P-value		control	hyperSBP	P-value		control	hyperDBP	P-value		control	hyperuricemia	P-value		control	obesity	P-value		control	metabolic syndrome	P-value
sample number (N)	(N=790)	(N=790)			(N=452)	(N=164)			(N=1421)	(N=1421)			(N=1147)	(N=1147)			(N=320)	(N=320)			(N=381)	(N=381)			(N=859)	(N=859)			(N=682)	(N=682)			(N=701)	(N=701)			(N=682)	(N=245)			(N=730)	(N=284)			(N=553)	(N=553)
age			0.665				0.207				0.282				0.501				0.526				0.285				0.92				0.591				0.579				0.806				0.449				0.729
Mean (SD)	53.8 (13.9)	53.5 (13.1)			58.7 (12.0)	60.0 (10.9)			54.0 (14.9)	53.4 (13.7)			54.0 (14.7)	53.6 (13.4)			55.3 (14.7)	54.6 (14.7)			50.4 (14.6)	51.5 (12.9)			57.9 (11.1)	57.9 (11.7)			60.1 (10.2)	59.8 (10.2)			56.9 (13.2)	56.5 (11.6)			50.6 (17.7)	50.9 (18.0)			51.3 (14.8)	52.0 (12.9)			57.2 (11.4)	57.4 (11.5)
Median [Min, Max]	54.2 [8.35, 86.7]	53.3 [7.39, 87.3]			60.3 [10.4, 90.7]	61.0 [12.1, 84.8]			55.3 [7.13, 89.2]	54.0 [5.51, 90.7]			54.7 [7.13, 89.2]	54.7 [5.51, 90.7]			57.8 [7.55, 87.3]	56.6 [5.78, 83.1]			51.5 [7.18, 87.3]	52.0 [5.78, 88.9]			58.5 [7.39, 89.2]	58.9 [8.87, 86.0]			60.6 [28.4, 89.2]	60.8 [27.9, 84.5]			58.3 [5.78, 88.5]	57.0 [8.87, 84.5]			52.5 [5.51, 84.7]	54.8 [5.74, 85.8]			52.5 [7.17, 85.8]	52.7 [8.84, 87.3]			58.2 [14.7, 89.2]	58.3 [22.2, 86.0]
gender			0.647				0.927				0.735				0.451				1				0.345				0.885				0.665				1				0.762				0.523				0.336
Female	450 (57.0%)	460 (58.2%)			227 (50.2%)	81 (49.4%)			771 (54.3%)	761 (53.6%)			605 (52.7%)	624 (54.4%)			183 (57.2%)	182 (56.9%)			172 (45.1%)	186 (48.8%)			449 (52.3%)	453 (52.7%)			352 (51.6%)	361 (52.9%)			346 (49.4%)	346 (49.4%)			305 (44.7%)	113 (46.1%)			401 (54.9%)	163 (57.4%)			266 (48.1%)	283 (51.2%)
Male	340 (43.0%)	330 (41.8%)			225 (49.8%)	83 (50.6%)			650 (45.7%)	660 (46.4%)			542 (47.3%)	523 (45.6%)			137 (42.8%)	138 (43.1%)			209 (54.9%)	195 (51.2%)			410 (47.7%)	406 (47.3%)			330 (48.4%)	321 (47.1%)			355 (50.6%)	355 (50.6%)			377 (55.3%)	132 (53.9%)			329 (45.1%)	121 (42.6%)			287 (51.9%)	270 (48.8%)
maritalStatus			0.997				0.787				0.594				0.623				0.912				0.995				0.355				0.629				0.831				0.903				0.851				0.366
Divorced	8 (1.0%)	7 (0.9%)			9 (2.0%)	2 (1.2%)			17 (1.2%)	13 (0.9%)			12 (1.0%)	14 (1.2%)			3 (0.9%)	4 (1.3%)			4 (1.0%)	4 (1.0%)			9 (1.0%)	6 (0.7%)			2 (0.3%)	1 (0.1%)			8 (1.1%)	6 (0.9%)			1 (0.1%)	1 (0.4%)			6 (0.8%)	3 (1.1%)			8 (1.4%)	7 (1.3%)
Married	727 (92.0%)	725 (91.8%)			410 (90.7%)	150 (91.5%)			1262 (88.8%)	1254 (88.2%)			1029 (89.7%)	1011 (88.1%)			279 (87.2%)	275 (85.9%)			346 (90.8%)	346 (90.8%)			785 (91.4%)	768 (89.4%)			624 (91.5%)	617 (90.5%)			639 (91.2%)	633 (90.3%)			564 (82.7%)	202 (82.4%)			669 (91.6%)	260 (91.5%)			510 (92.2%)	498 (90.1%)
Separated	1 (0.1%)	1 (0.1%)			0 (0%)	0 (0%)			1 (0.1%)	2 (0.1%)			1 (0.1%)	1 (0.1%)			0 (0%)	0 (0%)			0 (0%)	0 (0%)			7 (0.8%)	11 (1.3%)			1 (0.1%)	3 (0.4%)			1 (0.1%)	1 (0.1%)			0 (0%)	0 (0%)			0 (0%)	0 (0%)			0 (0%)	2 (0.4%)
Unmarried	13 (1.6%)	14 (1.8%)			6 (1.3%)	1 (0.6%)			46 (3.2%)	60 (4.2%)			36 (3.1%)	50 (4.4%)			11 (3.4%)	14 (4.4%)			12 (3.1%)	11 (2.9%)			58 (6.8%)	73 (8.5%)			55 (8.1%)	60 (8.8%)			6 (0.9%)	10 (1.4%)			78 (11.4%)	28 (11.4%)			24 (3.3%)	7 (2.5%)			3 (0.5%)	2 (0.4%)
Widowed	41 (5.2%)	43 (5.4%)			27 (6.0%)	11 (6.7%)			95 (6.7%)	92 (6.5%)			69 (6.0%)	71 (6.2%)			27 (8.4%)	27 (8.4%)			19 (5.0%)	20 (5.2%)			0 (0%)	1 (0.1%)			0 (0%)	1 (0.1%)			47 (6.7%)	51 (7.3%)			39 (5.7%)	14 (5.7%)			31 (4.2%)	14 (4.9%)			32 (5.8%)	44 (8.0%)
income			0.717				0.997				0.828				0.958				0.796				0.808				0.666				0.464				0.706				0.837				0.924				0.292
Mean (SD)	23300 (50800)	22600 (29300)			23200 (22500)	23200 (24300)			23000 (41900)	23300 (40900)			23400 (44800)	23300 (41700)			22200 (38200)	22900 (25200)			25400 (65200)	24500 (34000)			21400 (25700)	20800 (27900)			23000 (29100)	21800 (31600)			19600 (18600)	20000 (22900)			22500 (49500)	21900 (34900)			20400 (25300)	20500 (24300)			20100 (17600)	21500 (25400)
Median [Min, Max]	15300 [-18900, 1130000]	16600 [-18900, 469000]			18900 [-14700, 205000]	20400 [-78100, 238000]			16600 [-78100, 1130000]	17400 [-49500, 1130000]			16200 [-78100, 1130000]	17400 [-42400, 1130000]			14500 [-70300, 469000]	17400 [0, 205000]			17400 [-13300, 1130000]	18200 [-26600, 383000]			17100 [-78100, 469000]	15400 [-26600, 469000]			17400 [-78100, 289000]	15300 [-26600, 469000]			16400 [-78100, 161000]	15200 [-18900, 207000]			15700 [-14700, 1130000]	17900 [-70300, 383000]			14600 [-42400, 242000]	15200 [-6140, 248000]			17100 [-42400, 105000]	16800 [-49500, 222000]
education			0.988				0.951				0.912				0.923				0.537				0.843				0.935				0.782				0.861				0.981				0.891				0.848
HighSchool	103 (13.0%)	102 (12.9%)			88 (19.5%)	28 (17.1%)			211 (14.8%)	209 (14.7%)			161 (14.0%)	170 (14.8%)			51 (15.9%)	53 (16.6%)			73 (19.2%)	63 (16.5%)			121 (14.1%)	117 (13.6%)			84 (12.3%)	88 (12.9%)			97 (13.8%)	104 (14.8%)			106 (15.5%)	39 (15.9%)			103 (14.1%)	34 (12.0%)			86 (15.6%)	80 (14.5%)
JuniorHighSchool	261 (33.0%)	270 (34.2%)			126 (27.9%)	51 (31.1%)			436 (30.7%)	450 (31.7%)			376 (32.8%)	367 (32.0%)			118 (36.9%)	101 (31.6%)			118 (31.0%)	130 (34.1%)			270 (31.4%)	264 (30.7%)			217 (31.8%)	208 (30.5%)			215 (30.7%)	225 (32.1%)			196 (28.7%)	75 (30.6%)			262 (35.9%)	109 (38.4%)			183 (33.1%)	183 (33.1%)
Postgraduate	1 (0.1%)	1 (0.1%)			5 (1.1%)	1 (0.6%)			3 (0.2%)	4 (0.3%)			1 (0.1%)	2 (0.2%)			1 (0.3%)	1 (0.3%)			2 (0.5%)	1 (0.3%)			3 (0.3%)	1 (0.1%)			316 (46.3%)	322 (47.2%)			0 (0%)	0 (0%)			0 (0%)	0 (0%)			0 (0%)	0 (0%)			0 (0%)	0 (0%)
PrimarySchool	301 (38.1%)	294 (37.2%)			167 (36.9%)	60 (36.6%)			537 (37.8%)	515 (36.2%)			412 (35.9%)	418 (36.4%)			121 (37.8%)	122 (38.1%)			115 (30.2%)	120 (31.5%)			366 (42.6%)	375 (43.7%)			41 (6.0%)	34 (5.0%)			289 (41.2%)	284 (40.5%)			255 (37.4%)	87 (35.5%)			255 (34.9%)	97 (34.2%)			208 (37.6%)	208 (37.6%)
TechnicalSecondarySchool	55 (7.0%)	50 (6.3%)			37 (8.2%)	13 (7.9%)			128 (9.0%)	125 (8.8%)			107 (9.3%)	96 (8.4%)			16 (5.0%)	24 (7.5%)			37 (9.7%)	35 (9.2%)			52 (6.1%)	53 (6.2%)			24 (3.5%)	29 (4.3%)			49 (7.0%)	44 (6.3%)			66 (9.7%)	23 (9.4%)			49 (6.7%)	19 (6.7%)			42 (7.6%)	39 (7.1%)
University	69 (8.7%)	73 (9.2%)			29 (6.4%)	11 (6.7%)			106 (7.5%)	118 (8.3%)			90 (7.8%)	94 (8.2%)			13 (4.1%)	19 (5.9%)			36 (9.4%)	32 (8.4%)			47 (5.5%)	49 (5.7%)			0 (0%)	1 (0.1%)			51 (7.3%)	44 (6.3%)			59 (8.7%)	21 (8.6%)			61 (8.4%)	25 (8.8%)			34 (6.1%)	43 (7.8%)
smoking			0.238				0.705				0.932				0.669				0.586				0.364				0.488				0.631				0.684				0.555				0.37				0.295
NonSmoker	591 (74.8%)	612 (77.5%)			334 (73.9%)	118 (72.0%)			1046 (73.6%)	1043 (73.4%)			843 (73.5%)	853 (74.4%)			242 (75.6%)	235 (73.4%)			239 (62.7%)	252 (66.1%)			605 (70.4%)	619 (72.1%)			483 (70.8%)	492 (72.1%)			493 (70.3%)	485 (69.2%)			480 (70.4%)	178 (72.7%)			552 (75.6%)	223 (78.5%)			377 (68.2%)	394 (71.2%)
Smoker	199 (25.2%)	178 (22.5%)			118 (26.1%)	46 (28.0%)			375 (26.4%)	378 (26.6%)			304 (26.5%)	294 (25.6%)			78 (24.4%)	85 (26.6%)			142 (37.3%)	129 (33.9%)			254 (29.6%)	240 (27.9%)			199 (29.2%)	190 (27.9%)			208 (29.7%)	216 (30.8%)			202 (29.6%)	67 (27.3%)			178 (24.4%)	61 (21.5%)			176 (31.8%)	159 (28.8%)
drinking			0.736				0.827				0.511				0.495				0.931				0.598				0.958				0.859				1				0.986				0.704				0.693
Drinker	224 (28.4%)	217 (27.5%)			110 (24.3%)	42 (25.6%)			414 (29.1%)	431 (30.3%)			354 (30.9%)	338 (29.5%)			92 (28.8%)	94 (29.4%)			143 (37.5%)	135 (35.4%)			255 (29.7%)	257 (29.9%)			202 (29.6%)	206 (30.2%)			241 (34.4%)	241 (34.4%)			187 (27.4%)	68 (27.8%)			198 (27.1%)	73 (25.7%)			167 (30.2%)	160 (28.9%)
NonDrinker	566 (71.6%)	573 (72.5%)			342 (75.7%)	122 (74.4%)			1007 (70.9%)	990 (69.7%)			793 (69.1%)	809 (70.5%)			228 (71.3%)	226 (70.6%)			238 (62.5%)	246 (64.6%)			604 (70.3%)	602 (70.1%)			480 (70.4%)	476 (69.8%)			460 (65.6%)	460 (65.6%)			495 (72.6%)	177 (72.2%)			532 (72.9%)	211 (74.3%)			386 (69.8%)	393 (71.1%)
sampling time			0.843				0.904				0.727				0.918				0.539				0.904				0.916				0.952				0.769				0.977				0.718				0.938
August	199 (25.2%)	211 (26.7%)			119 (26.3%)	40 (24.4%)			349 (24.6%)	344 (24.2%)			284 (24.8%)	282 (24.6%)			67 (20.9%)	76 (23.8%)			67 (17.6%)	75 (19.7%)			243 (28.3%)	253 (29.5%)			202 (29.6%)	210 (30.8%)			228 (32.5%)	241 (34.4%)			120 (17.6%)	45 (18.4%)			247 (33.8%)	101 (35.6%)			157 (28.4%)	152 (27.5%)
November	52 (6.6%)	50 (6.3%)			27 (6.0%)	9 (5.5%)			94 (6.6%)	81 (5.7%)			78 (6.8%)	70 (6.1%)			21 (6.6%)	14 (4.4%)			25 (6.6%)	24 (6.3%)			46 (5.4%)	41 (4.8%)			37 (5.4%)	38 (5.6%)			34 (4.9%)	35 (5.0%)			14 (2.1%)	5 (2.0%)			45 (6.2%)	22 (7.7%)			28 (5.1%)	27 (4.9%)
October	239 (30.3%)	244 (30.9%)			181 (40.0%)	65 (39.6%)			578 (40.7%)	597 (42.0%)			464 (40.5%)	469 (40.9%)			155 (48.4%)	158 (49.4%)			161 (42.3%)	156 (40.9%)			295 (34.3%)	293 (34.1%)			239 (35.0%)	230 (33.7%)			205 (29.2%)	209 (29.8%)			403 (59.1%)	146 (59.6%)			204 (27.9%)	74 (26.1%)			185 (33.5%)	181 (32.7%)
September	300 (38.0%)	285 (36.1%)			125 (27.7%)	50 (30.5%)			400 (28.1%)	399 (28.1%)			321 (28.0%)	326 (28.4%)			77 (24.1%)	72 (22.5%)			128 (33.6%)	126 (33.1%)			275 (32.0%)	272 (31.7%)			204 (29.9%)	204 (29.9%)			234 (33.4%)	216 (30.8%)			145 (21.3%)	49 (20.0%)			234 (32.1%)	87 (30.6%)			183 (33.1%)	193 (34.9%)
location			1				1				0.992				0.994				0.911				0.997				0.999				1				0.998				0.992				0.913				0.999
Beijing	36 (4.6%)	37 (4.7%)			30 (6.6%)	9 (5.5%)			49 (3.4%)	46 (3.2%)			42 (3.7%)	40 (3.5%)			9 (2.8%)	4 (1.3%)			6 (1.6%)	6 (1.6%)			27 (3.1%)	25 (2.9%)			23 (3.4%)	22 (3.2%)			26 (3.7%)	22 (3.1%)			28 (4.1%)	8 (3.3%)			32 (4.4%)	17 (6.0%)			23 (4.2%)	23 (4.2%)
Chongqing	52 (6.6%)	50 (6.3%)			27 (6.0%)	9 (5.5%)			94 (6.6%)	81 (5.7%)			78 (6.8%)	70 (6.1%)			21 (6.6%)	14 (4.4%)			25 (6.6%)	24 (6.3%)			46 (5.4%)	41 (4.8%)			37 (5.4%)	38 (5.6%)			34 (4.9%)	35 (5.0%)			14 (2.1%)	5 (2.0%)			45 (6.2%)	22 (7.7%)			28 (5.1%)	27 (4.9%)
Guangxi	34 (4.3%)	40 (5.1%)			11 (2.4%)	4 (2.4%)			150 (10.6%)	151 (10.6%)			113 (9.9%)	119 (10.4%)			49 (15.3%)	58 (18.1%)			38 (10.0%)	29 (7.6%)			76 (8.8%)	67 (7.8%)			54 (7.9%)	53 (7.8%)			41 (5.8%)	46 (6.6%)			119 (17.4%)	46 (18.8%)			31 (4.2%)	11 (3.9%)			29 (5.2%)	28 (5.1%)
Guizhou	40 (5.1%)	39 (4.9%)			22 (4.9%)	9 (5.5%)			60 (4.2%)	55 (3.9%)			52 (4.5%)	46 (4.0%)			8 (2.5%)	6 (1.9%)			14 (3.7%)	14 (3.7%)			25 (2.9%)	20 (2.3%)			17 (2.5%)	16 (2.3%)			14 (2.0%)	11 (1.6%)			29 (4.3%)	8 (3.3%)			30 (4.1%)	9 (3.2%)			23 (4.2%)	23 (4.2%)
Heilongjiang	40 (5.1%)	44 (5.6%)			22 (4.9%)	6 (3.7%)			52 (3.7%)	51 (3.6%)			51 (4.4%)	41 (3.6%)			2 (0.6%)	4 (1.3%)			10 (2.6%)	11 (2.9%)			42 (4.9%)	43 (5.0%)			40 (5.9%)	37 (5.4%)			42 (6.0%)	39 (5.6%)			4 (0.6%)	3 (1.2%)			37 (5.1%)	13 (4.6%)			26 (4.7%)	31 (5.6%)
Henan	41 (5.2%)	47 (5.9%)			25 (5.5%)	8 (4.9%)			82 (5.8%)	74 (5.2%)			68 (5.9%)	63 (5.5%)			14 (4.4%)	13 (4.1%)			13 (3.4%)	13 (3.4%)			52 (6.1%)	57 (6.6%)			49 (7.2%)	48 (7.0%)			47 (6.7%)	54 (7.7%)			21 (3.1%)	7 (2.9%)			59 (8.1%)	25 (8.8%)			36 (6.5%)	38 (6.9%)
Hubei	58 (7.3%)	57 (7.2%)			15 (3.3%)	8 (4.9%)			90 (6.3%)	81 (5.7%)			58 (5.1%)	62 (5.4%)			10 (3.1%)	12 (3.8%)			35 (9.2%)	29 (7.6%)			59 (6.9%)	59 (6.9%)			39 (5.7%)	37 (5.4%)			52 (7.4%)	48 (6.8%)			38 (5.6%)	11 (4.5%)			39 (5.3%)	18 (6.3%)			41 (7.4%)	40 (7.2%)
Hunan	62 (7.8%)	59 (7.5%)			17 (3.8%)	7 (4.3%)			101 (7.1%)	105 (7.4%)			88 (7.7%)	88 (7.7%)			25 (7.8%)	27 (8.4%)			30 (7.9%)	36 (9.4%)			48 (5.6%)	48 (5.6%)			44 (6.5%)	39 (5.7%)			32 (4.6%)	35 (5.0%)			10 (1.5%)	5 (2.0%)			38 (5.2%)	10 (3.5%)			29 (5.2%)	33 (6.0%)
Jiangsu	75 (9.5%)	68 (8.6%)			44 (9.7%)	19 (11.6%)			85 (6.0%)	87 (6.1%)			76 (6.6%)	73 (6.4%)			21 (6.6%)	19 (5.9%)			28 (7.3%)	27 (7.1%)			83 (9.7%)	76 (8.8%)			55 (8.1%)	64 (9.4%)			63 (9.0%)	57 (8.1%)			27 (4.0%)	10 (4.1%)			58 (7.9%)	17 (6.0%)			53 (9.6%)	55 (9.9%)
Liaoning	59 (7.5%)	63 (8.0%)			40 (8.8%)	13 (7.9%)			109 (7.7%)	101 (7.1%)			80 (7.0%)	78 (6.8%)			21 (6.6%)	30 (9.4%)			28 (7.3%)	36 (9.4%)			90 (10.5%)	90 (10.5%)			67 (9.8%)	73 (10.7%)			77 (11.0%)	86 (12.3%)			63 (9.2%)	22 (9.0%)			77 (10.5%)	35 (12.3%)			54 (9.8%)	43 (7.8%)
Shaanxi	69 (8.7%)	64 (8.1%)			19 (4.2%)	7 (4.3%)			75 (5.3%)	80 (5.6%)			57 (5.0%)	63 (5.5%)			12 (3.8%)	10 (3.1%)			29 (7.6%)	28 (7.3%)			58 (6.8%)	64 (7.5%)			43 (6.3%)	42 (6.2%)			61 (8.7%)	54 (7.7%)			42 (6.2%)	15 (6.1%)			67 (9.2%)	25 (8.8%)			37 (6.7%)	42 (7.6%)
Shandong	59 (7.5%)	57 (7.2%)			32 (7.1%)	13 (7.9%)			106 (7.5%)	118 (8.3%)			85 (7.4%)	100 (8.7%)			30 (9.4%)	29 (9.1%)			16 (4.2%)	15 (3.9%)			59 (6.9%)	63 (7.3%)			46 (6.7%)	52 (7.6%)			62 (8.8%)	62 (8.8%)			32 (4.7%)	13 (5.3%)			74 (10.1%)	28 (9.9%)			41 (7.4%)	40 (7.2%)
Shanghai	54 (6.8%)	54 (6.8%)			66 (14.6%)	23 (14.0%)			128 (9.0%)	140 (9.9%)			99 (8.6%)	101 (8.8%)			48 (15.0%)	44 (13.8%)			27 (7.1%)	25 (6.6%)			80 (9.3%)	82 (9.5%)			69 (10.1%)	66 (9.7%)			58 (8.3%)	63 (9.0%)			105 (15.4%)	44 (18.0%)			50 (6.8%)	16 (5.6%)			53 (9.6%)	53 (9.6%)
Yunnan	57 (7.2%)	58 (7.3%)			32 (7.1%)	10 (6.1%)			107 (7.5%)	118 (8.3%)			96 (8.4%)	93 (8.1%)			26 (8.1%)	24 (7.5%)			38 (10.0%)	42 (11.0%)			43 (5.0%)	45 (5.2%)			34 (5.0%)	32 (4.7%)			37 (5.3%)	35 (5.0%)			83 (12.2%)	29 (11.8%)			58 (7.9%)	20 (7.0%)			43 (7.8%)	37 (6.7%)
Zhejiang	54 (6.8%)	53 (6.7%)			50 (11.1%)	19 (11.6%)			133 (9.4%)	133 (9.4%)			104 (9.1%)	110 (9.6%)			24 (7.5%)	26 (8.1%)			44 (11.5%)	46 (12.1%)			71 (8.3%)	79 (9.2%)			65 (9.5%)	63 (9.2%)			55 (7.8%)	54 (7.7%)			67 (9.8%)	19 (7.8%)			35 (4.8%)	18 (6.3%)			37 (6.7%)	40 (7.2%)
diabetes			0.687				-				0.435				0.595				0.856				0.5				0.698				1				0.653				1				0.499				-
no	779 (98.6%)	776 (98.2%)			-	-			1371 (96.5%)	1362 (95.8%)			1104 (96.3%)	1098 (95.7%)			303 (94.7%)	305 (95.3%)			365 (95.8%)	360 (94.5%)			830 (96.6%)	826 (96.2%)			655 (96.0%)	656 (96.2%)			676 (96.4%)	680 (97.0%)			670 (98.2%)	241 (98.4%)			714 (97.8%)	275 (96.8%)			-	-
yes	11 (1.4%)	14 (1.8%)			-	-			50 (3.5%)	59 (4.2%)			43 (3.7%)	49 (4.3%)			17 (5.3%)	15 (4.7%)			16 (4.2%)	21 (5.5%)			29 (3.4%)	33 (3.8%)			27 (4.0%)	26 (3.8%)			25 (3.6%)	21 (3.0%)			12 (1.8%)	4 (1.6%)			16 (2.2%)	9 (3.2%)			-	-
hyperlipidemia			0.772				0.413				-				-				-				-				0.96				0.738				1				0.114				0.778				-
no	593 (75.1%)	587 (74.3%)			291 (64.4%)	99 (60.4%)			-	-			-	-			-	-			-	-			539 (62.7%)	541 (63.0%)			416 (61.0%)	423 (62.0%)			438 (62.5%)	437 (62.3%)			428 (62.8%)	139 (56.7%)			502 (68.8%)	192 (67.6%)			-	-
yes	197 (24.9%)	203 (25.7%)			161 (35.6%)	65 (39.6%)			-	-			-	-			-	-			-	-			320 (37.3%)	318 (37.0%)			266 (39.0%)	259 (38.0%)			263 (37.5%)	264 (37.7%)			254 (37.2%)	106 (43.3%)			228 (31.2%)	92 (32.4%)			-	-
hypertension			0.688				0.924				0.493				0.407				0.24				0.149				-				-				-				0.824				0.247				-
no	652 (82.5%)	659 (83.4%)			359 (79.4%)	129 (78.7%)			1044 (73.5%)	1061 (74.7%)			879 (76.6%)	861 (75.1%)			206 (64.4%)	221 (69.1%)			299 (78.5%)	281 (73.8%)			-	-			-	-			-	-			573 (84.0%)	208 (84.9%)			547 (74.9%)	202 (71.1%)			-	-
yes	138 (17.5%)	131 (16.6%)			93 (20.6%)	35 (21.3%)			377 (26.5%)	360 (25.3%)			268 (23.4%)	286 (24.9%)			114 (35.6%)	99 (30.9%)			82 (21.5%)	100 (26.2%)			-	-			-	-			-	-			109 (16.0%)	37 (15.1%)			183 (25.1%)	82 (28.9%)			-	-
hyperuricemia			1				0.77				0.467				0.836				0.883				0.695				1				0.881				0.89				-				0.74				-
no	770 (97.5%)	770 (97.5%)			440 (97.3%)	161 (98.2%)			1345 (94.7%)	1335 (93.9%)			1100 (95.9%)	1097 (95.6%)			296 (92.5%)	294 (91.9%)			347 (91.1%)	351 (92.1%)			827 (96.3%)	827 (96.3%)			658 (96.5%)	660 (96.8%)			673 (96.0%)	675 (96.3%)			-	-			709 (97.1%)	274 (96.5%)			-	-
yes	20 (2.5%)	20 (2.5%)			12 (2.7%)	3 (1.8%)			76 (5.3%)	86 (6.1%)			47 (4.1%)	50 (4.4%)			24 (7.5%)	26 (8.1%)			34 (8.9%)	30 (7.9%)			32 (3.7%)	32 (3.7%)			24 (3.5%)	22 (3.2%)			28 (4.0%)	26 (3.7%)			-	-			21 (2.9%)	10 (3.5%)			-	-
obesity			-				0.943				0.75				0.925				1				0.436				1				0.287				1				0.839				-				-
no	-	-			427 (94.5%)	154 (93.9%)			1340 (94.3%)	1335 (93.9%)			1087 (94.8%)	1089 (94.9%)			304 (95.0%)	305 (95.3%)			345 (90.6%)	352 (92.4%)			817 (95.1%)	816 (95.0%)			640 (93.8%)	629 (92.2%)			644 (91.9%)	643 (91.7%)			658 (96.5%)	235 (95.9%)			-	-			-	-
yes	-	-			25 (5.5%)	10 (6.1%)			81 (5.7%)	86 (6.1%)			60 (5.2%)	58 (5.1%)			16 (5.0%)	15 (4.7%)			36 (9.4%)	29 (7.6%)			42 (4.9%)	43 (5.0%)			42 (6.2%)	53 (7.8%)			57 (8.1%)	58 (8.3%)			24 (3.5%)	10 (4.1%)			-	-			-	-

## Sheet: Supplementary Data 10
Supplementary Data 10. Sample information in control and each chronic disease after propensity score matching in 5513 samples detected with LC-MS/MS platform. Statistical test is Chi-square test, which is two-sided.
characteristics	control	abdominal obesity	P-value		control	diabetes	P-value		control	hyperlipidemia	P-value		control	hyperLDL-C	P-value		control	hypercholesterolemia	P-value		control	hypertriglyceridemia	P-value		control	hypertension	P-value		control	hyperSBP	P-value		control	hyperDBP	P-value		control	hyperuricemia	P-value		control	obesity	P-value		control	metabolic syndrome	P-value
sample number (N)	(N=898)	(N=898)			(N=452)	(N=164)			(N=1421)	(N=1421)			(N=1147)	(N=1147)			(N=842)	(N=320)			(N=1013)	(N=381)			(N=859)	(N=859)			(N=682)	(N=682)			(N=701)	(N=701)			(N=682)	(N=245)			(N=730)	(N=284)			(N=642)	(N=642)
age			0.545				0.207				0.282				0.501				0.484				0.692				0.92				0.591				0.579				0.806				0.449				0.847
Mean (SD)	52.8 (14.2)	53.2 (13.1)			58.7 (12.0)	60.0 (10.9)			54.0 (14.9)	53.4 (13.7)			54.0 (14.7)	53.6 (13.4)			53.9 (15.0)	54.6 (14.7)			51.2 (14.8)	51.5 (12.9)			57.9 (11.1)	57.9 (11.7)			60.1 (10.2)	59.8 (10.2)			56.9 (13.2)	56.5 (11.6)			50.6 (17.7)	50.9 (18.0)			51.3 (14.8)	52.0 (12.9)			56.9 (11.2)	57.0 (11.2)
Median [Min, Max]	53.3 [7.26, 86.7]	53.2 [7.39, 90.7]			60.3 [10.4, 90.7]	61.0 [12.1, 84.8]			55.3 [7.13, 89.2]	54.0 [5.51, 90.7]			54.7 [7.13, 89.2]	54.7 [5.51, 90.7]			55.2 [4.31, 89.2]	56.6 [5.78, 83.1]			51.7 [7.18, 89.2]	52.0 [5.78, 88.9]			58.5 [7.39, 89.2]	58.9 [8.87, 86.0]			60.6 [28.4, 89.2]	60.8 [27.9, 84.5]			58.3 [5.78, 88.5]	57.0 [8.87, 84.5]			52.5 [5.51, 84.7]	54.8 [5.74, 85.8]			52.5 [7.17, 85.8]	52.7 [8.84, 87.3]			57.8 [18.6, 88.5]	58.0 [22.2, 86.0]
gender			0.336				0.927				0.735				0.451				0.969				1				0.885				0.665				1				0.762				0.523				0.241
Female	547 (60.9%)	526 (58.6%)			227 (50.2%)	81 (49.4%)			771 (54.3%)	761 (53.6%)			605 (52.7%)	624 (54.4%)			476 (56.5%)	182 (56.9%)			494 (48.8%)	186 (48.8%)			449 (52.3%)	453 (52.7%)			352 (51.6%)	361 (52.9%)			346 (49.4%)	346 (49.4%)			305 (44.7%)	113 (46.1%)			401 (54.9%)	163 (57.4%)			319 (49.7%)	341 (53.1%)
Male	351 (39.1%)	372 (41.4%)			225 (49.8%)	83 (50.6%)			650 (45.7%)	660 (46.4%)			542 (47.3%)	523 (45.6%)			366 (43.5%)	138 (43.1%)			519 (51.2%)	195 (51.2%)			410 (47.7%)	406 (47.3%)			330 (48.4%)	321 (47.1%)			355 (50.6%)	355 (50.6%)			377 (55.3%)	132 (53.9%)			329 (45.1%)	121 (42.6%)			323 (50.3%)	301 (46.9%)
marital status			0.811				0.787				0.594				0.623				0.849				0.86				0.355				0.629				0.831				0.903				0.851				0.496
Divorced	8 (0.9%)	10 (1.1%)			9 (2.0%)	2 (1.2%)			17 (1.2%)	13 (0.9%)			12 (1.0%)	14 (1.2%)			10 (1.2%)	4 (1.3%)			14 (1.4%)	4 (1.0%)			9 (1.0%)	6 (0.7%)			2 (0.3%)	1 (0.1%)			8 (1.1%)	6 (0.9%)			1 (0.1%)	1 (0.4%)			6 (0.8%)	3 (1.1%)			8 (1.2%)	8 (1.2%)
Married	823 (91.6%)	830 (92.4%)			410 (90.7%)	150 (91.5%)			1262 (88.8%)	1254 (88.2%)			1029 (89.7%)	1011 (88.1%)			739 (87.8%)	275 (85.9%)			911 (89.9%)	346 (90.8%)			785 (91.4%)	768 (89.4%)			624 (91.5%)	617 (90.5%)			639 (91.2%)	633 (90.3%)			564 (82.7%)	202 (82.4%)			669 (91.6%)	260 (91.5%)			596 (92.8%)	583 (90.8%)
Separated	1 (0.1%)	2 (0.2%)			0 (0%)	0 (0%)			1 (0.1%)	2 (0.1%)			1 (0.1%)	1 (0.1%)			0 (0%)	0 (0%)			0(0%)	0 (0%)			7 (0.8%)	11 (1.3%)			1 (0.1%)	3 (0.4%)			1 (0.1%)	1 (0.1%)			0 (0%)	0 (0%)			0 (0%)	0 (0%)			3 (0.5%)	2 (0.3%)
Unmarried	20 (2.2%)	15 (1.7%)			6 (1.3%)	1 (0.6%)			46 (3.2%)	60 (4.2%)			36 (3.1%)	50 (4.4%)			34 (4.0%)	14 (4.4%)			37 (3.7%)	11 (2.9%)			58 (6.8%)	73 (8.5%)			55 (8.1%)	60 (8.8%)			6 (0.9%)	10 (1.4%)			78 (11.4%)	28 (11.4%)			24 (3.3%)	7 (2.5%)			35 (5.5%)	48 (7.5%)
Widowed	46 (5.1%)	41 (4.6%)			27 (6.0%)	11 (6.7%)			95 (6.7%)	92 (6.5%)			69 (6.0%)	71 (6.2%)			59 (7.0%)	27 (8.4%)			51 (5.0%)	20 (5.2%)			0 (0%)	1 (0.1%)			0 (0%)	1 (0.1%)			47 (6.7%)	51 (7.3%)			39 (5.7%)	14 (5.7%)			31 (4.2%)	14 (4.9%)			0 (0%)	1 (0.2%)
income			0.641				0.997				0.828				0.958				0.904				0.946				0.666				0.464				0.706				0.837				0.924				0.911
Mean (SD)	22900 (44800)	22100 (28400)			23200 (22500)	23200 (24300)			23000 (41900)	23300 (40900)			23400 (44800)	23300 (41700)			23100 (49600)	22900 (25200)			24700 (48200)	24500 (34000)			21400 (25700)	20800 (27900)			23000 (29100)	21800 (31600)			19600 (18600)	20000 (22900)			22500 (49500)	21900 (34900)			20400 (25300)	20500 (24300)			22500 (27200)	22300 (25400)
Median [Min, Max]	16900 [-17900, 1130000]	16500 [-78100, 469000]			18900 [-14700, 205000]	20400 [-78100, 238000]			16600 [-78100, 1130000]	17400 [-49500, 1130000]			16200 [-78100, 1130000]	17400 [-42400, 1130000]			15000 [-70300, 1130000]	17400 [0, 205000]			17100 [-18900, 1130000]	18200 [-26600, 383000]			17100 [-78100, 469000]	15400 [-26600, 469000]			17400 [-78100, 289000]	15300 [-26600, 469000]			16400 [-78100, 161000]	15200 [-18900, 207000]			15700 [-14700, 1130000]	17900 [-70300, 383000]			14600 [-42400, 242000]	15200 [-6140, 248000]			17100 [-42400, 289000]	17300 [-49500, 202000]
education			0.964				0.951				0.912				0.923				0.996				0.997				0.935				0.782				0.861				0.981				0.891				0.792
HighSchool	129 (14.4%)	125 (13.9%)			88 (19.5%)	28 (17.1%)			211 (14.8%)	209 (14.7%)			161 (14.0%)	170 (14.8%)			134 (15.9%)	53 (16.6%)			175 (17.3%)	63 (16.5%)			121 (14.1%)	117 (13.6%)			84 (12.3%)	88 (12.9%)			97 (13.8%)	104 (14.8%)			106 (15.5%)	39 (15.9%)			103 (14.1%)	34 (12.0%)			106 (16.5%)	95 (14.8%)
JuniorHighSchool	293 (32.6%)	301 (33.5%)			126 (27.9%)	51 (31.1%)			436 (30.7%)	450 (31.7%)			376 (32.8%)	367 (32.0%)			270 (32.1%)	101 (31.6%)			342 (33.8%)	130 (34.1%)			270 (31.4%)	264 (30.7%)			217 (31.8%)	208 (30.5%)			215 (30.7%)	225 (32.1%)			196 (28.7%)	75 (30.6%)			262 (35.9%)	109 (38.4%)			210 (32.7%)	218 (34.0%)
Postgraduate	4 (0.4%)	2 (0.2%)			5 (1.1%)	1 (0.6%)			3 (0.2%)	4 (0.3%)			1 (0.1%)	2 (0.2%)			4 (0.5%)	1 (0.3%)			4 (0.4%)	1 (0.3%)			3 (0.3%)	1 (0.1%)			316 (46.3%)	322 (47.2%)			0 (0%)	0 (0%)			0 (0%)	0 (0%)			0 (0%)	0 (0%)			1 (0.2%)	3 (0.5%)
PrimarySchool	334 (37.2%)	329 (36.6%)			167 (36.9%)	60 (36.6%)			537 (37.8%)	515 (36.2%)			412 (35.9%)	418 (36.4%)			325 (38.6%)	122 (38.1%)			312 (30.8%)	120 (31.5%)			366 (42.6%)	375 (43.7%)			41 (6.0%)	34 (5.0%)			289 (41.2%)	284 (40.5%)			255 (37.4%)	87 (35.5%)			255 (34.9%)	97 (34.2%)			230 (35.8%)	237 (36.9%)
TechnicalSecondarySchool	61 (6.8%)	60 (6.7%)			37 (8.2%)	13 (7.9%)			128 (9.0%)	125 (8.8%)			107 (9.3%)	96 (8.4%)			58 (6.9%)	24 (7.5%)			92 (9.1%)	35 (9.2%)			52 (6.1%)	53 (6.2%)			24 (3.5%)	29 (4.3%)			49 (7.0%)	44 (6.3%)			66 (9.7%)	23 (9.4%)			49 (6.7%)	19 (6.7%)			45 (7.0%)	46 (7.2%)
University	77 (8.6%)	81 (9.0%)			29 (6.4%)	11 (6.7%)			106 (7.5%)	118 (8.3%)			90 (7.8%)	94 (8.2%)			51 (6.1%)	19 (5.9%)			88 (8.7%)	32 (8.4%)			47 (5.5%)	49 (5.7%)			0 (0%)	1 (0.1%)			51 (7.3%)	44 (6.3%)			59 (8.7%)	21 (8.6%)			61 (8.4%)	25 (8.8%)			50 (7.8%)	43 (6.7%)
smoking			0.612				0.705				0.932				0.669				1				0.996				0.488				0.631				0.684				0.555				0.37				0.268
NonSmoker	700 (78.0%)	690 (76.8%)			334 (73.9%)	118 (72.0%)			1046 (73.6%)	1043 (73.4%)			843 (73.5%)	853 (74.4%)			618 (73.4%)	235 (73.4%)			672 (66.3%)	252 (66.1%)			605 (70.4%)	619 (72.1%)			483 (70.8%)	492 (72.1%)			493 (70.3%)	485 (69.2%)			480 (70.4%)	178 (72.7%)			552 (75.6%)	223 (78.5%)			447 (69.6%)	466 (72.6%)
Smoker	198 (22.0%)	208 (23.2%)			118 (26.1%)	46 (28.0%)			375 (26.4%)	378 (26.6%)			304 (26.5%)	294 (25.6%)			224 (26.6%)	85 (26.6%)			341 (33.7%)	129 (33.9%)			254 (29.6%)	240 (27.9%)			199 (29.2%)	190 (27.9%)			208 (29.7%)	216 (30.8%)			202 (29.6%)	67 (27.3%)			178 (24.4%)	61 (21.5%)			195 (30.4%)	176 (27.4%)
drinking			0.314				0.827				0.511				0.495				1				1				0.958				0.859				1				0.986				0.704				0.583
Drinker	234 (26.1%)	254 (28.3%)			110 (24.3%)	42 (25.6%)			414 (29.1%)	431 (30.3%)			354 (30.9%)	338 (29.5%)			248 (29.5%)	94 (29.4%)			360 (35.5%)	135 (35.4%)			255 (29.7%)	257 (29.9%)			202 (29.6%)	206 (30.2%)			241 (34.4%)	241 (34.4%)			187 (27.4%)	68 (27.8%)			198 (27.1%)	73 (25.7%)			196 (30.5%)	186 (29.0%)
NonDrinker	664 (73.9%)	644 (71.7%)			342 (75.7%)	122 (74.4%)			1007 (70.9%)	990 (69.7%)			793 (69.1%)	809 (70.5%)			594 (70.5%)	226 (70.6%)			653 (64.5%)	246 (64.6%)			604 (70.3%)	602 (70.1%)			480 (70.4%)	476 (69.8%)			460 (65.6%)	460 (65.6%)			495 (72.6%)	177 (72.2%)			532 (72.9%)	211 (74.3%)			446 (69.5%)	456 (71.0%)
samplingTime			0.993				0.904				0.727				0.918				0.346				0.996				0.916				0.952				0.769				0.977				0.718				0.868
August	249 (27.7%)	247 (27.5%)			119 (26.3%)	40 (24.4%)			349 (24.6%)	344 (24.2%)			284 (24.8%)	282 (24.6%)			190 (22.6%)	76 (23.8%)			204 (20.1%)	75 (19.7%)			243 (28.3%)	253 (29.5%)			202 (29.6%)	210 (30.8%)			228 (32.5%)	241 (34.4%)			120 (17.6%)	45 (18.4%)			247 (33.8%)	101 (35.6%)			181 (28.2%)	194 (30.2%)
November	61 (6.8%)	64 (7.1%)			27 (6.0%)	9 (5.5%)			94 (6.6%)	81 (5.7%)			78 (6.8%)	70 (6.1%)			50 (5.9%)	14 (4.4%)			63 (6.2%)	24 (6.3%)			46 (5.4%)	41 (4.8%)			37 (5.4%)	38 (5.6%)			34 (4.9%)	35 (5.0%)			14 (2.1%)	5 (2.0%)			45 (6.2%)	22 (7.7%)			32 (5.0%)	33 (5.1%)
October	270 (30.1%)	268 (29.8%)			181 (40.0%)	65 (39.6%)			578 (40.7%)	597 (42.0%)			464 (40.5%)	469 (40.9%)			381 (45.2%)	158 (49.4%)			409 (40.4%)	156 (40.9%)			295 (34.3%)	293 (34.1%)			239 (35.0%)	230 (33.7%)			205 (29.2%)	209 (29.8%)			403 (59.1%)	146 (59.6%)			204 (27.9%)	74 (26.1%)			208 (32.4%)	199 (31.0%)
September	318 (35.4%)	319 (35.5%)			125 (27.7%)	50 (30.5%)			400 (28.1%)	399 (28.1%)			321 (28.0%)	326 (28.4%)			221 (26.2%)	72 (22.5%)			337 (33.3%)	126 (33.1%)			275 (32.0%)	272 (31.7%)			204 (29.9%)	204 (29.9%)			234 (33.4%)	216 (30.8%)			145 (21.3%)	49 (20.0%)			234 (32.1%)	87 (30.6%)			221 (34.4%)	216 (33.6%)
location			1				1				0.992				0.994				0.85				1				0.999				1				0.998				0.992				0.913				0.998
Beijing	53 (5.9%)	46 (5.1%)			30 (6.6%)	9 (5.5%)			49 (3.4%)	46 (3.2%)			42 (3.7%)	40 (3.5%)			19 (2.3%)	4 (1.3%)			13 (1.3%)	6 (1.6%)			27 (3.1%)	25 (2.9%)			23 (3.4%)	22 (3.2%)			26 (3.7%)	22 (3.1%)			28 (4.1%)	8 (3.3%)			32 (4.4%)	17 (6.0%)			31 (4.8%)	32 (5.0%)
Chongqing	61 (6.8%)	64 (7.1%)			27 (6.0%)	9 (5.5%)			94 (6.6%)	81 (5.7%)			78 (6.8%)	70 (6.1%)			50 (5.9%)	14 (4.4%)			63 (6.2%)	24 (6.3%)			46 (5.4%)	41 (4.8%)			37 (5.4%)	38 (5.6%)			34 (4.9%)	35 (5.0%)			14 (2.1%)	5 (2.0%)			45 (6.2%)	22 (7.7%)			32 (5.0%)	33 (5.1%)
Guangxi	43 (4.8%)	42 (4.7%)			11 (2.4%)	4 (2.4%)			150 (10.6%)	151 (10.6%)			113 (9.9%)	119 (10.4%)			117 (13.9%)	58 (18.1%)			87 (8.6%)	29 (7.6%)			76 (8.8%)	67 (7.8%)			54 (7.9%)	53 (7.8%)			41 (5.8%)	46 (6.6%)			119 (17.4%)	46 (18.8%)			31 (4.2%)	11 (3.9%)			36 (5.6%)	37 (5.8%)
Guizhou	42 (4.7%)	42 (4.7%)			22 (4.9%)	9 (5.5%)			60 (4.2%)	55 (3.9%)			52 (4.5%)	46 (4.0%)			16 (1.9%)	6 (1.9%)			40 (3.9%)	14 (3.7%)			25 (2.9%)	20 (2.3%)			17 (2.5%)	16 (2.3%)			14 (2.0%)	11 (1.6%)			29 (4.3%)	8 (3.3%)			30 (4.1%)	9 (3.2%)			28 (4.4%)	24 (3.7%)
Heilongjiang	47 (5.2%)	49 (5.5%)			22 (4.9%)	6 (3.7%)			52 (3.7%)	51 (3.6%)			51 (4.4%)	41 (3.6%)			7 (0.8%)	4 (1.3%)			34 (3.4%)	11 (2.9%)			42 (4.9%)	43 (5.0%)			40 (5.9%)	37 (5.4%)			42 (6.0%)	39 (5.6%)			4 (0.6%)	3 (1.2%)			37 (5.1%)	13 (4.6%)			35 (5.5%)	29 (4.5%)
Henan	53 (5.9%)	51 (5.7%)			25 (5.5%)	8 (4.9%)			82 (5.8%)	74 (5.2%)			68 (5.9%)	63 (5.5%)			39 (4.6%)	13 (4.1%)			40 (3.9%)	13 (3.4%)			52 (6.1%)	57 (6.6%)			49 (7.2%)	48 (7.0%)			47 (6.7%)	54 (7.7%)			21 (3.1%)	7 (2.9%)			59 (8.1%)	25 (8.8%)			41 (6.4%)	45 (7.0%)
Hubei	64 (7.1%)	69 (7.7%)			15 (3.3%)	8 (4.9%)			90 (6.3%)	81 (5.7%)			58 (5.1%)	62 (5.4%)			45 (5.3%)	12 (3.8%)			74 (7.3%)	29 (7.6%)			59 (6.9%)	59 (6.9%)			39 (5.7%)	37 (5.4%)			52 (7.4%)	48 (6.8%)			38 (5.6%)	11 (4.5%)			39 (5.3%)	18 (6.3%)			42 (6.5%)	45 (7.0%)
Hunan	70 (7.8%)	67 (7.5%)			17 (3.8%)	7 (4.3%)			101 (7.1%)	105 (7.4%)			88 (7.7%)	88 (7.7%)			75 (8.9%)	27 (8.4%)			89 (8.8%)	36 (9.4%)			48 (5.6%)	48 (5.6%)			44 (6.5%)	39 (5.7%)			32 (4.6%)	35 (5.0%)			10 (1.5%)	5 (2.0%)			38 (5.2%)	10 (3.5%)			47 (7.3%)	43 (6.7%)
Jiangsu	77 (8.6%)	76 (8.5%)			44 (9.7%)	19 (11.6%)			85 (6.0%)	87 (6.1%)			76 (6.6%)	73 (6.4%)			51 (6.1%)	19 (5.9%)			77 (7.6%)	27 (7.1%)			83 (9.7%)	76 (8.8%)			55 (8.1%)	64 (9.4%)			63 (9.0%)	57 (8.1%)			27 (4.0%)	10 (4.1%)			58 (7.9%)	17 (6.0%)			61 (9.5%)	60 (9.3%)
Liaoning	66 (7.3%)	66 (7.3%)			40 (8.8%)	13 (7.9%)			109 (7.7%)	101 (7.1%)			80 (7.0%)	78 (6.8%)			68 (8.1%)	30 (9.4%)			88 (8.7%)	36 (9.4%)			90 (10.5%)	90 (10.5%)			67 (9.8%)	73 (10.7%)			77 (11.0%)	86 (12.3%)			63 (9.2%)	22 (9.0%)			77 (10.5%)	35 (12.3%)			49 (7.6%)	55 (8.6%)
Shaanxi	54 (6.0%)	61 (6.8%)			19 (4.2%)	7 (4.3%)			75 (5.3%)	80 (5.6%)			57 (5.0%)	63 (5.5%)			31 (3.7%)	10 (3.1%)			84 (8.3%)	28 (7.3%)			58 (6.8%)	64 (7.5%)			43 (6.3%)	42 (6.2%)			61 (8.7%)	54 (7.7%)			42 (6.2%)	15 (6.1%)			67 (9.2%)	25 (8.8%)			40 (6.2%)	36 (5.6%)
Shandong	83 (9.2%)	81 (9.0%)			32 (7.1%)	13 (7.9%)			106 (7.5%)	118 (8.3%)			85 (7.4%)	100 (8.7%)			76 (9.0%)	29 (9.1%)			42 (4.1%)	15 (3.9%)			59 (6.9%)	63 (7.3%)			46 (6.7%)	52 (7.6%)			62 (8.8%)	62 (8.8%)			32 (4.7%)	13 (5.3%)			74 (10.1%)	28 (9.9%)			56 (8.7%)	65 (10.1%)
Shanghai	61 (6.8%)	56 (6.2%)			66 (14.6%)	23 (14.0%)			128 (9.0%)	140 (9.9%)			99 (8.6%)	101 (8.8%)			104 (12.4%)	44 (13.8%)			69 (6.8%)	25 (6.6%)			80 (9.3%)	82 (9.5%)			69 (10.1%)	66 (9.7%)			58 (8.3%)	63 (9.0%)			105 (15.4%)	44 (18.0%)			50 (6.8%)	16 (5.6%)			56 (8.7%)	49 (7.6%)
Yunnan	76 (8.5%)	73 (8.1%)			32 (7.1%)	10 (6.1%)			107 (7.5%)	118 (8.3%)			96 (8.4%)	93 (8.1%)			78 (9.3%)	24 (7.5%)			96 (9.5%)	42 (11.0%)			43 (5.0%)	45 (5.2%)			34 (5.0%)	32 (4.7%)			37 (5.3%)	35 (5.0%)			83 (12.2%)	29 (11.8%)			58 (7.9%)	20 (7.0%)			48 (7.5%)	44 (6.9%)
Zhejiang	48 (5.3%)	55 (6.1%)			50 (11.1%)	19 (11.6%)			133 (9.4%)	133 (9.4%)			104 (9.1%)	110 (9.6%)			66 (7.8%)	26 (8.1%)			117 (11.5%)	46 (12.1%)			71 (8.3%)	79 (9.2%)			65 (9.5%)	63 (9.2%)			55 (7.8%)	54 (7.7%)			67 (9.8%)	19 (7.8%)			35 (4.8%)	18 (6.3%)			40 (6.2%)	45 (7.0%)
diabetes			1				-				0.435				0.595				0.412				0.112				0.698				1				0.653				1				0.499				-
no	739 (82.3%)	739 (82.3%)			-	-			1371 (96.5%)	1362 (95.8%)			1104 (96.3%)	1098 (95.7%)			813 (96.6%)	305 (95.3%)			978 (96.5%)	360 (94.5%)			830 (96.6%)	826 (96.2%)			655 (96.0%)	656 (96.2%)			676 (96.4%)	680 (97.0%)			670 (98.2%)	241 (98.4%)			714 (97.8%)	275 (96.8%)			-	-
yes	159 (17.7%)	159 (17.7%)			-	-			50 (3.5%)	59 (4.2%)			43 (3.7%)	49 (4.3%)			29 (3.4%)	15 (4.7%)			35 (3.5%)	21 (5.5%)			29 (3.4%)	33 (3.8%)			27 (4.0%)	26 (3.8%)			25 (3.6%)	21 (3.0%)			12 (1.8%)	4 (1.6%)			16 (2.2%)	9 (3.2%)			-	-
hyperlipidemia			0.327				0.413				-				-				-				-				0.96				0.738				1				0.114				0.778				-
no	683 (76.1%)	664 (73.9%)			291 (64.4%)	99 (60.4%)			-	-			-	-			-	-			-	-			539 (62.7%)	541 (63.0%)			416 (61.0%)	423 (62.0%)			438 (62.5%)	437 (62.3%)			428 (62.8%)	139 (56.7%)			502 (68.8%)	192 (67.6%)			-	-
yes	215 (23.9%)	234 (26.1%)			161 (35.6%)	65 (39.6%)			-	-			-	-			-	-			-	-			320 (37.3%)	318 (37.0%)			266 (39.0%)	259 (38.0%)			263 (37.5%)	264 (37.7%)			254 (37.2%)	106 (43.3%)			228 (31.2%)	92 (32.4%)			-	-
hypertension			1				0.924				0.493				0.407				0.793				0.733				-				-				-				0.824				0.247				-
no	884 (98.4%)	884 (98.4%)			359 (79.4%)	129 (78.7%)			1044 (73.5%)	1061 (74.7%)			879 (76.6%)	861 (75.1%)			590 (70.1%)	221 (69.1%)			758 (74.8%)	281 (73.8%)			-	-			-	-			-	-			573 (84.0%)	208 (84.9%)			547 (74.9%)	202 (71.1%)			-	-
yes	14 (1.6%)	14 (1.6%)			93 (20.6%)	35 (21.3%)			377 (26.5%)	360 (25.3%)			268 (23.4%)	286 (24.9%)			252 (29.9%)	99 (30.9%)			255 (25.2%)	100 (26.2%)			-	-			-	-			-	-			109 (16.0%)	37 (15.1%)			183 (25.1%)	82 (28.9%)			-	-
hyperuricemia			0.537				0.77				0.467				0.836				0.0859				0.0586				1				0.881				0.89				-				0.74				-
no	879 (97.9%)	874 (97.3%)			440 (97.3%)	161 (98.2%)			1345 (94.7%)	1335 (93.9%)			1100 (95.9%)	1097 (95.6%)			798 (94.8%)	294 (91.9%)			962 (95.0%)	351 (92.1%)			827 (96.3%)	827 (96.3%)			658 (96.5%)	660 (96.8%)			673 (96.0%)	675 (96.3%)			-	-			709 (97.1%)	274 (96.5%)			-	-
yes	19 (2.1%)	24 (2.7%)			12 (2.7%)	3 (1.8%)			76 (5.3%)	86 (6.1%)			47 (4.1%)	50 (4.4%)			44 (5.2%)	26 (8.1%)			51 (5.0%)	30 (7.9%)			32 (3.7%)	32 (3.7%)			24 (3.5%)	22 (3.2%)			28 (4.0%)	26 (3.7%)			-	-			21 (2.9%)	10 (3.5%)			-	-
obesity			-				0.943				0.75				0.925				0.954				0.458				1				0.287				1				0.839				-				-
no	-	-			427 (94.5%)	154 (93.9%)			1340 (94.3%)	1335 (93.9%)			1087 (94.8%)	1089 (94.9%)			805 (95.6%)	305 (95.3%)			949 (93.7%)	352 (92.4%)			817 (95.1%)	816 (95.0%)			640 (93.8%)	629 (92.2%)			644 (91.9%)	643 (91.7%)			658 (96.5%)	235 (95.9%)			-	-			-	-
yes	-	-			25 (5.5%)	10 (6.1%)			81 (5.7%)	86 (6.1%)			60 (5.2%)	58 (5.1%)			37 (4.4%)	15 (4.7%)			64 (6.3%)	29 (7.6%)			42 (4.9%)	43 (5.0%)			42 (6.2%)	53 (7.8%)			57 (8.1%)	58 (8.3%)			24 (3.5%)	10 (4.1%)			-	-			-	-

[truncated: 6 more sheets: Supplementary Data 11, Supplementary Data 12, Supplementary Data 13, Supplementary Data 14, Supplementary Data 15, Supplementary Data 16]
