# Supplementary material for: An exposome atlas of serum reveals the risk of chronic diseases in the Chinese population
Source: Nat Commun. 2024 Mar 13;15:2268. doi: 10.1038/s41467-024-46595-z (PMC10937660; doi:10.1038/s41467-024-46595-z)
Supplement: Supplementary file 5 — Supplementary Software [file 41467_2024_46595_MOESM5_ESM.zip]

Archive with 18 entries (17 files):
- method file/GC-MSMS_method.m/
- method file/GC-MSMS_method.m/7890Method.bin
- method file/GC-MSMS_method.m/acq.ctl
- method file/GC-MSMS_method.m/Acq.monitors.xml
- method file/GC-MSMS_method.m/Acq.RTP.xml
- method file/GC-MSMS_method.m/Acq.RTPGC.xml
- method file/GC-MSMS_method.m/acqmeth.txt
- method file/GC-MSMS_method.m/acqmethtq.pdf
- method file/GC-MSMS_method.m/checksum.xml
- method file/GC-MSMS_method.m/CumulativeAuditTrail.xml
- method file/GC-MSMS_method.m/LastData.mac
- method file/GC-MSMS_method.m/method.ini
- method file/GC-MSMS_method.m/method.mac
- method file/GC-MSMS_method.m/method.xml
- method file/GC-MSMS_method.m/methver.mac
- method file/GC-MSMS_method.m/qqqacqmethod.xml
- method file/GC-MSMS_method.m/win.pos
- method file/LC-MSMS_method.dam
