# Supplementary material for: An exposome atlas of serum reveals the risk of chronic diseases in the Chinese population
Source: Nat Commun. 2024 Mar 13;15:2268. doi: 10.1038/s41467-024-46595-z (PMC10937660; doi:10.1038/s41467-024-46595-z)
Supplement: Supplementary file 5 — Supplementary Software [file 41467_2024_46595_MOESM5_ESM.zip › method file/GC-MSMS_method.m/Acq.RTP.xml]

<?xml version="1.0"?>
<RTPInfo xmlns:xsi="http://www.w3.org/2001/XMLSchema-instance" xmlns:xsd="http://www.w3.org/2001/XMLSchema">
  <Version>2</Version>
  <rtpPlotInfoChrom>
    <Type>Chromatogram</Type>
    <yMin>0</yMin>
    <yMax>236725.3348204761</yMax>
    <xMin>3.9364781000449152</xMin>
    <xMax>23.986958187254015</xMax>
    <IsNormalized>true</IsNormalized>
    <MaxRateHz>5</MaxRateHz>
  </rtpPlotInfoChrom>
  <rtpPlotInfoSpect>
    <Type>Spectrum</Type>
    <yMin>0</yMin>
    <yMax>15000</yMax>
    <xMin>0</xMin>
    <xMax>1065</xMax>
    <IsNormalized>true</IsNormalized>
    <MaxRateHz>2</MaxRateHz>
  </rtpPlotInfoSpect>
  <listrtpSignalInfo>
    <RTPSIGNALINFO>
      <Source>MS</Source>
      <Type>Chromatogram</Type>
      <ID>0</ID>
      <x>6</x>
      <y>343</y>
      <yMin>0</yMin>
      <yMax>5042</yMax>
      <yFactor>1</yFactor>
      <IsNormalized>true</IsNormalized>
      <IsLinked>true</IsLinked>
      <rgb>-65536</rgb>
    </RTPSIGNALINFO>
    <RTPSIGNALINFO>
      <Source>MS</Source>
      <Type>Spectrum</Type>
      <ID>0</ID>
      <x>168</x>
      <y>343</y>
      <yMin>0</yMin>
      <yMax>15000</yMax>
      <yFactor>1</yFactor>
      <IsNormalized>true</IsNormalized>
      <IsLinked>false</IsLinked>
      <rgb>-16776961</rgb>
    </RTPSIGNALINFO>
  </listrtpSignalInfo>
  <m_PlotEventOption>
    <m_bShowTimeEvent>true</m_bShowTimeEvent>
    <m_bShowSolventDelay>true</m_bShowSolventDelay>
    <m_bShowSimGroup>true</m_bShowSimGroup>
  </m_PlotEventOption>
</RTPInfo>
