# Supplementary material for: An exposome atlas of serum reveals the risk of chronic diseases in the Chinese population
Source: Nat Commun. 2024 Mar 13;15:2268. doi: 10.1038/s41467-024-46595-z (PMC10937660; doi:10.1038/s41467-024-46595-z)
Supplement: Supplementary file 5 — Supplementary Software [file 41467_2024_46595_MOESM5_ESM.zip › method file/GC-MSMS_method.m/Acq.RTPGC.xml]

<?xml version="1.0"?>
<GCInfo xmlns:xsi="http://www.w3.org/2001/XMLSchema-instance" xmlns:xsd="http://www.w3.org/2001/XMLSchema">
  <Version>1</Version>
  <SignalInfoList>
    <GCSignalInfo>
      <Source>GC</Source>
      <Type>Chromatogram</Type>
      <ID>0</ID>
      <DisplayName>Signal 1</DisplayName>
      <bShow>false</bShow>
    </GCSignalInfo>
    <GCSignalInfo>
      <Source>GC</Source>
      <Type>Chromatogram</Type>
      <ID>1</ID>
      <DisplayName>Signal 2</DisplayName>
      <bShow>false</bShow>
    </GCSignalInfo>
    <GCSignalInfo>
      <Source>GC</Source>
      <Type>Chromatogram</Type>
      <ID>2</ID>
      <DisplayName>Signal 3</DisplayName>
      <bShow>false</bShow>
    </GCSignalInfo>
    <GCSignalInfo>
      <Source>GC</Source>
      <Type>Chromatogram</Type>
      <ID>3</ID>
      <DisplayName>Signal 4</DisplayName>
      <bShow>false</bShow>
    </GCSignalInfo>
  </SignalInfoList>
  <ContinuousGCRTP>false</ContinuousGCRTP>
</GCInfo>
