# Supplementary material for: An exposome atlas of serum reveals the risk of chronic diseases in the Chinese population
Source: Nat Commun. 2024 Mar 13;15:2268. doi: 10.1038/s41467-024-46595-z (PMC10937660; doi:10.1038/s41467-024-46595-z)
Supplement: Supplementary file 5 — Supplementary Software [file 41467_2024_46595_MOESM5_ESM.zip › method file/GC-MSMS_method.m/checksum.xml]

<?xml version="1.0" encoding="utf-8"?>
<!--Checksum file.-->
<Checksum SchemaVersion="2" ALGO_VERSION="1">
  <MAIN HASHCODE="1E-72-56-BE-C3-E6-0C-66-57-C4-F5-B7-E6-57-0D-70-DA-5E-AE-46-0A-C7-9E-A8-4F-5A-64-9E-7A-5D-C3-06-1D-A8-73-9D-30-EB-3A-0C-B4-16-41-C3-49-5C-3C-47-12-D6-7A-75-EA-85-10-6D-30-B7-9A-D9-02-AD-8E-3B">
    <Folder name="__ROOT">CC-22-F1-12-AF-19-05-C0-6E-D3-0C-A2-29-A6-4C-4D-B2-CD-48-F7-E0-17-AE-DE-01-99-6E-7F-44-80-03-32-85-65-CF-30-97-5C-21-69-DC-26-13-FF-67-FF-C3-21-71-B9-D4-E6-8A-DD-03-56-55-28-35-9A-83-CC-48-05</Folder>
  </MAIN>
</Checksum>
