# Supplementary material for: An exposome atlas of serum reveals the risk of chronic diseases in the Chinese population
Source: Nat Commun. 2024 Mar 13;15:2268. doi: 10.1038/s41467-024-46595-z (PMC10937660; doi:10.1038/s41467-024-46595-z)
Supplement: Supplementary file 5 — Supplementary Software [file 41467_2024_46595_MOESM5_ESM.zip › method file/GC-MSMS_method.m/CumulativeAuditTrail.xml]

<?xml version="1.0" standalone="yes"?>
<AuditTrailDataSet xmlns="http://tempuri.org/AuditTrailDataSet.xsd">
  <AuditTrailEntry>
    <ID>0</ID>
    <ComputerName>DESKTOP-HLP57T7</ComputerName>
    <User>DESKTOP-HLP57T7\7000</User>
    <TimeStamp>2023-10-07T10:33:29.4221703+08:00</TimeStamp>
    <Reason>none defined</Reason>
    <Comment>Created New Method: Mary1007.m</Comment>
    <Approved>false</Approved>
  </AuditTrailEntry>
  <LoggableModification>
    <AuditLogEntryID>0</AuditLogEntryID>
    <LoggableModificationID>0</LoggableModificationID>
    <ChangeDescription>Initial Version</ChangeDescription>
  </LoggableModification>
  <Globals>
    <AuditTargetDescription>Method Mary1007.m</AuditTargetDescription>
  </Globals>
</AuditTrailDataSet>
