# Supplementary material for: An exposome atlas of serum reveals the risk of chronic diseases in the Chinese population
Source: Nat Commun. 2024 Mar 13;15:2268. doi: 10.1038/s41467-024-46595-z (PMC10937660; doi:10.1038/s41467-024-46595-z)
Supplement: Supplementary file 5 — Supplementary Software [file 41467_2024_46595_MOESM5_ESM.zip › method file/GC-MSMS_method.m/LastData.mac]

Name LastDataFile
  LastDataPath$ = "D:\MassHunter\Data\Optimizer\mary0603\样品\0614（新编）\" 
  LastDataFile$ = "R-2-c.D" 
  LastDataSize  = 12068739
  remove LastDataFile
  return
