# Supplementary material for: An exposome atlas of serum reveals the risk of chronic diseases in the Chinese population
Source: Nat Commun. 2024 Mar 13;15:2268. doi: 10.1038/s41467-024-46595-z (PMC10937660; doi:10.1038/s41467-024-46595-z)
Supplement: Supplementary file 5 — Supplementary Software [file 41467_2024_46595_MOESM5_ESM.zip › method file/GC-MSMS_method.m/method.ini]

[global]
GC_RunLength=120
GC_PostRun=0
MethSaveTime=Sat Oct 07 10:33:40 2023
MethSaveWHO=msinsctl
AcqVersion=MassHunter GC/MS Acquisition  10.0.368  14-Feb-2019  Copyright ? 1989-2018 Agilent Technologies, Inc.
[Compliance]
_iscompliant=0
_isRandR=0
_isSecureFS=0
_isSecureRemoteFS=0
