# Supplementary material for: An exposome atlas of serum reveals the risk of chronic diseases in the Chinese population
Source: Nat Commun. 2024 Mar 13;15:2268. doi: 10.1038/s41467-024-46595-z (PMC10937660; doi:10.1038/s41467-024-46595-z)
Supplement: Supplementary file 5 — Supplementary Software [file 41467_2024_46595_MOESM5_ESM.zip › method file/GC-MSMS_method.m/method.mac]

NAME METHINFO
  EditMethPanel 1,1,1
  MethInfoPanel 1,0,1,0,0,,,,,,
  METHCOMMENT0$ = ""
  IF CHECK("Command", "LOADTOPMETHOD") = 1
    LOADTOPMETHOD
  ENDIF
  REMOVE METHINFO
