# Supplementary material for: An exposome atlas of serum reveals the risk of chronic diseases in the Chinese population
Source: Nat Commun. 2024 Mar 13;15:2268. doi: 10.1038/s41467-024-46595-z (PMC10937660; doi:10.1038/s41467-024-46595-z)
Supplement: Supplementary file 5 — Supplementary Software [file 41467_2024_46595_MOESM5_ESM.zip › method file/GC-MSMS_method.m/qqqacqmethod.xml]

<?xml version="1.0"?>
<MSAcqMethod xmlns:xsi="http://www.w3.org/2001/XMLSchema-instance" xmlns:xsd="http://www.w3.org/2001/XMLSchema">
  <msInstrument>QQQ</msInstrument>
  <ionSource>EI</ionSource>
  <tuneFile>atunes.eihs.tune.xml</tuneFile>
  <stopMode>ByChromatographTime</stopMode>
  <stopTime>1</stopTime>
  <solventDelay>5</solventDelay>
  <collisionGasOn>true</collisionGasOn>
  <sourceParameters>
    <sourceParameter>
      <id>SourceHeater</id>
      <posPolarityValue>300</posPolarityValue>
      <negPolarityValue>300</negPolarityValue>
    </sourceParameter>
  </sourceParameters>
  <isTimeFilterEnabled>false</isTimeFilterEnabled>
  <timeFilterPeakWidth>0.0133333337</timeFilterPeakWidth>
  <timeFilter>
    <activeCount>0</activeCount>
    <definition>
      <time>0</time>
      <peakWidth>0.0133333337</peakWidth>
    </definition>
    <definition>
      <time>10</time>
      <peakWidth>0.05</peakWidth>
    </definition>
  </timeFilter>
  <useGain>true</useGain>
  <EMSaverLimit>1E+08</EMSaverLimit>
  <DMRMSettings>
    <optParamters>
      <enableCycleTime>true</enableCycleTime>
      <cyclesPerSecond>3.89354539</cyclesPerSecond>
      <dwell>0</dwell>
      <enableMinDwellTime>false</enableMinDwellTime>
      <minDwell>2</minDwell>
      <enableOverrideDeltaRT>false</enableOverrideDeltaRT>
      <deltaRT_Left>0.2</deltaRT_Left>
      <deltaRT_Right>0.2</deltaRT_Right>
      <isUseEqualDwellTime>false</isUseEqualDwellTime>
      <isRemoveDuplicateTransitions>true</isRemoveDuplicateTransitions>
    </optParamters>
    <updateRtParamters>
      <enableUpdateRT>true</enableUpdateRT>
      <enableUpdateRT_AllCompounds>false</enableUpdateRT_AllCompounds>
      <enableUpdateRT_PresentedCompounds>true</enableUpdateRT_PresentedCompounds>
      <enableUpdateDeltaRT>false</enableUpdateDeltaRT>
      <dataFileOrReportFileName>D:\MassHunter\GCMS\1\data\梅课题组\20220223 test9 50ppb(新配).D</dataFileOrReportFileName>
      <scaleFactor>5</scaleFactor>
      <deltaRtThreshold>0.3</deltaRtThreshold>
      <deltaRtThresholdUnit>Minutes</deltaRtThresholdUnit>
    </updateRtParamters>
  </DMRMSettings>
  <DMRMTable>
    <estimatedCycleTime>256.835327</estimatedCycleTime>
    <group>
      <index>1</index>
      <startTime>6.24370861</startTime>
      <endTime>6.68273067</endTime>
      <scanSegmentID>1</scanSegmentID>
      <scanSegmentID>2</scanSegmentID>
      <scanSegmentID>3</scanSegmentID>
    </group>
    <group>
      <index>2</index>
      <startTime>6.68273067</startTime>
      <endTime>6.946791</endTime>
      <scanSegmentID>1</scanSegmentID>
      <scanSegmentID>4</scanSegmentID>
      <scanSegmentID>5</scanSegmentID>
      <scanSegmentID>6</scanSegmentID>
      <scanSegmentID>2</scanSegmentID>
      <scanSegmentID>3</scanSegmentID>
    </group>
    <group>
      <index>3</index>
      <startTime>6.946791</startTime>
      <endTime>7.64326954</endTime>
      <scanSegmentID>4</scanSegmentID>
      <scanSegmentID>5</scanSegmentID>
      <scanSegmentID>6</scanSegmentID>
    </group>
    <group>
      <index>4</index>
      <startTime>8.841544</startTime>
      <endTime>9.431531</endTime>
      <scanSegmentID>7</scanSegmentID>
      <scanSegmentID>8</scanSegmentID>
      <scanSegmentID>9</scanSegmentID>
    </group>
    <group>
      <index>5</index>
      <startTime>9.431531</startTime>
      <endTime>9.780154</endTime>
      <scanSegmentID>10</scanSegmentID>
      <scanSegmentID>11</scanSegmentID>
      <scanSegmentID>7</scanSegmentID>
      <scanSegmentID>8</scanSegmentID>
      <scanSegmentID>9</scanSegmentID>
      <scanSegmentID>12</scanSegmentID>
    </group>
    <group>
      <index>6</index>
      <startTime>9.780154</startTime>
      <endTime>10.0060835</endTime>
      <scanSegmentID>13</scanSegmentID>
      <scanSegmentID>14</scanSegmentID>
      <scanSegmentID>15</scanSegmentID>
      <scanSegmentID>10</scanSegmentID>
      <scanSegmentID>11</scanSegmentID>
      <scanSegmentID>7</scanSegmentID>
      <scanSegmentID>8</scanSegmentID>
      <scanSegmentID>9</scanSegmentID>
      <scanSegmentID>12</scanSegmentID>
    </group>
    <group>
      <index>7</index>
      <startTime>10.0060835</startTime>
      <endTime>10.2284689</endTime>
      <scanSegmentID>13</scanSegmentID>
      <scanSegmentID>14</scanSegmentID>
      <scanSegmentID>15</scanSegmentID>
      <scanSegmentID>10</scanSegmentID>
      <scanSegmentID>11</scanSegmentID>
      <scanSegmentID>12</scanSegmentID>
      <scanSegmentID>16</scanSegmentID>
      <scanSegmentID>17</scanSegmentID>
      <scanSegmentID>18</scanSegmentID>
    </group>
    <group>
      <index>8</index>
      <startTime>10.2284689</startTime>
      <endTime>10.7178459</endTime>
      <scanSegmentID>13</scanSegmentID>
      <scanSegmentID>14</scanSegmentID>
      <scanSegmentID>15</scanSegmentID>
      <scanSegmentID>16</scanSegmentID>
      <scanSegmentID>17</scanSegmentID>
      <scanSegmentID>18</scanSegmentID>
    </group>
    <group>
      <index>9</index>
      <startTime>10.7178459</startTime>
      <endTime>10.8779173</endTime>
      <scanSegmentID>16</scanSegmentID>
      <scanSegmentID>17</scanSegmentID>
      <scanSegmentID>18</scanSegmentID>
    </group>
    <group>
      <index>10</index>
      <startTime>11.1897917</startTime>
      <endTime>12.0942087</endTime>
      <scanSegmentID>19</scanSegmentID>
      <scanSegmentID>20</scanSegmentID>
      <scanSegmentID>21</scanSegmentID>
    </group>
    <group>
      <index>11</index>
      <startTime>12.646822</startTime>
      <endTime>13.4071779</endTime>
      <scanSegmentID>22</scanSegmentID>
      <scanSegmentID>23</scanSegmentID>
      <scanSegmentID>24</scanSegmentID>
    </group>
    <group>
      <index>12</index>
      <startTime>13.4368334</startTime>
      <endTime>13.5348186</endTime>
      <scanSegmentID>25</scanSegmentID>
      <scanSegmentID>26</scanSegmentID>
      <scanSegmentID>27</scanSegmentID>
    </group>
    <group>
      <index>13</index>
      <startTime>13.5348186</startTime>
      <endTime>14.0301685</endTime>
      <scanSegmentID>28</scanSegmentID>
      <scanSegmentID>29</scanSegmentID>
      <scanSegmentID>30</scanSegmentID>
      <scanSegmentID>25</scanSegmentID>
      <scanSegmentID>26</scanSegmentID>
      <scanSegmentID>27</scanSegmentID>
    </group>
    <group>
      <index>14</index>
      <startTime>14.0301685</startTime>
      <endTime>14.3171663</endTime>
      <scanSegmentID>28</scanSegmentID>
      <scanSegmentID>29</scanSegmentID>
      <scanSegmentID>30</scanSegmentID>
      <scanSegmentID>25</scanSegmentID>
      <scanSegmentID>26</scanSegmentID>
      <scanSegmentID>27</scanSegmentID>
      <scanSegmentID>31</scanSegmentID>
      <scanSegmentID>32</scanSegmentID>
      <scanSegmentID>33</scanSegmentID>
    </group>
    <group>
      <index>15</index>
      <startTime>14.3171663</startTime>
      <endTime>14.4731808</endTime>
      <scanSegmentID>28</scanSegmentID>
      <scanSegmentID>29</scanSegmentID>
      <scanSegmentID>30</scanSegmentID>
      <scanSegmentID>31</scanSegmentID>
      <scanSegmentID>32</scanSegmentID>
      <scanSegmentID>33</scanSegmentID>
    </group>
    <group>
      <index>16</index>
      <startTime>14.4731808</startTime>
      <endTime>14.5477924</endTime>
      <scanSegmentID>31</scanSegmentID>
      <scanSegmentID>32</scanSegmentID>
      <scanSegmentID>33</scanSegmentID>
    </group>
    <group>
      <index>17</index>
      <startTime>14.5477924</startTime>
      <endTime>14.6553059</endTime>
      <scanSegmentID>34</scanSegmentID>
      <scanSegmentID>35</scanSegmentID>
      <scanSegmentID>36</scanSegmentID>
      <scanSegmentID>31</scanSegmentID>
      <scanSegmentID>32</scanSegmentID>
      <scanSegmentID>33</scanSegmentID>
    </group>
    <group>
      <index>18</index>
      <startTime>14.6553059</startTime>
      <endTime>14.6761236</endTime>
      <scanSegmentID>34</scanSegmentID>
      <scanSegmentID>43</scanSegmentID>
      <scanSegmentID>35</scanSegmentID>
      <scanSegmentID>44</scanSegmentID>
      <scanSegmentID>36</scanSegmentID>
      <scanSegmentID>45</scanSegmentID>
      <scanSegmentID>31</scanSegmentID>
      <scanSegmentID>32</scanSegmentID>
      <scanSegmentID>33</scanSegmentID>
    </group>
    <group>
      <index>19</index>
      <startTime>14.6761236</startTime>
      <endTime>14.7383852</endTime>
      <scanSegmentID>37</scanSegmentID>
      <scanSegmentID>38</scanSegmentID>
      <scanSegmentID>39</scanSegmentID>
      <scanSegmentID>34</scanSegmentID>
      <scanSegmentID>43</scanSegmentID>
      <scanSegmentID>35</scanSegmentID>
      <scanSegmentID>44</scanSegmentID>
      <scanSegmentID>36</scanSegmentID>
      <scanSegmentID>45</scanSegmentID>
      <scanSegmentID>31</scanSegmentID>
      <scanSegmentID>32</scanSegmentID>
      <scanSegmentID>33</scanSegmentID>
    </group>
    <group>
      <index>20</index>
      <startTime>14.7383852</startTime>
      <endTime>14.8898306</endTime>
      <scanSegmentID>40</scanSegmentID>
      <scanSegmentID>41</scanSegmentID>
      <scanSegmentID>37</scanSegmentID>
      <scanSegmentID>38</scanSegmentID>
      <scanSegmentID>42</scanSegmentID>
      <scanSegmentID>39</scanSegmentID>
      <scanSegmentID>34</scanSegmentID>
      <scanSegmentID>43</scanSegmentID>
      <scanSegmentID>35</scanSegmentID>
      <scanSegmentID>44</scanSegmentID>
      <scanSegmentID>36</scanSegmentID>
      <scanSegmentID>45</scanSegmentID>
      <scanSegmentID>31</scanSegmentID>
      <scanSegmentID>32</scanSegmentID>
      <scanSegmentID>33</scanSegmentID>
    </group>
    <group>
      <index>21</index>
      <startTime>14.8898306</startTime>
      <endTime>15.4414577</endTime>
      <scanSegmentID>40</scanSegmentID>
      <scanSegmentID>41</scanSegmentID>
      <scanSegmentID>37</scanSegmentID>
      <scanSegmentID>38</scanSegmentID>
      <scanSegmentID>42</scanSegmentID>
      <scanSegmentID>39</scanSegmentID>
      <scanSegmentID>34</scanSegmentID>
      <scanSegmentID>43</scanSegmentID>
      <scanSegmentID>35</scanSegmentID>
      <scanSegmentID>44</scanSegmentID>
      <scanSegmentID>36</scanSegmentID>
      <scanSegmentID>45</scanSegmentID>
    </group>
    <group>
      <index>22</index>
      <startTime>15.4414577</startTime>
      <endTime>15.4902077</endTime>
      <scanSegmentID>40</scanSegmentID>
      <scanSegmentID>41</scanSegmentID>
      <scanSegmentID>37</scanSegmentID>
      <scanSegmentID>38</scanSegmentID>
      <scanSegmentID>42</scanSegmentID>
      <scanSegmentID>39</scanSegmentID>
      <scanSegmentID>34</scanSegmentID>
      <scanSegmentID>43</scanSegmentID>
      <scanSegmentID>35</scanSegmentID>
      <scanSegmentID>44</scanSegmentID>
      <scanSegmentID>36</scanSegmentID>
      <scanSegmentID>45</scanSegmentID>
      <scanSegmentID>52</scanSegmentID>
      <scanSegmentID>53</scanSegmentID>
      <scanSegmentID>54</scanSegmentID>
    </group>
    <group>
      <index>23</index>
      <startTime>15.4902077</startTime>
      <endTime>15.5396137</endTime>
      <scanSegmentID>40</scanSegmentID>
      <scanSegmentID>41</scanSegmentID>
      <scanSegmentID>37</scanSegmentID>
      <scanSegmentID>38</scanSegmentID>
      <scanSegmentID>42</scanSegmentID>
      <scanSegmentID>39</scanSegmentID>
      <scanSegmentID>43</scanSegmentID>
      <scanSegmentID>44</scanSegmentID>
      <scanSegmentID>45</scanSegmentID>
      <scanSegmentID>52</scanSegmentID>
      <scanSegmentID>53</scanSegmentID>
      <scanSegmentID>54</scanSegmentID>
    </group>
    <group>
      <index>24</index>
      <startTime>15.5396137</startTime>
      <endTime>15.5878754</endTime>
      <scanSegmentID>37</scanSegmentID>
      <scanSegmentID>38</scanSegmentID>
      <scanSegmentID>39</scanSegmentID>
      <scanSegmentID>43</scanSegmentID>
      <scanSegmentID>44</scanSegmentID>
      <scanSegmentID>45</scanSegmentID>
      <scanSegmentID>52</scanSegmentID>
      <scanSegmentID>53</scanSegmentID>
      <scanSegmentID>54</scanSegmentID>
    </group>
    <group>
      <index>25</index>
      <startTime>15.5878754</startTime>
      <endTime>15.6780605</endTime>
      <scanSegmentID>43</scanSegmentID>
      <scanSegmentID>44</scanSegmentID>
      <scanSegmentID>45</scanSegmentID>
      <scanSegmentID>52</scanSegmentID>
      <scanSegmentID>53</scanSegmentID>
      <scanSegmentID>54</scanSegmentID>
    </group>
    <group>
      <index>26</index>
      <startTime>15.6780605</startTime>
      <endTime>15.774127</endTime>
      <scanSegmentID>43</scanSegmentID>
      <scanSegmentID>44</scanSegmentID>
      <scanSegmentID>45</scanSegmentID>
      <scanSegmentID>52</scanSegmentID>
      <scanSegmentID>53</scanSegmentID>
      <scanSegmentID>54</scanSegmentID>
      <scanSegmentID>49</scanSegmentID>
      <scanSegmentID>50</scanSegmentID>
      <scanSegmentID>51</scanSegmentID>
    </group>
    <group>
      <index>27</index>
      <startTime>15.774127</startTime>
      <endTime>15.9551344</endTime>
      <scanSegmentID>46</scanSegmentID>
      <scanSegmentID>43</scanSegmentID>
      <scanSegmentID>44</scanSegmentID>
      <scanSegmentID>45</scanSegmentID>
      <scanSegmentID>47</scanSegmentID>
      <scanSegmentID>48</scanSegmentID>
      <scanSegmentID>52</scanSegmentID>
      <scanSegmentID>53</scanSegmentID>
      <scanSegmentID>54</scanSegmentID>
      <scanSegmentID>49</scanSegmentID>
      <scanSegmentID>50</scanSegmentID>
      <scanSegmentID>51</scanSegmentID>
    </group>
    <group>
      <index>28</index>
      <startTime>15.9551344</startTime>
      <endTime>16.1486931</endTime>
      <scanSegmentID>46</scanSegmentID>
      <scanSegmentID>43</scanSegmentID>
      <scanSegmentID>44</scanSegmentID>
      <scanSegmentID>45</scanSegmentID>
      <scanSegmentID>47</scanSegmentID>
      <scanSegmentID>48</scanSegmentID>
      <scanSegmentID>52</scanSegmentID>
      <scanSegmentID>55</scanSegmentID>
      <scanSegmentID>53</scanSegmentID>
      <scanSegmentID>56</scanSegmentID>
      <scanSegmentID>54</scanSegmentID>
      <scanSegmentID>57</scanSegmentID>
      <scanSegmentID>49</scanSegmentID>
      <scanSegmentID>50</scanSegmentID>
      <scanSegmentID>51</scanSegmentID>
    </group>
    <group>
      <index>29</index>
      <startTime>16.1486931</startTime>
      <endTime>16.4478741</endTime>
      <scanSegmentID>46</scanSegmentID>
      <scanSegmentID>47</scanSegmentID>
      <scanSegmentID>48</scanSegmentID>
      <scanSegmentID>52</scanSegmentID>
      <scanSegmentID>55</scanSegmentID>
      <scanSegmentID>53</scanSegmentID>
      <scanSegmentID>56</scanSegmentID>
      <scanSegmentID>54</scanSegmentID>
      <scanSegmentID>57</scanSegmentID>
      <scanSegmentID>49</scanSegmentID>
      <scanSegmentID>50</scanSegmentID>
      <scanSegmentID>51</scanSegmentID>
    </group>
    <group>
      <index>30</index>
      <startTime>16.4478741</startTime>
      <endTime>16.517</endTime>
      <scanSegmentID>52</scanSegmentID>
      <scanSegmentID>55</scanSegmentID>
      <scanSegmentID>53</scanSegmentID>
      <scanSegmentID>56</scanSegmentID>
      <scanSegmentID>54</scanSegmentID>
      <scanSegmentID>57</scanSegmentID>
      <scanSegmentID>49</scanSegmentID>
      <scanSegmentID>50</scanSegmentID>
      <scanSegmentID>51</scanSegmentID>
    </group>
    <group>
      <index>31</index>
      <startTime>16.517</startTime>
      <endTime>16.54794</endTime>
      <scanSegmentID>58</scanSegmentID>
      <scanSegmentID>59</scanSegmentID>
      <scanSegmentID>60</scanSegmentID>
      <scanSegmentID>52</scanSegmentID>
      <scanSegmentID>55</scanSegmentID>
      <scanSegmentID>53</scanSegmentID>
      <scanSegmentID>56</scanSegmentID>
      <scanSegmentID>54</scanSegmentID>
      <scanSegmentID>57</scanSegmentID>
      <scanSegmentID>49</scanSegmentID>
      <scanSegmentID>50</scanSegmentID>
      <scanSegmentID>51</scanSegmentID>
    </group>
    <group>
      <index>32</index>
      <startTime>16.54794</startTime>
      <endTime>16.79054</endTime>
      <scanSegmentID>58</scanSegmentID>
      <scanSegmentID>59</scanSegmentID>
      <scanSegmentID>60</scanSegmentID>
      <scanSegmentID>52</scanSegmentID>
      <scanSegmentID>55</scanSegmentID>
      <scanSegmentID>53</scanSegmentID>
      <scanSegmentID>56</scanSegmentID>
      <scanSegmentID>54</scanSegmentID>
      <scanSegmentID>57</scanSegmentID>
    </group>
    <group>
      <index>33</index>
      <startTime>16.79054</startTime>
      <endTime>16.8668652</endTime>
      <scanSegmentID>58</scanSegmentID>
      <scanSegmentID>59</scanSegmentID>
      <scanSegmentID>60</scanSegmentID>
      <scanSegmentID>55</scanSegmentID>
      <scanSegmentID>56</scanSegmentID>
      <scanSegmentID>57</scanSegmentID>
    </group>
    <group>
      <index>34</index>
      <startTime>16.8668652</startTime>
      <endTime>17.117</endTime>
      <scanSegmentID>58</scanSegmentID>
      <scanSegmentID>59</scanSegmentID>
      <scanSegmentID>60</scanSegmentID>
    </group>
    <group>
      <index>35</index>
      <startTime>17.494957</startTime>
      <endTime>17.7761955</endTime>
      <scanSegmentID>61</scanSegmentID>
      <scanSegmentID>62</scanSegmentID>
      <scanSegmentID>63</scanSegmentID>
    </group>
    <group>
      <index>36</index>
      <startTime>17.7761955</startTime>
      <endTime>18.1449833</endTime>
      <scanSegmentID>64</scanSegmentID>
      <scanSegmentID>65</scanSegmentID>
      <scanSegmentID>61</scanSegmentID>
      <scanSegmentID>62</scanSegmentID>
      <scanSegmentID>63</scanSegmentID>
    </group>
    <group>
      <index>37</index>
      <startTime>18.1449833</startTime>
      <endTime>18.5790024</endTime>
      <scanSegmentID>66</scanSegmentID>
      <scanSegmentID>64</scanSegmentID>
      <scanSegmentID>65</scanSegmentID>
      <scanSegmentID>61</scanSegmentID>
      <scanSegmentID>67</scanSegmentID>
      <scanSegmentID>68</scanSegmentID>
      <scanSegmentID>62</scanSegmentID>
      <scanSegmentID>63</scanSegmentID>
    </group>
    <group>
      <index>38</index>
      <startTime>18.5790024</startTime>
      <endTime>18.8710423</endTime>
      <scanSegmentID>66</scanSegmentID>
      <scanSegmentID>69</scanSegmentID>
      <scanSegmentID>70</scanSegmentID>
      <scanSegmentID>64</scanSegmentID>
      <scanSegmentID>65</scanSegmentID>
      <scanSegmentID>61</scanSegmentID>
      <scanSegmentID>67</scanSegmentID>
      <scanSegmentID>68</scanSegmentID>
      <scanSegmentID>62</scanSegmentID>
      <scanSegmentID>63</scanSegmentID>
    </group>
    <group>
      <index>39</index>
      <startTime>18.8710423</startTime>
      <endTime>19.0178013</endTime>
      <scanSegmentID>66</scanSegmentID>
      <scanSegmentID>69</scanSegmentID>
      <scanSegmentID>70</scanSegmentID>
      <scanSegmentID>64</scanSegmentID>
      <scanSegmentID>65</scanSegmentID>
      <scanSegmentID>67</scanSegmentID>
      <scanSegmentID>68</scanSegmentID>
    </group>
    <group>
      <index>40</index>
      <startTime>19.0178013</startTime>
      <endTime>19.1250172</endTime>
      <scanSegmentID>66</scanSegmentID>
      <scanSegmentID>69</scanSegmentID>
      <scanSegmentID>70</scanSegmentID>
      <scanSegmentID>67</scanSegmentID>
      <scanSegmentID>68</scanSegmentID>
    </group>
    <group>
      <index>41</index>
      <startTime>19.1250172</startTime>
      <endTime>19.4421272</endTime>
      <scanSegmentID>69</scanSegmentID>
      <scanSegmentID>70</scanSegmentID>
    </group>
    <group>
      <index>42</index>
      <startTime>19.4421272</startTime>
      <endTime>19.4829979</endTime>
      <scanSegmentID>74</scanSegmentID>
      <scanSegmentID>75</scanSegmentID>
      <scanSegmentID>76</scanSegmentID>
      <scanSegmentID>69</scanSegmentID>
      <scanSegmentID>70</scanSegmentID>
    </group>
    <group>
      <index>43</index>
      <startTime>19.4829979</startTime>
      <endTime>19.8078938</endTime>
      <scanSegmentID>74</scanSegmentID>
      <scanSegmentID>75</scanSegmentID>
      <scanSegmentID>76</scanSegmentID>
    </group>
    <group>
      <index>44</index>
      <startTime>19.8078938</startTime>
      <endTime>20.35786</endTime>
      <scanSegmentID>71</scanSegmentID>
      <scanSegmentID>74</scanSegmentID>
      <scanSegmentID>75</scanSegmentID>
      <scanSegmentID>76</scanSegmentID>
      <scanSegmentID>72</scanSegmentID>
      <scanSegmentID>73</scanSegmentID>
    </group>
    <group>
      <index>45</index>
      <startTime>20.35786</startTime>
      <endTime>20.5195389</endTime>
      <scanSegmentID>80</scanSegmentID>
      <scanSegmentID>81</scanSegmentID>
      <scanSegmentID>71</scanSegmentID>
      <scanSegmentID>74</scanSegmentID>
      <scanSegmentID>75</scanSegmentID>
      <scanSegmentID>76</scanSegmentID>
      <scanSegmentID>72</scanSegmentID>
      <scanSegmentID>73</scanSegmentID>
      <scanSegmentID>82</scanSegmentID>
    </group>
    <group>
      <index>46</index>
      <startTime>20.5195389</startTime>
      <endTime>20.5600014</endTime>
      <scanSegmentID>80</scanSegmentID>
      <scanSegmentID>81</scanSegmentID>
      <scanSegmentID>71</scanSegmentID>
      <scanSegmentID>74</scanSegmentID>
      <scanSegmentID>75</scanSegmentID>
      <scanSegmentID>76</scanSegmentID>
      <scanSegmentID>72</scanSegmentID>
      <scanSegmentID>73</scanSegmentID>
      <scanSegmentID>83</scanSegmentID>
      <scanSegmentID>84</scanSegmentID>
      <scanSegmentID>82</scanSegmentID>
      <scanSegmentID>85</scanSegmentID>
    </group>
    <group>
      <index>47</index>
      <startTime>20.5600014</startTime>
      <endTime>20.644104</endTime>
      <scanSegmentID>80</scanSegmentID>
      <scanSegmentID>81</scanSegmentID>
      <scanSegmentID>71</scanSegmentID>
      <scanSegmentID>74</scanSegmentID>
      <scanSegmentID>75</scanSegmentID>
      <scanSegmentID>76</scanSegmentID>
      <scanSegmentID>72</scanSegmentID>
      <scanSegmentID>73</scanSegmentID>
      <scanSegmentID>83</scanSegmentID>
      <scanSegmentID>84</scanSegmentID>
      <scanSegmentID>82</scanSegmentID>
      <scanSegmentID>77</scanSegmentID>
      <scanSegmentID>78</scanSegmentID>
      <scanSegmentID>79</scanSegmentID>
      <scanSegmentID>85</scanSegmentID>
    </group>
    <group>
      <index>48</index>
      <startTime>20.644104</startTime>
      <endTime>20.6789932</endTime>
      <scanSegmentID>80</scanSegmentID>
      <scanSegmentID>81</scanSegmentID>
      <scanSegmentID>74</scanSegmentID>
      <scanSegmentID>75</scanSegmentID>
      <scanSegmentID>76</scanSegmentID>
      <scanSegmentID>83</scanSegmentID>
      <scanSegmentID>84</scanSegmentID>
      <scanSegmentID>82</scanSegmentID>
      <scanSegmentID>77</scanSegmentID>
      <scanSegmentID>78</scanSegmentID>
      <scanSegmentID>79</scanSegmentID>
      <scanSegmentID>85</scanSegmentID>
    </group>
    <group>
      <index>49</index>
      <startTime>20.6789932</startTime>
      <endTime>21.013876</endTime>
      <scanSegmentID>80</scanSegmentID>
      <scanSegmentID>81</scanSegmentID>
      <scanSegmentID>74</scanSegmentID>
      <scanSegmentID>75</scanSegmentID>
      <scanSegmentID>76</scanSegmentID>
      <scanSegmentID>86</scanSegmentID>
      <scanSegmentID>87</scanSegmentID>
      <scanSegmentID>88</scanSegmentID>
      <scanSegmentID>83</scanSegmentID>
      <scanSegmentID>84</scanSegmentID>
      <scanSegmentID>82</scanSegmentID>
      <scanSegmentID>77</scanSegmentID>
      <scanSegmentID>78</scanSegmentID>
      <scanSegmentID>79</scanSegmentID>
      <scanSegmentID>85</scanSegmentID>
    </group>
    <group>
      <index>50</index>
      <startTime>21.013876</startTime>
      <endTime>21.1600018</endTime>
      <scanSegmentID>80</scanSegmentID>
      <scanSegmentID>81</scanSegmentID>
      <scanSegmentID>86</scanSegmentID>
      <scanSegmentID>87</scanSegmentID>
      <scanSegmentID>88</scanSegmentID>
      <scanSegmentID>83</scanSegmentID>
      <scanSegmentID>84</scanSegmentID>
      <scanSegmentID>82</scanSegmentID>
      <scanSegmentID>77</scanSegmentID>
      <scanSegmentID>78</scanSegmentID>
      <scanSegmentID>79</scanSegmentID>
      <scanSegmentID>85</scanSegmentID>
    </group>
    <group>
      <index>51</index>
      <startTime>21.1600018</startTime>
      <endTime>21.32255</endTime>
      <scanSegmentID>80</scanSegmentID>
      <scanSegmentID>81</scanSegmentID>
      <scanSegmentID>86</scanSegmentID>
      <scanSegmentID>87</scanSegmentID>
      <scanSegmentID>88</scanSegmentID>
      <scanSegmentID>83</scanSegmentID>
      <scanSegmentID>84</scanSegmentID>
      <scanSegmentID>82</scanSegmentID>
      <scanSegmentID>85</scanSegmentID>
    </group>
    <group>
      <index>52</index>
      <startTime>21.32255</startTime>
      <endTime>21.494463</endTime>
      <scanSegmentID>80</scanSegmentID>
      <scanSegmentID>81</scanSegmentID>
      <scanSegmentID>89</scanSegmentID>
      <scanSegmentID>86</scanSegmentID>
      <scanSegmentID>87</scanSegmentID>
      <scanSegmentID>88</scanSegmentID>
      <scanSegmentID>90</scanSegmentID>
      <scanSegmentID>91</scanSegmentID>
      <scanSegmentID>83</scanSegmentID>
      <scanSegmentID>84</scanSegmentID>
      <scanSegmentID>82</scanSegmentID>
      <scanSegmentID>85</scanSegmentID>
    </group>
    <group>
      <index>53</index>
      <startTime>21.494463</startTime>
      <endTime>21.63814</endTime>
      <scanSegmentID>80</scanSegmentID>
      <scanSegmentID>81</scanSegmentID>
      <scanSegmentID>89</scanSegmentID>
      <scanSegmentID>86</scanSegmentID>
      <scanSegmentID>87</scanSegmentID>
      <scanSegmentID>88</scanSegmentID>
      <scanSegmentID>90</scanSegmentID>
      <scanSegmentID>91</scanSegmentID>
      <scanSegmentID>82</scanSegmentID>
    </group>
    <group>
      <index>54</index>
      <startTime>21.63814</startTime>
      <endTime>21.8190079</endTime>
      <scanSegmentID>89</scanSegmentID>
      <scanSegmentID>86</scanSegmentID>
      <scanSegmentID>87</scanSegmentID>
      <scanSegmentID>88</scanSegmentID>
      <scanSegmentID>90</scanSegmentID>
      <scanSegmentID>91</scanSegmentID>
    </group>
    <group>
      <index>55</index>
      <startTime>21.8190079</startTime>
      <endTime>22.07745</endTime>
      <scanSegmentID>89</scanSegmentID>
      <scanSegmentID>90</scanSegmentID>
      <scanSegmentID>91</scanSegmentID>
    </group>
    <group>
      <index>56</index>
      <startTime>22.6361732</startTime>
      <endTime>23.0377483</endTime>
      <scanSegmentID>92</scanSegmentID>
      <scanSegmentID>93</scanSegmentID>
      <scanSegmentID>94</scanSegmentID>
    </group>
    <group>
      <index>57</index>
      <startTime>23.0377483</startTime>
      <endTime>23.194</endTime>
      <scanSegmentID>101</scanSegmentID>
      <scanSegmentID>102</scanSegmentID>
      <scanSegmentID>92</scanSegmentID>
      <scanSegmentID>93</scanSegmentID>
      <scanSegmentID>94</scanSegmentID>
    </group>
    <group>
      <index>58</index>
      <startTime>23.194</startTime>
      <endTime>23.23103</endTime>
      <scanSegmentID>95</scanSegmentID>
      <scanSegmentID>96</scanSegmentID>
      <scanSegmentID>97</scanSegmentID>
      <scanSegmentID>101</scanSegmentID>
      <scanSegmentID>102</scanSegmentID>
      <scanSegmentID>92</scanSegmentID>
      <scanSegmentID>93</scanSegmentID>
      <scanSegmentID>94</scanSegmentID>
    </group>
    <group>
      <index>59</index>
      <startTime>23.23103</startTime>
      <endTime>23.4875832</endTime>
      <scanSegmentID>95</scanSegmentID>
      <scanSegmentID>96</scanSegmentID>
      <scanSegmentID>97</scanSegmentID>
      <scanSegmentID>98</scanSegmentID>
      <scanSegmentID>99</scanSegmentID>
      <scanSegmentID>100</scanSegmentID>
      <scanSegmentID>101</scanSegmentID>
      <scanSegmentID>102</scanSegmentID>
      <scanSegmentID>92</scanSegmentID>
      <scanSegmentID>93</scanSegmentID>
      <scanSegmentID>94</scanSegmentID>
    </group>
    <group>
      <index>60</index>
      <startTime>23.4875832</startTime>
      <endTime>23.6033134</endTime>
      <scanSegmentID>95</scanSegmentID>
      <scanSegmentID>96</scanSegmentID>
      <scanSegmentID>97</scanSegmentID>
      <scanSegmentID>98</scanSegmentID>
      <scanSegmentID>103</scanSegmentID>
      <scanSegmentID>104</scanSegmentID>
      <scanSegmentID>105</scanSegmentID>
      <scanSegmentID>99</scanSegmentID>
      <scanSegmentID>100</scanSegmentID>
      <scanSegmentID>101</scanSegmentID>
      <scanSegmentID>102</scanSegmentID>
      <scanSegmentID>92</scanSegmentID>
      <scanSegmentID>93</scanSegmentID>
      <scanSegmentID>94</scanSegmentID>
    </group>
    <group>
      <index>61</index>
      <startTime>23.6033134</startTime>
      <endTime>23.6998253</endTime>
      <scanSegmentID>95</scanSegmentID>
      <scanSegmentID>96</scanSegmentID>
      <scanSegmentID>97</scanSegmentID>
      <scanSegmentID>98</scanSegmentID>
      <scanSegmentID>103</scanSegmentID>
      <scanSegmentID>104</scanSegmentID>
      <scanSegmentID>105</scanSegmentID>
      <scanSegmentID>106</scanSegmentID>
      <scanSegmentID>107</scanSegmentID>
      <scanSegmentID>108</scanSegmentID>
      <scanSegmentID>99</scanSegmentID>
      <scanSegmentID>100</scanSegmentID>
      <scanSegmentID>101</scanSegmentID>
      <scanSegmentID>102</scanSegmentID>
      <scanSegmentID>92</scanSegmentID>
      <scanSegmentID>93</scanSegmentID>
      <scanSegmentID>94</scanSegmentID>
    </group>
    <group>
      <index>62</index>
      <startTime>23.6998253</startTime>
      <endTime>23.794</endTime>
      <scanSegmentID>95</scanSegmentID>
      <scanSegmentID>96</scanSegmentID>
      <scanSegmentID>97</scanSegmentID>
      <scanSegmentID>98</scanSegmentID>
      <scanSegmentID>103</scanSegmentID>
      <scanSegmentID>104</scanSegmentID>
      <scanSegmentID>105</scanSegmentID>
      <scanSegmentID>106</scanSegmentID>
      <scanSegmentID>107</scanSegmentID>
      <scanSegmentID>108</scanSegmentID>
      <scanSegmentID>99</scanSegmentID>
      <scanSegmentID>100</scanSegmentID>
      <scanSegmentID>101</scanSegmentID>
      <scanSegmentID>102</scanSegmentID>
    </group>
    <group>
      <index>63</index>
      <startTime>23.794</startTime>
      <endTime>23.88897</endTime>
      <scanSegmentID>98</scanSegmentID>
      <scanSegmentID>103</scanSegmentID>
      <scanSegmentID>104</scanSegmentID>
      <scanSegmentID>105</scanSegmentID>
      <scanSegmentID>106</scanSegmentID>
      <scanSegmentID>107</scanSegmentID>
      <scanSegmentID>108</scanSegmentID>
      <scanSegmentID>99</scanSegmentID>
      <scanSegmentID>100</scanSegmentID>
      <scanSegmentID>101</scanSegmentID>
      <scanSegmentID>102</scanSegmentID>
    </group>
    <group>
      <index>64</index>
      <startTime>23.88897</startTime>
      <endTime>24.0639114</endTime>
      <scanSegmentID>103</scanSegmentID>
      <scanSegmentID>104</scanSegmentID>
      <scanSegmentID>105</scanSegmentID>
      <scanSegmentID>106</scanSegmentID>
      <scanSegmentID>107</scanSegmentID>
      <scanSegmentID>108</scanSegmentID>
      <scanSegmentID>101</scanSegmentID>
      <scanSegmentID>102</scanSegmentID>
    </group>
    <group>
      <index>65</index>
      <startTime>24.0639114</startTime>
      <endTime>24.2214355</endTime>
      <scanSegmentID>103</scanSegmentID>
      <scanSegmentID>104</scanSegmentID>
      <scanSegmentID>105</scanSegmentID>
      <scanSegmentID>106</scanSegmentID>
      <scanSegmentID>107</scanSegmentID>
      <scanSegmentID>108</scanSegmentID>
      <scanSegmentID>101</scanSegmentID>
      <scanSegmentID>102</scanSegmentID>
      <scanSegmentID>112</scanSegmentID>
      <scanSegmentID>113</scanSegmentID>
    </group>
    <group>
      <index>66</index>
      <startTime>24.2214355</startTime>
      <endTime>24.2522545</endTime>
      <scanSegmentID>109</scanSegmentID>
      <scanSegmentID>110</scanSegmentID>
      <scanSegmentID>111</scanSegmentID>
      <scanSegmentID>103</scanSegmentID>
      <scanSegmentID>104</scanSegmentID>
      <scanSegmentID>105</scanSegmentID>
      <scanSegmentID>106</scanSegmentID>
      <scanSegmentID>107</scanSegmentID>
      <scanSegmentID>108</scanSegmentID>
      <scanSegmentID>101</scanSegmentID>
      <scanSegmentID>102</scanSegmentID>
      <scanSegmentID>112</scanSegmentID>
      <scanSegmentID>113</scanSegmentID>
    </group>
    <group>
      <index>67</index>
      <startTime>24.2522545</startTime>
      <endTime>24.3184147</endTime>
      <scanSegmentID>109</scanSegmentID>
      <scanSegmentID>110</scanSegmentID>
      <scanSegmentID>111</scanSegmentID>
      <scanSegmentID>103</scanSegmentID>
      <scanSegmentID>104</scanSegmentID>
      <scanSegmentID>105</scanSegmentID>
      <scanSegmentID>106</scanSegmentID>
      <scanSegmentID>107</scanSegmentID>
      <scanSegmentID>108</scanSegmentID>
      <scanSegmentID>112</scanSegmentID>
      <scanSegmentID>113</scanSegmentID>
    </group>
    <group>
      <index>68</index>
      <startTime>24.3184147</startTime>
      <endTime>24.3566418</endTime>
      <scanSegmentID>109</scanSegmentID>
      <scanSegmentID>110</scanSegmentID>
      <scanSegmentID>111</scanSegmentID>
      <scanSegmentID>106</scanSegmentID>
      <scanSegmentID>107</scanSegmentID>
      <scanSegmentID>108</scanSegmentID>
      <scanSegmentID>112</scanSegmentID>
      <scanSegmentID>113</scanSegmentID>
    </group>
    <group>
      <index>69</index>
      <startTime>24.3566418</startTime>
      <endTime>24.6005211</endTime>
      <scanSegmentID>109</scanSegmentID>
      <scanSegmentID>110</scanSegmentID>
      <scanSegmentID>111</scanSegmentID>
      <scanSegmentID>106</scanSegmentID>
      <scanSegmentID>107</scanSegmentID>
      <scanSegmentID>108</scanSegmentID>
      <scanSegmentID>114</scanSegmentID>
      <scanSegmentID>115</scanSegmentID>
      <scanSegmentID>112</scanSegmentID>
      <scanSegmentID>113</scanSegmentID>
    </group>
    <group>
      <index>70</index>
      <startTime>24.6005211</startTime>
      <endTime>24.6219254</endTime>
      <scanSegmentID>109</scanSegmentID>
      <scanSegmentID>110</scanSegmentID>
      <scanSegmentID>111</scanSegmentID>
      <scanSegmentID>106</scanSegmentID>
      <scanSegmentID>107</scanSegmentID>
      <scanSegmentID>108</scanSegmentID>
      <scanSegmentID>114</scanSegmentID>
      <scanSegmentID>115</scanSegmentID>
      <scanSegmentID>119</scanSegmentID>
      <scanSegmentID>120</scanSegmentID>
      <scanSegmentID>112</scanSegmentID>
      <scanSegmentID>113</scanSegmentID>
    </group>
    <group>
      <index>71</index>
      <startTime>24.6219254</startTime>
      <endTime>24.6646862</endTime>
      <scanSegmentID>109</scanSegmentID>
      <scanSegmentID>110</scanSegmentID>
      <scanSegmentID>111</scanSegmentID>
      <scanSegmentID>106</scanSegmentID>
      <scanSegmentID>107</scanSegmentID>
      <scanSegmentID>108</scanSegmentID>
      <scanSegmentID>114</scanSegmentID>
      <scanSegmentID>115</scanSegmentID>
      <scanSegmentID>116</scanSegmentID>
      <scanSegmentID>117</scanSegmentID>
      <scanSegmentID>119</scanSegmentID>
      <scanSegmentID>120</scanSegmentID>
      <scanSegmentID>112</scanSegmentID>
      <scanSegmentID>113</scanSegmentID>
      <scanSegmentID>118</scanSegmentID>
    </group>
    <group>
      <index>72</index>
      <startTime>24.6646862</startTime>
      <endTime>24.7221241</endTime>
      <scanSegmentID>109</scanSegmentID>
      <scanSegmentID>110</scanSegmentID>
      <scanSegmentID>111</scanSegmentID>
      <scanSegmentID>114</scanSegmentID>
      <scanSegmentID>115</scanSegmentID>
      <scanSegmentID>116</scanSegmentID>
      <scanSegmentID>117</scanSegmentID>
      <scanSegmentID>119</scanSegmentID>
      <scanSegmentID>120</scanSegmentID>
      <scanSegmentID>112</scanSegmentID>
      <scanSegmentID>113</scanSegmentID>
      <scanSegmentID>118</scanSegmentID>
    </group>
    <group>
      <index>73</index>
      <startTime>24.7221241</startTime>
      <endTime>24.96166</endTime>
      <scanSegmentID>109</scanSegmentID>
      <scanSegmentID>110</scanSegmentID>
      <scanSegmentID>111</scanSegmentID>
      <scanSegmentID>121</scanSegmentID>
      <scanSegmentID>122</scanSegmentID>
      <scanSegmentID>123</scanSegmentID>
      <scanSegmentID>114</scanSegmentID>
      <scanSegmentID>115</scanSegmentID>
      <scanSegmentID>116</scanSegmentID>
      <scanSegmentID>117</scanSegmentID>
      <scanSegmentID>119</scanSegmentID>
      <scanSegmentID>120</scanSegmentID>
      <scanSegmentID>112</scanSegmentID>
      <scanSegmentID>113</scanSegmentID>
      <scanSegmentID>118</scanSegmentID>
    </group>
    <group>
      <index>74</index>
      <startTime>24.96166</startTime>
      <endTime>25.1047573</endTime>
      <scanSegmentID>124</scanSegmentID>
      <scanSegmentID>109</scanSegmentID>
      <scanSegmentID>110</scanSegmentID>
      <scanSegmentID>125</scanSegmentID>
      <scanSegmentID>126</scanSegmentID>
      <scanSegmentID>111</scanSegmentID>
      <scanSegmentID>121</scanSegmentID>
      <scanSegmentID>122</scanSegmentID>
      <scanSegmentID>123</scanSegmentID>
      <scanSegmentID>114</scanSegmentID>
      <scanSegmentID>115</scanSegmentID>
      <scanSegmentID>116</scanSegmentID>
      <scanSegmentID>117</scanSegmentID>
      <scanSegmentID>119</scanSegmentID>
      <scanSegmentID>120</scanSegmentID>
      <scanSegmentID>112</scanSegmentID>
      <scanSegmentID>113</scanSegmentID>
      <scanSegmentID>118</scanSegmentID>
    </group>
    <group>
      <index>75</index>
      <startTime>25.1047573</startTime>
      <endTime>25.1665649</endTime>
      <scanSegmentID>127</scanSegmentID>
      <scanSegmentID>128</scanSegmentID>
      <scanSegmentID>129</scanSegmentID>
      <scanSegmentID>109</scanSegmentID>
      <scanSegmentID>124</scanSegmentID>
      <scanSegmentID>110</scanSegmentID>
      <scanSegmentID>125</scanSegmentID>
      <scanSegmentID>111</scanSegmentID>
      <scanSegmentID>126</scanSegmentID>
      <scanSegmentID>121</scanSegmentID>
      <scanSegmentID>122</scanSegmentID>
      <scanSegmentID>123</scanSegmentID>
      <scanSegmentID>114</scanSegmentID>
      <scanSegmentID>115</scanSegmentID>
      <scanSegmentID>116</scanSegmentID>
      <scanSegmentID>117</scanSegmentID>
      <scanSegmentID>119</scanSegmentID>
      <scanSegmentID>120</scanSegmentID>
      <scanSegmentID>112</scanSegmentID>
      <scanSegmentID>113</scanSegmentID>
      <scanSegmentID>118</scanSegmentID>
    </group>
    <group>
      <index>76</index>
      <startTime>25.1665649</startTime>
      <endTime>25.4160881</endTime>
      <scanSegmentID>127</scanSegmentID>
      <scanSegmentID>128</scanSegmentID>
      <scanSegmentID>129</scanSegmentID>
      <scanSegmentID>124</scanSegmentID>
      <scanSegmentID>125</scanSegmentID>
      <scanSegmentID>126</scanSegmentID>
      <scanSegmentID>121</scanSegmentID>
      <scanSegmentID>122</scanSegmentID>
      <scanSegmentID>123</scanSegmentID>
      <scanSegmentID>114</scanSegmentID>
      <scanSegmentID>115</scanSegmentID>
      <scanSegmentID>116</scanSegmentID>
      <scanSegmentID>117</scanSegmentID>
      <scanSegmentID>119</scanSegmentID>
      <scanSegmentID>120</scanSegmentID>
      <scanSegmentID>112</scanSegmentID>
      <scanSegmentID>113</scanSegmentID>
      <scanSegmentID>118</scanSegmentID>
    </group>
    <group>
      <index>77</index>
      <startTime>25.4160881</startTime>
      <endTime>25.532074</endTime>
      <scanSegmentID>127</scanSegmentID>
      <scanSegmentID>128</scanSegmentID>
      <scanSegmentID>129</scanSegmentID>
      <scanSegmentID>124</scanSegmentID>
      <scanSegmentID>125</scanSegmentID>
      <scanSegmentID>126</scanSegmentID>
      <scanSegmentID>121</scanSegmentID>
      <scanSegmentID>122</scanSegmentID>
      <scanSegmentID>123</scanSegmentID>
      <scanSegmentID>114</scanSegmentID>
      <scanSegmentID>115</scanSegmentID>
      <scanSegmentID>116</scanSegmentID>
      <scanSegmentID>117</scanSegmentID>
      <scanSegmentID>119</scanSegmentID>
      <scanSegmentID>120</scanSegmentID>
      <scanSegmentID>118</scanSegmentID>
    </group>
    <group>
      <index>78</index>
      <startTime>25.532074</startTime>
      <endTime>25.6533546</endTime>
      <scanSegmentID>127</scanSegmentID>
      <scanSegmentID>128</scanSegmentID>
      <scanSegmentID>129</scanSegmentID>
      <scanSegmentID>124</scanSegmentID>
      <scanSegmentID>125</scanSegmentID>
      <scanSegmentID>126</scanSegmentID>
      <scanSegmentID>121</scanSegmentID>
      <scanSegmentID>122</scanSegmentID>
      <scanSegmentID>123</scanSegmentID>
      <scanSegmentID>114</scanSegmentID>
      <scanSegmentID>115</scanSegmentID>
      <scanSegmentID>119</scanSegmentID>
      <scanSegmentID>120</scanSegmentID>
    </group>
    <group>
      <index>79</index>
      <startTime>25.6533546</startTime>
      <endTime>25.77148</endTime>
      <scanSegmentID>127</scanSegmentID>
      <scanSegmentID>128</scanSegmentID>
      <scanSegmentID>129</scanSegmentID>
      <scanSegmentID>124</scanSegmentID>
      <scanSegmentID>125</scanSegmentID>
      <scanSegmentID>126</scanSegmentID>
      <scanSegmentID>121</scanSegmentID>
      <scanSegmentID>122</scanSegmentID>
      <scanSegmentID>123</scanSegmentID>
      <scanSegmentID>119</scanSegmentID>
      <scanSegmentID>120</scanSegmentID>
    </group>
    <group>
      <index>80</index>
      <startTime>25.77148</startTime>
      <endTime>25.85034</endTime>
      <scanSegmentID>127</scanSegmentID>
      <scanSegmentID>128</scanSegmentID>
      <scanSegmentID>129</scanSegmentID>
      <scanSegmentID>124</scanSegmentID>
      <scanSegmentID>125</scanSegmentID>
      <scanSegmentID>126</scanSegmentID>
      <scanSegmentID>121</scanSegmentID>
      <scanSegmentID>122</scanSegmentID>
      <scanSegmentID>123</scanSegmentID>
    </group>
    <group>
      <index>81</index>
      <startTime>25.85034</startTime>
      <endTime>25.9594975</endTime>
      <scanSegmentID>127</scanSegmentID>
      <scanSegmentID>128</scanSegmentID>
      <scanSegmentID>129</scanSegmentID>
    </group>
    <group>
      <index>82</index>
      <startTime>25.9594975</startTime>
      <endTime>26.0454617</endTime>
      <scanSegmentID>127</scanSegmentID>
      <scanSegmentID>128</scanSegmentID>
      <scanSegmentID>129</scanSegmentID>
      <scanSegmentID>130</scanSegmentID>
      <scanSegmentID>131</scanSegmentID>
    </group>
    <group>
      <index>83</index>
      <startTime>26.0454617</startTime>
      <endTime>26.0685825</endTime>
      <scanSegmentID>127</scanSegmentID>
      <scanSegmentID>128</scanSegmentID>
      <scanSegmentID>129</scanSegmentID>
      <scanSegmentID>130</scanSegmentID>
      <scanSegmentID>131</scanSegmentID>
      <scanSegmentID>133</scanSegmentID>
      <scanSegmentID>134</scanSegmentID>
    </group>
    <group>
      <index>84</index>
      <startTime>26.0685825</startTime>
      <endTime>26.34898</endTime>
      <scanSegmentID>132</scanSegmentID>
      <scanSegmentID>130</scanSegmentID>
      <scanSegmentID>131</scanSegmentID>
      <scanSegmentID>133</scanSegmentID>
      <scanSegmentID>134</scanSegmentID>
    </group>
    <group>
      <index>85</index>
      <startTime>26.34898</startTime>
      <endTime>26.4196148</endTime>
      <scanSegmentID>132</scanSegmentID>
      <scanSegmentID>135</scanSegmentID>
      <scanSegmentID>130</scanSegmentID>
      <scanSegmentID>131</scanSegmentID>
      <scanSegmentID>133</scanSegmentID>
      <scanSegmentID>134</scanSegmentID>
      <scanSegmentID>136</scanSegmentID>
    </group>
    <group>
      <index>86</index>
      <startTime>26.4196148</startTime>
      <endTime>26.61498</endTime>
      <scanSegmentID>132</scanSegmentID>
      <scanSegmentID>135</scanSegmentID>
      <scanSegmentID>130</scanSegmentID>
      <scanSegmentID>140</scanSegmentID>
      <scanSegmentID>131</scanSegmentID>
      <scanSegmentID>141</scanSegmentID>
      <scanSegmentID>133</scanSegmentID>
      <scanSegmentID>134</scanSegmentID>
      <scanSegmentID>136</scanSegmentID>
      <scanSegmentID>138</scanSegmentID>
      <scanSegmentID>139</scanSegmentID>
    </group>
    <group>
      <index>87</index>
      <startTime>26.61498</startTime>
      <endTime>27.05102</endTime>
      <scanSegmentID>132</scanSegmentID>
      <scanSegmentID>135</scanSegmentID>
      <scanSegmentID>130</scanSegmentID>
      <scanSegmentID>140</scanSegmentID>
      <scanSegmentID>131</scanSegmentID>
      <scanSegmentID>141</scanSegmentID>
      <scanSegmentID>133</scanSegmentID>
      <scanSegmentID>134</scanSegmentID>
      <scanSegmentID>136</scanSegmentID>
      <scanSegmentID>137</scanSegmentID>
      <scanSegmentID>138</scanSegmentID>
      <scanSegmentID>139</scanSegmentID>
    </group>
    <group>
      <index>88</index>
      <startTime>27.05102</startTime>
      <endTime>27.2065029</endTime>
      <scanSegmentID>132</scanSegmentID>
      <scanSegmentID>130</scanSegmentID>
      <scanSegmentID>140</scanSegmentID>
      <scanSegmentID>131</scanSegmentID>
      <scanSegmentID>141</scanSegmentID>
      <scanSegmentID>133</scanSegmentID>
      <scanSegmentID>134</scanSegmentID>
      <scanSegmentID>137</scanSegmentID>
      <scanSegmentID>138</scanSegmentID>
      <scanSegmentID>139</scanSegmentID>
    </group>
    <group>
      <index>89</index>
      <startTime>27.2065029</startTime>
      <endTime>27.269001</endTime>
      <scanSegmentID>132</scanSegmentID>
      <scanSegmentID>140</scanSegmentID>
      <scanSegmentID>141</scanSegmentID>
      <scanSegmentID>133</scanSegmentID>
      <scanSegmentID>134</scanSegmentID>
      <scanSegmentID>137</scanSegmentID>
      <scanSegmentID>138</scanSegmentID>
      <scanSegmentID>139</scanSegmentID>
    </group>
    <group>
      <index>90</index>
      <startTime>27.269001</startTime>
      <endTime>27.3154182</endTime>
      <scanSegmentID>132</scanSegmentID>
      <scanSegmentID>140</scanSegmentID>
      <scanSegmentID>141</scanSegmentID>
      <scanSegmentID>133</scanSegmentID>
      <scanSegmentID>134</scanSegmentID>
      <scanSegmentID>142</scanSegmentID>
      <scanSegmentID>143</scanSegmentID>
      <scanSegmentID>144</scanSegmentID>
      <scanSegmentID>137</scanSegmentID>
      <scanSegmentID>138</scanSegmentID>
      <scanSegmentID>139</scanSegmentID>
    </group>
    <group>
      <index>91</index>
      <startTime>27.3154182</startTime>
      <endTime>27.33854</endTime>
      <scanSegmentID>140</scanSegmentID>
      <scanSegmentID>141</scanSegmentID>
      <scanSegmentID>133</scanSegmentID>
      <scanSegmentID>134</scanSegmentID>
      <scanSegmentID>142</scanSegmentID>
      <scanSegmentID>143</scanSegmentID>
      <scanSegmentID>144</scanSegmentID>
      <scanSegmentID>138</scanSegmentID>
      <scanSegmentID>139</scanSegmentID>
    </group>
    <group>
      <index>92</index>
      <startTime>27.33854</startTime>
      <endTime>27.5123844</endTime>
      <scanSegmentID>140</scanSegmentID>
      <scanSegmentID>141</scanSegmentID>
      <scanSegmentID>142</scanSegmentID>
      <scanSegmentID>143</scanSegmentID>
      <scanSegmentID>144</scanSegmentID>
      <scanSegmentID>138</scanSegmentID>
      <scanSegmentID>139</scanSegmentID>
    </group>
    <group>
      <index>93</index>
      <startTime>27.5123844</startTime>
      <endTime>27.6305046</endTime>
      <scanSegmentID>140</scanSegmentID>
      <scanSegmentID>141</scanSegmentID>
      <scanSegmentID>142</scanSegmentID>
      <scanSegmentID>143</scanSegmentID>
      <scanSegmentID>144</scanSegmentID>
    </group>
    <group>
      <index>94</index>
      <startTime>27.6305046</startTime>
      <endTime>27.6694164</endTime>
      <scanSegmentID>145</scanSegmentID>
      <scanSegmentID>146</scanSegmentID>
      <scanSegmentID>140</scanSegmentID>
      <scanSegmentID>141</scanSegmentID>
      <scanSegmentID>142</scanSegmentID>
      <scanSegmentID>143</scanSegmentID>
      <scanSegmentID>144</scanSegmentID>
    </group>
    <group>
      <index>95</index>
      <startTime>27.6694164</startTime>
      <endTime>27.7075787</endTime>
      <scanSegmentID>145</scanSegmentID>
      <scanSegmentID>146</scanSegmentID>
      <scanSegmentID>142</scanSegmentID>
      <scanSegmentID>143</scanSegmentID>
      <scanSegmentID>144</scanSegmentID>
    </group>
    <group>
      <index>96</index>
      <startTime>27.7075787</startTime>
      <endTime>27.7276726</endTime>
      <scanSegmentID>145</scanSegmentID>
      <scanSegmentID>147</scanSegmentID>
      <scanSegmentID>146</scanSegmentID>
      <scanSegmentID>148</scanSegmentID>
      <scanSegmentID>142</scanSegmentID>
      <scanSegmentID>143</scanSegmentID>
      <scanSegmentID>144</scanSegmentID>
    </group>
    <group>
      <index>97</index>
      <startTime>27.7276726</startTime>
      <endTime>27.869</endTime>
      <scanSegmentID>145</scanSegmentID>
      <scanSegmentID>147</scanSegmentID>
      <scanSegmentID>146</scanSegmentID>
      <scanSegmentID>148</scanSegmentID>
      <scanSegmentID>152</scanSegmentID>
      <scanSegmentID>153</scanSegmentID>
      <scanSegmentID>154</scanSegmentID>
      <scanSegmentID>142</scanSegmentID>
      <scanSegmentID>143</scanSegmentID>
      <scanSegmentID>144</scanSegmentID>
      <scanSegmentID>149</scanSegmentID>
      <scanSegmentID>150</scanSegmentID>
      <scanSegmentID>151</scanSegmentID>
    </group>
    <group>
      <index>98</index>
      <startTime>27.869</startTime>
      <endTime>27.9002571</endTime>
      <scanSegmentID>145</scanSegmentID>
      <scanSegmentID>147</scanSegmentID>
      <scanSegmentID>146</scanSegmentID>
      <scanSegmentID>148</scanSegmentID>
      <scanSegmentID>152</scanSegmentID>
      <scanSegmentID>153</scanSegmentID>
      <scanSegmentID>154</scanSegmentID>
      <scanSegmentID>149</scanSegmentID>
      <scanSegmentID>150</scanSegmentID>
      <scanSegmentID>151</scanSegmentID>
    </group>
    <group>
      <index>99</index>
      <startTime>27.9002571</startTime>
      <endTime>27.9261265</endTime>
      <scanSegmentID>158</scanSegmentID>
      <scanSegmentID>159</scanSegmentID>
      <scanSegmentID>160</scanSegmentID>
      <scanSegmentID>145</scanSegmentID>
      <scanSegmentID>147</scanSegmentID>
      <scanSegmentID>146</scanSegmentID>
      <scanSegmentID>148</scanSegmentID>
      <scanSegmentID>152</scanSegmentID>
      <scanSegmentID>153</scanSegmentID>
      <scanSegmentID>154</scanSegmentID>
      <scanSegmentID>149</scanSegmentID>
      <scanSegmentID>150</scanSegmentID>
      <scanSegmentID>151</scanSegmentID>
    </group>
    <group>
      <index>100</index>
      <startTime>27.9261265</startTime>
      <endTime>28.04845</endTime>
      <scanSegmentID>158</scanSegmentID>
      <scanSegmentID>155</scanSegmentID>
      <scanSegmentID>159</scanSegmentID>
      <scanSegmentID>160</scanSegmentID>
      <scanSegmentID>156</scanSegmentID>
      <scanSegmentID>157</scanSegmentID>
      <scanSegmentID>145</scanSegmentID>
      <scanSegmentID>147</scanSegmentID>
      <scanSegmentID>146</scanSegmentID>
      <scanSegmentID>148</scanSegmentID>
      <scanSegmentID>152</scanSegmentID>
      <scanSegmentID>153</scanSegmentID>
      <scanSegmentID>154</scanSegmentID>
      <scanSegmentID>149</scanSegmentID>
      <scanSegmentID>150</scanSegmentID>
      <scanSegmentID>151</scanSegmentID>
    </group>
    <group>
      <index>101</index>
      <startTime>28.04845</startTime>
      <endTime>28.1346836</endTime>
      <scanSegmentID>158</scanSegmentID>
      <scanSegmentID>155</scanSegmentID>
      <scanSegmentID>159</scanSegmentID>
      <scanSegmentID>160</scanSegmentID>
      <scanSegmentID>156</scanSegmentID>
      <scanSegmentID>157</scanSegmentID>
      <scanSegmentID>145</scanSegmentID>
      <scanSegmentID>147</scanSegmentID>
      <scanSegmentID>161</scanSegmentID>
      <scanSegmentID>162</scanSegmentID>
      <scanSegmentID>148</scanSegmentID>
      <scanSegmentID>146</scanSegmentID>
      <scanSegmentID>152</scanSegmentID>
      <scanSegmentID>153</scanSegmentID>
      <scanSegmentID>154</scanSegmentID>
      <scanSegmentID>149</scanSegmentID>
      <scanSegmentID>150</scanSegmentID>
      <scanSegmentID>151</scanSegmentID>
    </group>
    <group>
      <index>102</index>
      <startTime>28.1346836</startTime>
      <endTime>28.15486</endTime>
      <scanSegmentID>158</scanSegmentID>
      <scanSegmentID>155</scanSegmentID>
      <scanSegmentID>159</scanSegmentID>
      <scanSegmentID>160</scanSegmentID>
      <scanSegmentID>156</scanSegmentID>
      <scanSegmentID>157</scanSegmentID>
      <scanSegmentID>161</scanSegmentID>
      <scanSegmentID>145</scanSegmentID>
      <scanSegmentID>147</scanSegmentID>
      <scanSegmentID>148</scanSegmentID>
      <scanSegmentID>146</scanSegmentID>
      <scanSegmentID>162</scanSegmentID>
      <scanSegmentID>152</scanSegmentID>
      <scanSegmentID>153</scanSegmentID>
      <scanSegmentID>154</scanSegmentID>
      <scanSegmentID>163</scanSegmentID>
      <scanSegmentID>164</scanSegmentID>
      <scanSegmentID>165</scanSegmentID>
      <scanSegmentID>149</scanSegmentID>
      <scanSegmentID>150</scanSegmentID>
      <scanSegmentID>151</scanSegmentID>
    </group>
    <group>
      <index>103</index>
      <startTime>28.15486</startTime>
      <endTime>28.21897</endTime>
      <scanSegmentID>158</scanSegmentID>
      <scanSegmentID>155</scanSegmentID>
      <scanSegmentID>159</scanSegmentID>
      <scanSegmentID>160</scanSegmentID>
      <scanSegmentID>156</scanSegmentID>
      <scanSegmentID>157</scanSegmentID>
      <scanSegmentID>161</scanSegmentID>
      <scanSegmentID>145</scanSegmentID>
      <scanSegmentID>147</scanSegmentID>
      <scanSegmentID>162</scanSegmentID>
      <scanSegmentID>146</scanSegmentID>
      <scanSegmentID>148</scanSegmentID>
      <scanSegmentID>152</scanSegmentID>
      <scanSegmentID>153</scanSegmentID>
      <scanSegmentID>154</scanSegmentID>
      <scanSegmentID>163</scanSegmentID>
      <scanSegmentID>164</scanSegmentID>
      <scanSegmentID>165</scanSegmentID>
      <scanSegmentID>169</scanSegmentID>
      <scanSegmentID>166</scanSegmentID>
      <scanSegmentID>170</scanSegmentID>
      <scanSegmentID>167</scanSegmentID>
      <scanSegmentID>171</scanSegmentID>
      <scanSegmentID>168</scanSegmentID>
      <scanSegmentID>149</scanSegmentID>
      <scanSegmentID>150</scanSegmentID>
      <scanSegmentID>151</scanSegmentID>
    </group>
    <group>
      <index>104</index>
      <startTime>28.21897</startTime>
      <endTime>28.2394943</endTime>
      <scanSegmentID>158</scanSegmentID>
      <scanSegmentID>155</scanSegmentID>
      <scanSegmentID>159</scanSegmentID>
      <scanSegmentID>160</scanSegmentID>
      <scanSegmentID>156</scanSegmentID>
      <scanSegmentID>157</scanSegmentID>
      <scanSegmentID>161</scanSegmentID>
      <scanSegmentID>145</scanSegmentID>
      <scanSegmentID>147</scanSegmentID>
      <scanSegmentID>162</scanSegmentID>
      <scanSegmentID>146</scanSegmentID>
      <scanSegmentID>148</scanSegmentID>
      <scanSegmentID>152</scanSegmentID>
      <scanSegmentID>153</scanSegmentID>
      <scanSegmentID>154</scanSegmentID>
      <scanSegmentID>163</scanSegmentID>
      <scanSegmentID>164</scanSegmentID>
      <scanSegmentID>165</scanSegmentID>
      <scanSegmentID>169</scanSegmentID>
      <scanSegmentID>166</scanSegmentID>
      <scanSegmentID>170</scanSegmentID>
      <scanSegmentID>167</scanSegmentID>
      <scanSegmentID>171</scanSegmentID>
      <scanSegmentID>168</scanSegmentID>
      <scanSegmentID>172</scanSegmentID>
      <scanSegmentID>173</scanSegmentID>
      <scanSegmentID>149</scanSegmentID>
      <scanSegmentID>150</scanSegmentID>
      <scanSegmentID>151</scanSegmentID>
      <scanSegmentID>174</scanSegmentID>
    </group>
    <group>
      <index>105</index>
      <startTime>28.2394943</startTime>
      <endTime>28.4754887</endTime>
      <scanSegmentID>158</scanSegmentID>
      <scanSegmentID>155</scanSegmentID>
      <scanSegmentID>159</scanSegmentID>
      <scanSegmentID>160</scanSegmentID>
      <scanSegmentID>156</scanSegmentID>
      <scanSegmentID>157</scanSegmentID>
      <scanSegmentID>161</scanSegmentID>
      <scanSegmentID>147</scanSegmentID>
      <scanSegmentID>162</scanSegmentID>
      <scanSegmentID>148</scanSegmentID>
      <scanSegmentID>152</scanSegmentID>
      <scanSegmentID>153</scanSegmentID>
      <scanSegmentID>154</scanSegmentID>
      <scanSegmentID>163</scanSegmentID>
      <scanSegmentID>164</scanSegmentID>
      <scanSegmentID>165</scanSegmentID>
      <scanSegmentID>169</scanSegmentID>
      <scanSegmentID>166</scanSegmentID>
      <scanSegmentID>170</scanSegmentID>
      <scanSegmentID>167</scanSegmentID>
      <scanSegmentID>171</scanSegmentID>
      <scanSegmentID>168</scanSegmentID>
      <scanSegmentID>172</scanSegmentID>
      <scanSegmentID>173</scanSegmentID>
      <scanSegmentID>149</scanSegmentID>
      <scanSegmentID>150</scanSegmentID>
      <scanSegmentID>151</scanSegmentID>
      <scanSegmentID>174</scanSegmentID>
    </group>
    <group>
      <index>106</index>
      <startTime>28.4754887</startTime>
      <endTime>28.5322952</endTime>
      <scanSegmentID>158</scanSegmentID>
      <scanSegmentID>155</scanSegmentID>
      <scanSegmentID>159</scanSegmentID>
      <scanSegmentID>160</scanSegmentID>
      <scanSegmentID>156</scanSegmentID>
      <scanSegmentID>157</scanSegmentID>
      <scanSegmentID>175</scanSegmentID>
      <scanSegmentID>176</scanSegmentID>
      <scanSegmentID>177</scanSegmentID>
      <scanSegmentID>147</scanSegmentID>
      <scanSegmentID>161</scanSegmentID>
      <scanSegmentID>148</scanSegmentID>
      <scanSegmentID>162</scanSegmentID>
      <scanSegmentID>163</scanSegmentID>
      <scanSegmentID>164</scanSegmentID>
      <scanSegmentID>165</scanSegmentID>
      <scanSegmentID>169</scanSegmentID>
      <scanSegmentID>166</scanSegmentID>
      <scanSegmentID>170</scanSegmentID>
      <scanSegmentID>167</scanSegmentID>
      <scanSegmentID>171</scanSegmentID>
      <scanSegmentID>168</scanSegmentID>
      <scanSegmentID>172</scanSegmentID>
      <scanSegmentID>173</scanSegmentID>
      <scanSegmentID>174</scanSegmentID>
    </group>
    <group>
      <index>107</index>
      <startTime>28.5322952</startTime>
      <endTime>28.673872</endTime>
      <scanSegmentID>158</scanSegmentID>
      <scanSegmentID>155</scanSegmentID>
      <scanSegmentID>159</scanSegmentID>
      <scanSegmentID>160</scanSegmentID>
      <scanSegmentID>156</scanSegmentID>
      <scanSegmentID>157</scanSegmentID>
      <scanSegmentID>175</scanSegmentID>
      <scanSegmentID>176</scanSegmentID>
      <scanSegmentID>177</scanSegmentID>
      <scanSegmentID>161</scanSegmentID>
      <scanSegmentID>178</scanSegmentID>
      <scanSegmentID>179</scanSegmentID>
      <scanSegmentID>162</scanSegmentID>
      <scanSegmentID>163</scanSegmentID>
      <scanSegmentID>164</scanSegmentID>
      <scanSegmentID>165</scanSegmentID>
      <scanSegmentID>166</scanSegmentID>
      <scanSegmentID>169</scanSegmentID>
      <scanSegmentID>167</scanSegmentID>
      <scanSegmentID>170</scanSegmentID>
      <scanSegmentID>171</scanSegmentID>
      <scanSegmentID>168</scanSegmentID>
      <scanSegmentID>172</scanSegmentID>
      <scanSegmentID>173</scanSegmentID>
      <scanSegmentID>174</scanSegmentID>
    </group>
    <group>
      <index>108</index>
      <startTime>28.673872</startTime>
      <endTime>28.7237434</endTime>
      <scanSegmentID>158</scanSegmentID>
      <scanSegmentID>159</scanSegmentID>
      <scanSegmentID>160</scanSegmentID>
      <scanSegmentID>175</scanSegmentID>
      <scanSegmentID>176</scanSegmentID>
      <scanSegmentID>177</scanSegmentID>
      <scanSegmentID>161</scanSegmentID>
      <scanSegmentID>178</scanSegmentID>
      <scanSegmentID>179</scanSegmentID>
      <scanSegmentID>162</scanSegmentID>
      <scanSegmentID>163</scanSegmentID>
      <scanSegmentID>164</scanSegmentID>
      <scanSegmentID>165</scanSegmentID>
      <scanSegmentID>166</scanSegmentID>
      <scanSegmentID>169</scanSegmentID>
      <scanSegmentID>170</scanSegmentID>
      <scanSegmentID>167</scanSegmentID>
      <scanSegmentID>168</scanSegmentID>
      <scanSegmentID>171</scanSegmentID>
      <scanSegmentID>172</scanSegmentID>
      <scanSegmentID>173</scanSegmentID>
      <scanSegmentID>174</scanSegmentID>
    </group>
    <group>
      <index>109</index>
      <startTime>28.7237434</startTime>
      <endTime>28.7703762</endTime>
      <scanSegmentID>175</scanSegmentID>
      <scanSegmentID>176</scanSegmentID>
      <scanSegmentID>177</scanSegmentID>
      <scanSegmentID>161</scanSegmentID>
      <scanSegmentID>178</scanSegmentID>
      <scanSegmentID>162</scanSegmentID>
      <scanSegmentID>179</scanSegmentID>
      <scanSegmentID>180</scanSegmentID>
      <scanSegmentID>163</scanSegmentID>
      <scanSegmentID>164</scanSegmentID>
      <scanSegmentID>165</scanSegmentID>
      <scanSegmentID>169</scanSegmentID>
      <scanSegmentID>166</scanSegmentID>
      <scanSegmentID>170</scanSegmentID>
      <scanSegmentID>167</scanSegmentID>
      <scanSegmentID>168</scanSegmentID>
      <scanSegmentID>171</scanSegmentID>
      <scanSegmentID>172</scanSegmentID>
      <scanSegmentID>173</scanSegmentID>
      <scanSegmentID>181</scanSegmentID>
      <scanSegmentID>182</scanSegmentID>
      <scanSegmentID>174</scanSegmentID>
    </group>
    <group>
      <index>110</index>
      <startTime>28.7703762</startTime>
      <endTime>28.7933178</endTime>
      <scanSegmentID>175</scanSegmentID>
      <scanSegmentID>176</scanSegmentID>
      <scanSegmentID>177</scanSegmentID>
      <scanSegmentID>161</scanSegmentID>
      <scanSegmentID>178</scanSegmentID>
      <scanSegmentID>162</scanSegmentID>
      <scanSegmentID>179</scanSegmentID>
      <scanSegmentID>180</scanSegmentID>
      <scanSegmentID>163</scanSegmentID>
      <scanSegmentID>164</scanSegmentID>
      <scanSegmentID>165</scanSegmentID>
      <scanSegmentID>169</scanSegmentID>
      <scanSegmentID>170</scanSegmentID>
      <scanSegmentID>171</scanSegmentID>
      <scanSegmentID>172</scanSegmentID>
      <scanSegmentID>173</scanSegmentID>
      <scanSegmentID>181</scanSegmentID>
      <scanSegmentID>182</scanSegmentID>
      <scanSegmentID>174</scanSegmentID>
    </group>
    <group>
      <index>111</index>
      <startTime>28.7933178</startTime>
      <endTime>28.85955</endTime>
      <scanSegmentID>175</scanSegmentID>
      <scanSegmentID>176</scanSegmentID>
      <scanSegmentID>177</scanSegmentID>
      <scanSegmentID>161</scanSegmentID>
      <scanSegmentID>178</scanSegmentID>
      <scanSegmentID>162</scanSegmentID>
      <scanSegmentID>179</scanSegmentID>
      <scanSegmentID>180</scanSegmentID>
      <scanSegmentID>172</scanSegmentID>
      <scanSegmentID>173</scanSegmentID>
      <scanSegmentID>181</scanSegmentID>
      <scanSegmentID>182</scanSegmentID>
      <scanSegmentID>174</scanSegmentID>
    </group>
    <group>
      <index>112</index>
      <startTime>28.85955</startTime>
      <endTime>28.933033</endTime>
      <scanSegmentID>175</scanSegmentID>
      <scanSegmentID>176</scanSegmentID>
      <scanSegmentID>177</scanSegmentID>
      <scanSegmentID>178</scanSegmentID>
      <scanSegmentID>179</scanSegmentID>
      <scanSegmentID>180</scanSegmentID>
      <scanSegmentID>172</scanSegmentID>
      <scanSegmentID>173</scanSegmentID>
      <scanSegmentID>181</scanSegmentID>
      <scanSegmentID>182</scanSegmentID>
      <scanSegmentID>174</scanSegmentID>
    </group>
    <group>
      <index>113</index>
      <startTime>28.933033</startTime>
      <endTime>29.3187675</endTime>
      <scanSegmentID>175</scanSegmentID>
      <scanSegmentID>176</scanSegmentID>
      <scanSegmentID>177</scanSegmentID>
      <scanSegmentID>178</scanSegmentID>
      <scanSegmentID>179</scanSegmentID>
      <scanSegmentID>180</scanSegmentID>
      <scanSegmentID>181</scanSegmentID>
      <scanSegmentID>182</scanSegmentID>
    </group>
    <group>
      <index>114</index>
      <startTime>29.3187675</startTime>
      <endTime>29.3629189</endTime>
      <scanSegmentID>175</scanSegmentID>
      <scanSegmentID>188</scanSegmentID>
      <scanSegmentID>176</scanSegmentID>
      <scanSegmentID>189</scanSegmentID>
      <scanSegmentID>177</scanSegmentID>
      <scanSegmentID>190</scanSegmentID>
      <scanSegmentID>178</scanSegmentID>
      <scanSegmentID>179</scanSegmentID>
      <scanSegmentID>180</scanSegmentID>
      <scanSegmentID>181</scanSegmentID>
      <scanSegmentID>182</scanSegmentID>
    </group>
    <group>
      <index>115</index>
      <startTime>29.3629189</startTime>
      <endTime>29.4171</endTime>
      <scanSegmentID>188</scanSegmentID>
      <scanSegmentID>189</scanSegmentID>
      <scanSegmentID>190</scanSegmentID>
      <scanSegmentID>178</scanSegmentID>
      <scanSegmentID>179</scanSegmentID>
      <scanSegmentID>180</scanSegmentID>
      <scanSegmentID>181</scanSegmentID>
      <scanSegmentID>182</scanSegmentID>
    </group>
    <group>
      <index>116</index>
      <startTime>29.4171</startTime>
      <endTime>29.5017052</endTime>
      <scanSegmentID>188</scanSegmentID>
      <scanSegmentID>189</scanSegmentID>
      <scanSegmentID>190</scanSegmentID>
      <scanSegmentID>178</scanSegmentID>
      <scanSegmentID>179</scanSegmentID>
      <scanSegmentID>180</scanSegmentID>
      <scanSegmentID>186</scanSegmentID>
      <scanSegmentID>187</scanSegmentID>
      <scanSegmentID>181</scanSegmentID>
      <scanSegmentID>182</scanSegmentID>
    </group>
    <group>
      <index>117</index>
      <startTime>29.5017052</startTime>
      <endTime>29.5587711</endTime>
      <scanSegmentID>188</scanSegmentID>
      <scanSegmentID>189</scanSegmentID>
      <scanSegmentID>190</scanSegmentID>
      <scanSegmentID>180</scanSegmentID>
      <scanSegmentID>183</scanSegmentID>
      <scanSegmentID>184</scanSegmentID>
      <scanSegmentID>185</scanSegmentID>
      <scanSegmentID>186</scanSegmentID>
      <scanSegmentID>187</scanSegmentID>
      <scanSegmentID>181</scanSegmentID>
      <scanSegmentID>182</scanSegmentID>
    </group>
    <group>
      <index>118</index>
      <startTime>29.5587711</startTime>
      <endTime>29.7448025</endTime>
      <scanSegmentID>188</scanSegmentID>
      <scanSegmentID>189</scanSegmentID>
      <scanSegmentID>190</scanSegmentID>
      <scanSegmentID>183</scanSegmentID>
      <scanSegmentID>184</scanSegmentID>
      <scanSegmentID>185</scanSegmentID>
      <scanSegmentID>186</scanSegmentID>
      <scanSegmentID>187</scanSegmentID>
    </group>
    <group>
      <index>119</index>
      <startTime>29.7448025</startTime>
      <endTime>30.0183372</endTime>
      <scanSegmentID>188</scanSegmentID>
      <scanSegmentID>189</scanSegmentID>
      <scanSegmentID>190</scanSegmentID>
      <scanSegmentID>191</scanSegmentID>
      <scanSegmentID>192</scanSegmentID>
      <scanSegmentID>183</scanSegmentID>
      <scanSegmentID>184</scanSegmentID>
      <scanSegmentID>185</scanSegmentID>
      <scanSegmentID>186</scanSegmentID>
      <scanSegmentID>187</scanSegmentID>
    </group>
    <group>
      <index>120</index>
      <startTime>30.0183372</startTime>
      <endTime>30.0353756</endTime>
      <scanSegmentID>196</scanSegmentID>
      <scanSegmentID>197</scanSegmentID>
      <scanSegmentID>198</scanSegmentID>
      <scanSegmentID>188</scanSegmentID>
      <scanSegmentID>189</scanSegmentID>
      <scanSegmentID>190</scanSegmentID>
      <scanSegmentID>191</scanSegmentID>
      <scanSegmentID>192</scanSegmentID>
      <scanSegmentID>183</scanSegmentID>
      <scanSegmentID>184</scanSegmentID>
      <scanSegmentID>185</scanSegmentID>
      <scanSegmentID>186</scanSegmentID>
      <scanSegmentID>187</scanSegmentID>
    </group>
    <group>
      <index>121</index>
      <startTime>30.0353756</startTime>
      <endTime>30.112</endTime>
      <scanSegmentID>196</scanSegmentID>
      <scanSegmentID>197</scanSegmentID>
      <scanSegmentID>198</scanSegmentID>
      <scanSegmentID>188</scanSegmentID>
      <scanSegmentID>189</scanSegmentID>
      <scanSegmentID>190</scanSegmentID>
      <scanSegmentID>191</scanSegmentID>
      <scanSegmentID>192</scanSegmentID>
      <scanSegmentID>183</scanSegmentID>
      <scanSegmentID>184</scanSegmentID>
      <scanSegmentID>185</scanSegmentID>
      <scanSegmentID>186</scanSegmentID>
      <scanSegmentID>187</scanSegmentID>
      <scanSegmentID>193</scanSegmentID>
      <scanSegmentID>194</scanSegmentID>
      <scanSegmentID>195</scanSegmentID>
    </group>
    <group>
      <index>122</index>
      <startTime>30.112</startTime>
      <endTime>30.2169</endTime>
      <scanSegmentID>196</scanSegmentID>
      <scanSegmentID>197</scanSegmentID>
      <scanSegmentID>198</scanSegmentID>
      <scanSegmentID>188</scanSegmentID>
      <scanSegmentID>189</scanSegmentID>
      <scanSegmentID>190</scanSegmentID>
      <scanSegmentID>191</scanSegmentID>
      <scanSegmentID>192</scanSegmentID>
      <scanSegmentID>186</scanSegmentID>
      <scanSegmentID>187</scanSegmentID>
      <scanSegmentID>193</scanSegmentID>
      <scanSegmentID>194</scanSegmentID>
      <scanSegmentID>195</scanSegmentID>
    </group>
    <group>
      <index>123</index>
      <startTime>30.2169</startTime>
      <endTime>30.3272324</endTime>
      <scanSegmentID>196</scanSegmentID>
      <scanSegmentID>197</scanSegmentID>
      <scanSegmentID>198</scanSegmentID>
      <scanSegmentID>188</scanSegmentID>
      <scanSegmentID>189</scanSegmentID>
      <scanSegmentID>190</scanSegmentID>
      <scanSegmentID>191</scanSegmentID>
      <scanSegmentID>192</scanSegmentID>
      <scanSegmentID>193</scanSegmentID>
      <scanSegmentID>194</scanSegmentID>
      <scanSegmentID>195</scanSegmentID>
    </group>
    <group>
      <index>124</index>
      <startTime>30.3272324</startTime>
      <endTime>30.3925724</endTime>
      <scanSegmentID>196</scanSegmentID>
      <scanSegmentID>197</scanSegmentID>
      <scanSegmentID>198</scanSegmentID>
      <scanSegmentID>191</scanSegmentID>
      <scanSegmentID>192</scanSegmentID>
      <scanSegmentID>193</scanSegmentID>
      <scanSegmentID>194</scanSegmentID>
      <scanSegmentID>195</scanSegmentID>
    </group>
    <group>
      <index>125</index>
      <startTime>30.3925724</startTime>
      <endTime>30.6131973</endTime>
      <scanSegmentID>196</scanSegmentID>
      <scanSegmentID>197</scanSegmentID>
      <scanSegmentID>198</scanSegmentID>
      <scanSegmentID>199</scanSegmentID>
      <scanSegmentID>200</scanSegmentID>
      <scanSegmentID>191</scanSegmentID>
      <scanSegmentID>192</scanSegmentID>
      <scanSegmentID>193</scanSegmentID>
      <scanSegmentID>194</scanSegmentID>
      <scanSegmentID>195</scanSegmentID>
    </group>
    <group>
      <index>126</index>
      <startTime>30.6131973</startTime>
      <endTime>30.781</endTime>
      <scanSegmentID>196</scanSegmentID>
      <scanSegmentID>197</scanSegmentID>
      <scanSegmentID>198</scanSegmentID>
      <scanSegmentID>199</scanSegmentID>
      <scanSegmentID>200</scanSegmentID>
      <scanSegmentID>193</scanSegmentID>
      <scanSegmentID>194</scanSegmentID>
      <scanSegmentID>195</scanSegmentID>
    </group>
    <group>
      <index>127</index>
      <startTime>30.781</startTime>
      <endTime>30.8786259</endTime>
      <scanSegmentID>196</scanSegmentID>
      <scanSegmentID>197</scanSegmentID>
      <scanSegmentID>198</scanSegmentID>
      <scanSegmentID>199</scanSegmentID>
      <scanSegmentID>200</scanSegmentID>
      <scanSegmentID>201</scanSegmentID>
      <scanSegmentID>202</scanSegmentID>
      <scanSegmentID>193</scanSegmentID>
      <scanSegmentID>194</scanSegmentID>
      <scanSegmentID>195</scanSegmentID>
    </group>
    <group>
      <index>128</index>
      <startTime>30.8786259</startTime>
      <endTime>30.907999</endTime>
      <scanSegmentID>196</scanSegmentID>
      <scanSegmentID>197</scanSegmentID>
      <scanSegmentID>198</scanSegmentID>
      <scanSegmentID>199</scanSegmentID>
      <scanSegmentID>200</scanSegmentID>
      <scanSegmentID>201</scanSegmentID>
      <scanSegmentID>202</scanSegmentID>
      <scanSegmentID>214</scanSegmentID>
      <scanSegmentID>215</scanSegmentID>
      <scanSegmentID>216</scanSegmentID>
    </group>
    <group>
      <index>129</index>
      <startTime>30.907999</startTime>
      <endTime>30.9471912</endTime>
      <scanSegmentID>196</scanSegmentID>
      <scanSegmentID>197</scanSegmentID>
      <scanSegmentID>198</scanSegmentID>
      <scanSegmentID>199</scanSegmentID>
      <scanSegmentID>200</scanSegmentID>
      <scanSegmentID>201</scanSegmentID>
      <scanSegmentID>202</scanSegmentID>
      <scanSegmentID>203</scanSegmentID>
      <scanSegmentID>204</scanSegmentID>
      <scanSegmentID>205</scanSegmentID>
      <scanSegmentID>214</scanSegmentID>
      <scanSegmentID>215</scanSegmentID>
      <scanSegmentID>216</scanSegmentID>
    </group>
    <group>
      <index>130</index>
      <startTime>30.9471912</startTime>
      <endTime>31.0405769</endTime>
      <scanSegmentID>196</scanSegmentID>
      <scanSegmentID>197</scanSegmentID>
      <scanSegmentID>198</scanSegmentID>
      <scanSegmentID>199</scanSegmentID>
      <scanSegmentID>200</scanSegmentID>
      <scanSegmentID>201</scanSegmentID>
      <scanSegmentID>202</scanSegmentID>
      <scanSegmentID>203</scanSegmentID>
      <scanSegmentID>204</scanSegmentID>
      <scanSegmentID>205</scanSegmentID>
      <scanSegmentID>214</scanSegmentID>
      <scanSegmentID>206</scanSegmentID>
      <scanSegmentID>215</scanSegmentID>
      <scanSegmentID>207</scanSegmentID>
      <scanSegmentID>216</scanSegmentID>
      <scanSegmentID>208</scanSegmentID>
    </group>
    <group>
      <index>131</index>
      <startTime>31.0405769</startTime>
      <endTime>31.1279984</endTime>
      <scanSegmentID>199</scanSegmentID>
      <scanSegmentID>212</scanSegmentID>
      <scanSegmentID>200</scanSegmentID>
      <scanSegmentID>213</scanSegmentID>
      <scanSegmentID>201</scanSegmentID>
      <scanSegmentID>202</scanSegmentID>
      <scanSegmentID>203</scanSegmentID>
      <scanSegmentID>204</scanSegmentID>
      <scanSegmentID>205</scanSegmentID>
      <scanSegmentID>214</scanSegmentID>
      <scanSegmentID>206</scanSegmentID>
      <scanSegmentID>215</scanSegmentID>
      <scanSegmentID>207</scanSegmentID>
      <scanSegmentID>216</scanSegmentID>
      <scanSegmentID>208</scanSegmentID>
    </group>
    <group>
      <index>132</index>
      <startTime>31.1279984</startTime>
      <endTime>31.1654282</endTime>
      <scanSegmentID>209</scanSegmentID>
      <scanSegmentID>210</scanSegmentID>
      <scanSegmentID>199</scanSegmentID>
      <scanSegmentID>212</scanSegmentID>
      <scanSegmentID>200</scanSegmentID>
      <scanSegmentID>213</scanSegmentID>
      <scanSegmentID>201</scanSegmentID>
      <scanSegmentID>202</scanSegmentID>
      <scanSegmentID>203</scanSegmentID>
      <scanSegmentID>204</scanSegmentID>
      <scanSegmentID>205</scanSegmentID>
      <scanSegmentID>211</scanSegmentID>
      <scanSegmentID>206</scanSegmentID>
      <scanSegmentID>214</scanSegmentID>
      <scanSegmentID>207</scanSegmentID>
      <scanSegmentID>215</scanSegmentID>
      <scanSegmentID>208</scanSegmentID>
      <scanSegmentID>216</scanSegmentID>
    </group>
    <group>
      <index>133</index>
      <startTime>31.1654282</startTime>
      <endTime>31.187727</endTime>
      <scanSegmentID>209</scanSegmentID>
      <scanSegmentID>210</scanSegmentID>
      <scanSegmentID>212</scanSegmentID>
      <scanSegmentID>213</scanSegmentID>
      <scanSegmentID>201</scanSegmentID>
      <scanSegmentID>202</scanSegmentID>
      <scanSegmentID>203</scanSegmentID>
      <scanSegmentID>204</scanSegmentID>
      <scanSegmentID>205</scanSegmentID>
      <scanSegmentID>211</scanSegmentID>
      <scanSegmentID>214</scanSegmentID>
      <scanSegmentID>206</scanSegmentID>
      <scanSegmentID>215</scanSegmentID>
      <scanSegmentID>207</scanSegmentID>
      <scanSegmentID>216</scanSegmentID>
      <scanSegmentID>208</scanSegmentID>
    </group>
    <group>
      <index>134</index>
      <startTime>31.187727</startTime>
      <endTime>31.2514973</endTime>
      <scanSegmentID>209</scanSegmentID>
      <scanSegmentID>210</scanSegmentID>
      <scanSegmentID>220</scanSegmentID>
      <scanSegmentID>212</scanSegmentID>
      <scanSegmentID>213</scanSegmentID>
      <scanSegmentID>201</scanSegmentID>
      <scanSegmentID>202</scanSegmentID>
      <scanSegmentID>203</scanSegmentID>
      <scanSegmentID>204</scanSegmentID>
      <scanSegmentID>205</scanSegmentID>
      <scanSegmentID>211</scanSegmentID>
      <scanSegmentID>206</scanSegmentID>
      <scanSegmentID>214</scanSegmentID>
      <scanSegmentID>215</scanSegmentID>
      <scanSegmentID>207</scanSegmentID>
      <scanSegmentID>208</scanSegmentID>
      <scanSegmentID>216</scanSegmentID>
      <scanSegmentID>217</scanSegmentID>
      <scanSegmentID>218</scanSegmentID>
      <scanSegmentID>219</scanSegmentID>
    </group>
    <group>
      <index>135</index>
      <startTime>31.2514973</startTime>
      <endTime>31.2699986</endTime>
      <scanSegmentID>209</scanSegmentID>
      <scanSegmentID>210</scanSegmentID>
      <scanSegmentID>220</scanSegmentID>
      <scanSegmentID>212</scanSegmentID>
      <scanSegmentID>213</scanSegmentID>
      <scanSegmentID>201</scanSegmentID>
      <scanSegmentID>202</scanSegmentID>
      <scanSegmentID>203</scanSegmentID>
      <scanSegmentID>204</scanSegmentID>
      <scanSegmentID>205</scanSegmentID>
      <scanSegmentID>211</scanSegmentID>
      <scanSegmentID>214</scanSegmentID>
      <scanSegmentID>206</scanSegmentID>
      <scanSegmentID>215</scanSegmentID>
      <scanSegmentID>207</scanSegmentID>
      <scanSegmentID>216</scanSegmentID>
      <scanSegmentID>208</scanSegmentID>
      <scanSegmentID>217</scanSegmentID>
      <scanSegmentID>218</scanSegmentID>
      <scanSegmentID>219</scanSegmentID>
      <scanSegmentID>224</scanSegmentID>
      <scanSegmentID>225</scanSegmentID>
      <scanSegmentID>226</scanSegmentID>
    </group>
    <group>
      <index>136</index>
      <startTime>31.2699986</startTime>
      <endTime>31.3433914</endTime>
      <scanSegmentID>209</scanSegmentID>
      <scanSegmentID>210</scanSegmentID>
      <scanSegmentID>220</scanSegmentID>
      <scanSegmentID>221</scanSegmentID>
      <scanSegmentID>212</scanSegmentID>
      <scanSegmentID>222</scanSegmentID>
      <scanSegmentID>213</scanSegmentID>
      <scanSegmentID>223</scanSegmentID>
      <scanSegmentID>201</scanSegmentID>
      <scanSegmentID>202</scanSegmentID>
      <scanSegmentID>203</scanSegmentID>
      <scanSegmentID>204</scanSegmentID>
      <scanSegmentID>205</scanSegmentID>
      <scanSegmentID>211</scanSegmentID>
      <scanSegmentID>214</scanSegmentID>
      <scanSegmentID>206</scanSegmentID>
      <scanSegmentID>207</scanSegmentID>
      <scanSegmentID>215</scanSegmentID>
      <scanSegmentID>216</scanSegmentID>
      <scanSegmentID>208</scanSegmentID>
      <scanSegmentID>217</scanSegmentID>
      <scanSegmentID>218</scanSegmentID>
      <scanSegmentID>219</scanSegmentID>
      <scanSegmentID>224</scanSegmentID>
      <scanSegmentID>225</scanSegmentID>
      <scanSegmentID>226</scanSegmentID>
    </group>
    <group>
      <index>137</index>
      <startTime>31.3433914</startTime>
      <endTime>31.381</endTime>
      <scanSegmentID>209</scanSegmentID>
      <scanSegmentID>210</scanSegmentID>
      <scanSegmentID>220</scanSegmentID>
      <scanSegmentID>221</scanSegmentID>
      <scanSegmentID>212</scanSegmentID>
      <scanSegmentID>222</scanSegmentID>
      <scanSegmentID>223</scanSegmentID>
      <scanSegmentID>213</scanSegmentID>
      <scanSegmentID>201</scanSegmentID>
      <scanSegmentID>202</scanSegmentID>
      <scanSegmentID>203</scanSegmentID>
      <scanSegmentID>204</scanSegmentID>
      <scanSegmentID>205</scanSegmentID>
      <scanSegmentID>211</scanSegmentID>
      <scanSegmentID>214</scanSegmentID>
      <scanSegmentID>206</scanSegmentID>
      <scanSegmentID>207</scanSegmentID>
      <scanSegmentID>215</scanSegmentID>
      <scanSegmentID>227</scanSegmentID>
      <scanSegmentID>228</scanSegmentID>
      <scanSegmentID>229</scanSegmentID>
      <scanSegmentID>216</scanSegmentID>
      <scanSegmentID>208</scanSegmentID>
      <scanSegmentID>217</scanSegmentID>
      <scanSegmentID>218</scanSegmentID>
      <scanSegmentID>219</scanSegmentID>
      <scanSegmentID>224</scanSegmentID>
      <scanSegmentID>225</scanSegmentID>
      <scanSegmentID>226</scanSegmentID>
    </group>
    <group>
      <index>138</index>
      <startTime>31.381</startTime>
      <endTime>31.41173</endTime>
      <scanSegmentID>209</scanSegmentID>
      <scanSegmentID>210</scanSegmentID>
      <scanSegmentID>220</scanSegmentID>
      <scanSegmentID>221</scanSegmentID>
      <scanSegmentID>212</scanSegmentID>
      <scanSegmentID>222</scanSegmentID>
      <scanSegmentID>223</scanSegmentID>
      <scanSegmentID>213</scanSegmentID>
      <scanSegmentID>203</scanSegmentID>
      <scanSegmentID>204</scanSegmentID>
      <scanSegmentID>205</scanSegmentID>
      <scanSegmentID>211</scanSegmentID>
      <scanSegmentID>214</scanSegmentID>
      <scanSegmentID>206</scanSegmentID>
      <scanSegmentID>207</scanSegmentID>
      <scanSegmentID>215</scanSegmentID>
      <scanSegmentID>227</scanSegmentID>
      <scanSegmentID>228</scanSegmentID>
      <scanSegmentID>229</scanSegmentID>
      <scanSegmentID>216</scanSegmentID>
      <scanSegmentID>208</scanSegmentID>
      <scanSegmentID>217</scanSegmentID>
      <scanSegmentID>218</scanSegmentID>
      <scanSegmentID>219</scanSegmentID>
      <scanSegmentID>224</scanSegmentID>
      <scanSegmentID>225</scanSegmentID>
      <scanSegmentID>226</scanSegmentID>
    </group>
    <group>
      <index>139</index>
      <startTime>31.41173</startTime>
      <endTime>31.508</endTime>
      <scanSegmentID>209</scanSegmentID>
      <scanSegmentID>210</scanSegmentID>
      <scanSegmentID>220</scanSegmentID>
      <scanSegmentID>221</scanSegmentID>
      <scanSegmentID>212</scanSegmentID>
      <scanSegmentID>222</scanSegmentID>
      <scanSegmentID>223</scanSegmentID>
      <scanSegmentID>213</scanSegmentID>
      <scanSegmentID>203</scanSegmentID>
      <scanSegmentID>204</scanSegmentID>
      <scanSegmentID>205</scanSegmentID>
      <scanSegmentID>211</scanSegmentID>
      <scanSegmentID>230</scanSegmentID>
      <scanSegmentID>231</scanSegmentID>
      <scanSegmentID>206</scanSegmentID>
      <scanSegmentID>214</scanSegmentID>
      <scanSegmentID>215</scanSegmentID>
      <scanSegmentID>207</scanSegmentID>
      <scanSegmentID>227</scanSegmentID>
      <scanSegmentID>228</scanSegmentID>
      <scanSegmentID>229</scanSegmentID>
      <scanSegmentID>208</scanSegmentID>
      <scanSegmentID>216</scanSegmentID>
      <scanSegmentID>217</scanSegmentID>
      <scanSegmentID>218</scanSegmentID>
      <scanSegmentID>219</scanSegmentID>
      <scanSegmentID>232</scanSegmentID>
      <scanSegmentID>224</scanSegmentID>
      <scanSegmentID>225</scanSegmentID>
      <scanSegmentID>226</scanSegmentID>
    </group>
    <group>
      <index>140</index>
      <startTime>31.508</startTime>
      <endTime>31.7208118</endTime>
      <scanSegmentID>233</scanSegmentID>
      <scanSegmentID>234</scanSegmentID>
      <scanSegmentID>235</scanSegmentID>
      <scanSegmentID>209</scanSegmentID>
      <scanSegmentID>210</scanSegmentID>
      <scanSegmentID>220</scanSegmentID>
      <scanSegmentID>212</scanSegmentID>
      <scanSegmentID>221</scanSegmentID>
      <scanSegmentID>222</scanSegmentID>
      <scanSegmentID>213</scanSegmentID>
      <scanSegmentID>223</scanSegmentID>
      <scanSegmentID>211</scanSegmentID>
      <scanSegmentID>230</scanSegmentID>
      <scanSegmentID>231</scanSegmentID>
      <scanSegmentID>214</scanSegmentID>
      <scanSegmentID>206</scanSegmentID>
      <scanSegmentID>207</scanSegmentID>
      <scanSegmentID>215</scanSegmentID>
      <scanSegmentID>227</scanSegmentID>
      <scanSegmentID>228</scanSegmentID>
      <scanSegmentID>229</scanSegmentID>
      <scanSegmentID>208</scanSegmentID>
      <scanSegmentID>216</scanSegmentID>
      <scanSegmentID>217</scanSegmentID>
      <scanSegmentID>218</scanSegmentID>
      <scanSegmentID>219</scanSegmentID>
      <scanSegmentID>232</scanSegmentID>
      <scanSegmentID>224</scanSegmentID>
      <scanSegmentID>225</scanSegmentID>
      <scanSegmentID>226</scanSegmentID>
    </group>
    <group>
      <index>141</index>
      <startTime>31.7208118</startTime>
      <endTime>31.7377853</endTime>
      <scanSegmentID>233</scanSegmentID>
      <scanSegmentID>234</scanSegmentID>
      <scanSegmentID>235</scanSegmentID>
      <scanSegmentID>209</scanSegmentID>
      <scanSegmentID>210</scanSegmentID>
      <scanSegmentID>220</scanSegmentID>
      <scanSegmentID>212</scanSegmentID>
      <scanSegmentID>221</scanSegmentID>
      <scanSegmentID>222</scanSegmentID>
      <scanSegmentID>213</scanSegmentID>
      <scanSegmentID>223</scanSegmentID>
      <scanSegmentID>211</scanSegmentID>
      <scanSegmentID>230</scanSegmentID>
      <scanSegmentID>231</scanSegmentID>
      <scanSegmentID>214</scanSegmentID>
      <scanSegmentID>215</scanSegmentID>
      <scanSegmentID>227</scanSegmentID>
      <scanSegmentID>228</scanSegmentID>
      <scanSegmentID>229</scanSegmentID>
      <scanSegmentID>216</scanSegmentID>
      <scanSegmentID>217</scanSegmentID>
      <scanSegmentID>218</scanSegmentID>
      <scanSegmentID>219</scanSegmentID>
      <scanSegmentID>232</scanSegmentID>
      <scanSegmentID>224</scanSegmentID>
      <scanSegmentID>225</scanSegmentID>
      <scanSegmentID>226</scanSegmentID>
    </group>
    <group>
      <index>142</index>
      <startTime>31.7377853</startTime>
      <endTime>31.8254223</endTime>
      <scanSegmentID>236</scanSegmentID>
      <scanSegmentID>237</scanSegmentID>
      <scanSegmentID>238</scanSegmentID>
      <scanSegmentID>233</scanSegmentID>
      <scanSegmentID>234</scanSegmentID>
      <scanSegmentID>235</scanSegmentID>
      <scanSegmentID>220</scanSegmentID>
      <scanSegmentID>212</scanSegmentID>
      <scanSegmentID>221</scanSegmentID>
      <scanSegmentID>222</scanSegmentID>
      <scanSegmentID>213</scanSegmentID>
      <scanSegmentID>223</scanSegmentID>
      <scanSegmentID>230</scanSegmentID>
      <scanSegmentID>231</scanSegmentID>
      <scanSegmentID>214</scanSegmentID>
      <scanSegmentID>215</scanSegmentID>
      <scanSegmentID>227</scanSegmentID>
      <scanSegmentID>228</scanSegmentID>
      <scanSegmentID>229</scanSegmentID>
      <scanSegmentID>216</scanSegmentID>
      <scanSegmentID>217</scanSegmentID>
      <scanSegmentID>218</scanSegmentID>
      <scanSegmentID>219</scanSegmentID>
      <scanSegmentID>232</scanSegmentID>
      <scanSegmentID>224</scanSegmentID>
      <scanSegmentID>225</scanSegmentID>
      <scanSegmentID>226</scanSegmentID>
    </group>
    <group>
      <index>143</index>
      <startTime>31.8254223</startTime>
      <endTime>31.84537</endTime>
      <scanSegmentID>236</scanSegmentID>
      <scanSegmentID>237</scanSegmentID>
      <scanSegmentID>238</scanSegmentID>
      <scanSegmentID>233</scanSegmentID>
      <scanSegmentID>234</scanSegmentID>
      <scanSegmentID>235</scanSegmentID>
      <scanSegmentID>220</scanSegmentID>
      <scanSegmentID>221</scanSegmentID>
      <scanSegmentID>222</scanSegmentID>
      <scanSegmentID>223</scanSegmentID>
      <scanSegmentID>230</scanSegmentID>
      <scanSegmentID>231</scanSegmentID>
      <scanSegmentID>214</scanSegmentID>
      <scanSegmentID>215</scanSegmentID>
      <scanSegmentID>227</scanSegmentID>
      <scanSegmentID>228</scanSegmentID>
      <scanSegmentID>229</scanSegmentID>
      <scanSegmentID>216</scanSegmentID>
      <scanSegmentID>217</scanSegmentID>
      <scanSegmentID>218</scanSegmentID>
      <scanSegmentID>219</scanSegmentID>
      <scanSegmentID>232</scanSegmentID>
      <scanSegmentID>224</scanSegmentID>
      <scanSegmentID>225</scanSegmentID>
      <scanSegmentID>226</scanSegmentID>
    </group>
    <group>
      <index>144</index>
      <startTime>31.84537</startTime>
      <endTime>31.8699989</endTime>
      <scanSegmentID>236</scanSegmentID>
      <scanSegmentID>237</scanSegmentID>
      <scanSegmentID>238</scanSegmentID>
      <scanSegmentID>233</scanSegmentID>
      <scanSegmentID>234</scanSegmentID>
      <scanSegmentID>235</scanSegmentID>
      <scanSegmentID>220</scanSegmentID>
      <scanSegmentID>221</scanSegmentID>
      <scanSegmentID>222</scanSegmentID>
      <scanSegmentID>223</scanSegmentID>
      <scanSegmentID>230</scanSegmentID>
      <scanSegmentID>231</scanSegmentID>
      <scanSegmentID>214</scanSegmentID>
      <scanSegmentID>215</scanSegmentID>
      <scanSegmentID>227</scanSegmentID>
      <scanSegmentID>228</scanSegmentID>
      <scanSegmentID>229</scanSegmentID>
      <scanSegmentID>216</scanSegmentID>
      <scanSegmentID>232</scanSegmentID>
      <scanSegmentID>224</scanSegmentID>
      <scanSegmentID>225</scanSegmentID>
      <scanSegmentID>226</scanSegmentID>
    </group>
    <group>
      <index>145</index>
      <startTime>31.8699989</startTime>
      <endTime>31.95227</endTime>
      <scanSegmentID>236</scanSegmentID>
      <scanSegmentID>237</scanSegmentID>
      <scanSegmentID>238</scanSegmentID>
      <scanSegmentID>233</scanSegmentID>
      <scanSegmentID>234</scanSegmentID>
      <scanSegmentID>235</scanSegmentID>
      <scanSegmentID>220</scanSegmentID>
      <scanSegmentID>230</scanSegmentID>
      <scanSegmentID>231</scanSegmentID>
      <scanSegmentID>214</scanSegmentID>
      <scanSegmentID>215</scanSegmentID>
      <scanSegmentID>227</scanSegmentID>
      <scanSegmentID>228</scanSegmentID>
      <scanSegmentID>229</scanSegmentID>
      <scanSegmentID>216</scanSegmentID>
      <scanSegmentID>232</scanSegmentID>
      <scanSegmentID>224</scanSegmentID>
      <scanSegmentID>225</scanSegmentID>
      <scanSegmentID>226</scanSegmentID>
    </group>
    <group>
      <index>146</index>
      <startTime>31.95227</startTime>
      <endTime>32.0129547</endTime>
      <scanSegmentID>236</scanSegmentID>
      <scanSegmentID>237</scanSegmentID>
      <scanSegmentID>238</scanSegmentID>
      <scanSegmentID>233</scanSegmentID>
      <scanSegmentID>234</scanSegmentID>
      <scanSegmentID>235</scanSegmentID>
      <scanSegmentID>230</scanSegmentID>
      <scanSegmentID>231</scanSegmentID>
      <scanSegmentID>214</scanSegmentID>
      <scanSegmentID>215</scanSegmentID>
      <scanSegmentID>227</scanSegmentID>
      <scanSegmentID>228</scanSegmentID>
      <scanSegmentID>229</scanSegmentID>
      <scanSegmentID>216</scanSegmentID>
      <scanSegmentID>232</scanSegmentID>
      <scanSegmentID>224</scanSegmentID>
      <scanSegmentID>225</scanSegmentID>
      <scanSegmentID>226</scanSegmentID>
    </group>
    <group>
      <index>147</index>
      <startTime>32.0129547</startTime>
      <endTime>32.0688057</endTime>
      <scanSegmentID>236</scanSegmentID>
      <scanSegmentID>237</scanSegmentID>
      <scanSegmentID>238</scanSegmentID>
      <scanSegmentID>233</scanSegmentID>
      <scanSegmentID>234</scanSegmentID>
      <scanSegmentID>235</scanSegmentID>
      <scanSegmentID>230</scanSegmentID>
      <scanSegmentID>231</scanSegmentID>
      <scanSegmentID>232</scanSegmentID>
    </group>
    <group>
      <index>148</index>
      <startTime>32.0688057</startTime>
      <endTime>32.1762733</endTime>
      <scanSegmentID>236</scanSegmentID>
      <scanSegmentID>237</scanSegmentID>
      <scanSegmentID>238</scanSegmentID>
      <scanSegmentID>233</scanSegmentID>
      <scanSegmentID>234</scanSegmentID>
      <scanSegmentID>235</scanSegmentID>
      <scanSegmentID>242</scanSegmentID>
      <scanSegmentID>243</scanSegmentID>
      <scanSegmentID>230</scanSegmentID>
      <scanSegmentID>231</scanSegmentID>
      <scanSegmentID>239</scanSegmentID>
      <scanSegmentID>240</scanSegmentID>
      <scanSegmentID>241</scanSegmentID>
      <scanSegmentID>232</scanSegmentID>
    </group>
    <group>
      <index>149</index>
      <startTime>32.1762733</startTime>
      <endTime>32.29784</endTime>
      <scanSegmentID>236</scanSegmentID>
      <scanSegmentID>237</scanSegmentID>
      <scanSegmentID>238</scanSegmentID>
      <scanSegmentID>233</scanSegmentID>
      <scanSegmentID>234</scanSegmentID>
      <scanSegmentID>235</scanSegmentID>
      <scanSegmentID>242</scanSegmentID>
      <scanSegmentID>243</scanSegmentID>
      <scanSegmentID>239</scanSegmentID>
      <scanSegmentID>240</scanSegmentID>
      <scanSegmentID>241</scanSegmentID>
    </group>
    <group>
      <index>150</index>
      <startTime>32.29784</startTime>
      <endTime>32.4482155</endTime>
      <scanSegmentID>236</scanSegmentID>
      <scanSegmentID>237</scanSegmentID>
      <scanSegmentID>238</scanSegmentID>
      <scanSegmentID>242</scanSegmentID>
      <scanSegmentID>243</scanSegmentID>
      <scanSegmentID>239</scanSegmentID>
      <scanSegmentID>240</scanSegmentID>
      <scanSegmentID>241</scanSegmentID>
    </group>
    <group>
      <index>151</index>
      <startTime>32.4482155</startTime>
      <endTime>32.479</endTime>
      <scanSegmentID>242</scanSegmentID>
      <scanSegmentID>243</scanSegmentID>
      <scanSegmentID>239</scanSegmentID>
      <scanSegmentID>240</scanSegmentID>
      <scanSegmentID>241</scanSegmentID>
    </group>
    <group>
      <index>152</index>
      <startTime>32.479</startTime>
      <endTime>32.5135</endTime>
      <scanSegmentID>242</scanSegmentID>
      <scanSegmentID>243</scanSegmentID>
      <scanSegmentID>244</scanSegmentID>
      <scanSegmentID>239</scanSegmentID>
      <scanSegmentID>240</scanSegmentID>
      <scanSegmentID>241</scanSegmentID>
      <scanSegmentID>245</scanSegmentID>
      <scanSegmentID>246</scanSegmentID>
    </group>
    <group>
      <index>153</index>
      <startTime>32.5135</startTime>
      <endTime>32.6746674</endTime>
      <scanSegmentID>242</scanSegmentID>
      <scanSegmentID>243</scanSegmentID>
      <scanSegmentID>248</scanSegmentID>
      <scanSegmentID>247</scanSegmentID>
      <scanSegmentID>249</scanSegmentID>
      <scanSegmentID>244</scanSegmentID>
      <scanSegmentID>239</scanSegmentID>
      <scanSegmentID>240</scanSegmentID>
      <scanSegmentID>241</scanSegmentID>
      <scanSegmentID>245</scanSegmentID>
      <scanSegmentID>246</scanSegmentID>
    </group>
    <group>
      <index>154</index>
      <startTime>32.6746674</startTime>
      <endTime>32.739193</endTime>
      <scanSegmentID>242</scanSegmentID>
      <scanSegmentID>243</scanSegmentID>
      <scanSegmentID>248</scanSegmentID>
      <scanSegmentID>247</scanSegmentID>
      <scanSegmentID>249</scanSegmentID>
      <scanSegmentID>244</scanSegmentID>
      <scanSegmentID>250</scanSegmentID>
      <scanSegmentID>239</scanSegmentID>
      <scanSegmentID>240</scanSegmentID>
      <scanSegmentID>241</scanSegmentID>
      <scanSegmentID>245</scanSegmentID>
      <scanSegmentID>251</scanSegmentID>
      <scanSegmentID>246</scanSegmentID>
      <scanSegmentID>252</scanSegmentID>
    </group>
    <group>
      <index>155</index>
      <startTime>32.739193</startTime>
      <endTime>32.9423256</endTime>
      <scanSegmentID>242</scanSegmentID>
      <scanSegmentID>243</scanSegmentID>
      <scanSegmentID>248</scanSegmentID>
      <scanSegmentID>247</scanSegmentID>
      <scanSegmentID>249</scanSegmentID>
      <scanSegmentID>244</scanSegmentID>
      <scanSegmentID>250</scanSegmentID>
      <scanSegmentID>245</scanSegmentID>
      <scanSegmentID>251</scanSegmentID>
      <scanSegmentID>246</scanSegmentID>
      <scanSegmentID>252</scanSegmentID>
    </group>
    <group>
      <index>156</index>
      <startTime>32.9423256</startTime>
      <endTime>32.9682045</endTime>
      <scanSegmentID>253</scanSegmentID>
      <scanSegmentID>254</scanSegmentID>
      <scanSegmentID>242</scanSegmentID>
      <scanSegmentID>243</scanSegmentID>
      <scanSegmentID>248</scanSegmentID>
      <scanSegmentID>247</scanSegmentID>
      <scanSegmentID>249</scanSegmentID>
      <scanSegmentID>244</scanSegmentID>
      <scanSegmentID>250</scanSegmentID>
      <scanSegmentID>245</scanSegmentID>
      <scanSegmentID>251</scanSegmentID>
      <scanSegmentID>246</scanSegmentID>
      <scanSegmentID>252</scanSegmentID>
    </group>
    <group>
      <index>157</index>
      <startTime>32.9682045</startTime>
      <endTime>33.079</endTime>
      <scanSegmentID>253</scanSegmentID>
      <scanSegmentID>254</scanSegmentID>
      <scanSegmentID>248</scanSegmentID>
      <scanSegmentID>247</scanSegmentID>
      <scanSegmentID>249</scanSegmentID>
      <scanSegmentID>244</scanSegmentID>
      <scanSegmentID>250</scanSegmentID>
      <scanSegmentID>245</scanSegmentID>
      <scanSegmentID>251</scanSegmentID>
      <scanSegmentID>246</scanSegmentID>
      <scanSegmentID>252</scanSegmentID>
    </group>
    <group>
      <index>158</index>
      <startTime>33.079</startTime>
      <endTime>33.3485</endTime>
      <scanSegmentID>253</scanSegmentID>
      <scanSegmentID>254</scanSegmentID>
      <scanSegmentID>248</scanSegmentID>
      <scanSegmentID>247</scanSegmentID>
      <scanSegmentID>249</scanSegmentID>
      <scanSegmentID>250</scanSegmentID>
      <scanSegmentID>251</scanSegmentID>
      <scanSegmentID>252</scanSegmentID>
    </group>
    <group>
      <index>159</index>
      <startTime>33.3485</startTime>
      <endTime>33.4133263</endTime>
      <scanSegmentID>253</scanSegmentID>
      <scanSegmentID>254</scanSegmentID>
      <scanSegmentID>250</scanSegmentID>
      <scanSegmentID>251</scanSegmentID>
      <scanSegmentID>252</scanSegmentID>
    </group>
    <group>
      <index>160</index>
      <startTime>33.4133263</startTime>
      <endTime>33.853</endTime>
      <scanSegmentID>253</scanSegmentID>
      <scanSegmentID>254</scanSegmentID>
    </group>
    <group>
      <index>161</index>
      <startTime>33.853</startTime>
      <endTime>33.9820023</endTime>
      <scanSegmentID>253</scanSegmentID>
      <scanSegmentID>254</scanSegmentID>
      <scanSegmentID>255</scanSegmentID>
      <scanSegmentID>256</scanSegmentID>
      <scanSegmentID>257</scanSegmentID>
    </group>
    <group>
      <index>162</index>
      <startTime>33.9820023</startTime>
      <endTime>34.01168</endTime>
      <scanSegmentID>253</scanSegmentID>
      <scanSegmentID>254</scanSegmentID>
      <scanSegmentID>258</scanSegmentID>
      <scanSegmentID>259</scanSegmentID>
      <scanSegmentID>260</scanSegmentID>
      <scanSegmentID>255</scanSegmentID>
      <scanSegmentID>256</scanSegmentID>
      <scanSegmentID>257</scanSegmentID>
    </group>
    <group>
      <index>163</index>
      <startTime>34.01168</startTime>
      <endTime>34.0383072</endTime>
      <scanSegmentID>258</scanSegmentID>
      <scanSegmentID>259</scanSegmentID>
      <scanSegmentID>260</scanSegmentID>
      <scanSegmentID>255</scanSegmentID>
      <scanSegmentID>256</scanSegmentID>
      <scanSegmentID>257</scanSegmentID>
    </group>
    <group>
      <index>164</index>
      <startTime>34.0383072</startTime>
      <endTime>34.453</endTime>
      <scanSegmentID>264</scanSegmentID>
      <scanSegmentID>265</scanSegmentID>
      <scanSegmentID>266</scanSegmentID>
      <scanSegmentID>258</scanSegmentID>
      <scanSegmentID>259</scanSegmentID>
      <scanSegmentID>260</scanSegmentID>
      <scanSegmentID>255</scanSegmentID>
      <scanSegmentID>261</scanSegmentID>
      <scanSegmentID>256</scanSegmentID>
      <scanSegmentID>262</scanSegmentID>
      <scanSegmentID>257</scanSegmentID>
      <scanSegmentID>263</scanSegmentID>
    </group>
    <group>
      <index>165</index>
      <startTime>34.453</startTime>
      <endTime>34.503</endTime>
      <scanSegmentID>264</scanSegmentID>
      <scanSegmentID>265</scanSegmentID>
      <scanSegmentID>266</scanSegmentID>
      <scanSegmentID>258</scanSegmentID>
      <scanSegmentID>259</scanSegmentID>
      <scanSegmentID>260</scanSegmentID>
      <scanSegmentID>261</scanSegmentID>
      <scanSegmentID>262</scanSegmentID>
      <scanSegmentID>263</scanSegmentID>
    </group>
    <group>
      <index>166</index>
      <startTime>34.503</startTime>
      <endTime>34.5820045</endTime>
      <scanSegmentID>264</scanSegmentID>
      <scanSegmentID>265</scanSegmentID>
      <scanSegmentID>266</scanSegmentID>
      <scanSegmentID>258</scanSegmentID>
      <scanSegmentID>259</scanSegmentID>
      <scanSegmentID>267</scanSegmentID>
      <scanSegmentID>268</scanSegmentID>
      <scanSegmentID>269</scanSegmentID>
      <scanSegmentID>260</scanSegmentID>
      <scanSegmentID>261</scanSegmentID>
      <scanSegmentID>262</scanSegmentID>
      <scanSegmentID>263</scanSegmentID>
    </group>
    <group>
      <index>167</index>
      <startTime>34.5820045</startTime>
      <endTime>34.639</endTime>
      <scanSegmentID>264</scanSegmentID>
      <scanSegmentID>265</scanSegmentID>
      <scanSegmentID>266</scanSegmentID>
      <scanSegmentID>267</scanSegmentID>
      <scanSegmentID>268</scanSegmentID>
      <scanSegmentID>269</scanSegmentID>
      <scanSegmentID>261</scanSegmentID>
      <scanSegmentID>262</scanSegmentID>
      <scanSegmentID>263</scanSegmentID>
    </group>
    <group>
      <index>168</index>
      <startTime>34.639</startTime>
      <endTime>34.67969</endTime>
      <scanSegmentID>264</scanSegmentID>
      <scanSegmentID>265</scanSegmentID>
      <scanSegmentID>266</scanSegmentID>
      <scanSegmentID>267</scanSegmentID>
      <scanSegmentID>268</scanSegmentID>
      <scanSegmentID>269</scanSegmentID>
    </group>
    <group>
      <index>169</index>
      <startTime>34.67969</startTime>
      <endTime>34.7509956</endTime>
      <scanSegmentID>267</scanSegmentID>
      <scanSegmentID>268</scanSegmentID>
      <scanSegmentID>269</scanSegmentID>
    </group>
    <group>
      <index>170</index>
      <startTime>34.7509956</startTime>
      <endTime>34.769</endTime>
      <scanSegmentID>270</scanSegmentID>
      <scanSegmentID>271</scanSegmentID>
      <scanSegmentID>272</scanSegmentID>
      <scanSegmentID>267</scanSegmentID>
      <scanSegmentID>268</scanSegmentID>
      <scanSegmentID>269</scanSegmentID>
      <scanSegmentID>273</scanSegmentID>
      <scanSegmentID>274</scanSegmentID>
      <scanSegmentID>275</scanSegmentID>
    </group>
    <group>
      <index>171</index>
      <startTime>34.769</startTime>
      <endTime>34.836998</endTime>
      <scanSegmentID>270</scanSegmentID>
      <scanSegmentID>271</scanSegmentID>
      <scanSegmentID>272</scanSegmentID>
      <scanSegmentID>267</scanSegmentID>
      <scanSegmentID>276</scanSegmentID>
      <scanSegmentID>268</scanSegmentID>
      <scanSegmentID>277</scanSegmentID>
      <scanSegmentID>269</scanSegmentID>
      <scanSegmentID>278</scanSegmentID>
      <scanSegmentID>273</scanSegmentID>
      <scanSegmentID>274</scanSegmentID>
      <scanSegmentID>275</scanSegmentID>
    </group>
    <group>
      <index>172</index>
      <startTime>34.836998</startTime>
      <endTime>34.8980026</endTime>
      <scanSegmentID>270</scanSegmentID>
      <scanSegmentID>271</scanSegmentID>
      <scanSegmentID>272</scanSegmentID>
      <scanSegmentID>267</scanSegmentID>
      <scanSegmentID>276</scanSegmentID>
      <scanSegmentID>268</scanSegmentID>
      <scanSegmentID>277</scanSegmentID>
      <scanSegmentID>269</scanSegmentID>
      <scanSegmentID>278</scanSegmentID>
      <scanSegmentID>273</scanSegmentID>
      <scanSegmentID>279</scanSegmentID>
      <scanSegmentID>274</scanSegmentID>
      <scanSegmentID>280</scanSegmentID>
      <scanSegmentID>275</scanSegmentID>
      <scanSegmentID>281</scanSegmentID>
    </group>
    <group>
      <index>173</index>
      <startTime>34.8980026</startTime>
      <endTime>35.205</endTime>
      <scanSegmentID>270</scanSegmentID>
      <scanSegmentID>271</scanSegmentID>
      <scanSegmentID>272</scanSegmentID>
      <scanSegmentID>267</scanSegmentID>
      <scanSegmentID>276</scanSegmentID>
      <scanSegmentID>268</scanSegmentID>
      <scanSegmentID>277</scanSegmentID>
      <scanSegmentID>269</scanSegmentID>
      <scanSegmentID>278</scanSegmentID>
      <scanSegmentID>273</scanSegmentID>
      <scanSegmentID>279</scanSegmentID>
      <scanSegmentID>282</scanSegmentID>
      <scanSegmentID>274</scanSegmentID>
      <scanSegmentID>283</scanSegmentID>
      <scanSegmentID>280</scanSegmentID>
      <scanSegmentID>275</scanSegmentID>
      <scanSegmentID>281</scanSegmentID>
      <scanSegmentID>284</scanSegmentID>
    </group>
    <group>
      <index>174</index>
      <startTime>35.205</startTime>
      <endTime>35.271</endTime>
      <scanSegmentID>270</scanSegmentID>
      <scanSegmentID>271</scanSegmentID>
      <scanSegmentID>272</scanSegmentID>
      <scanSegmentID>267</scanSegmentID>
      <scanSegmentID>276</scanSegmentID>
      <scanSegmentID>277</scanSegmentID>
      <scanSegmentID>268</scanSegmentID>
      <scanSegmentID>278</scanSegmentID>
      <scanSegmentID>269</scanSegmentID>
      <scanSegmentID>273</scanSegmentID>
      <scanSegmentID>279</scanSegmentID>
      <scanSegmentID>282</scanSegmentID>
      <scanSegmentID>285</scanSegmentID>
      <scanSegmentID>274</scanSegmentID>
      <scanSegmentID>286</scanSegmentID>
      <scanSegmentID>280</scanSegmentID>
      <scanSegmentID>283</scanSegmentID>
      <scanSegmentID>275</scanSegmentID>
      <scanSegmentID>281</scanSegmentID>
      <scanSegmentID>284</scanSegmentID>
      <scanSegmentID>287</scanSegmentID>
    </group>
    <group>
      <index>175</index>
      <startTime>35.271</startTime>
      <endTime>35.3177757</endTime>
      <scanSegmentID>270</scanSegmentID>
      <scanSegmentID>271</scanSegmentID>
      <scanSegmentID>272</scanSegmentID>
      <scanSegmentID>267</scanSegmentID>
      <scanSegmentID>276</scanSegmentID>
      <scanSegmentID>268</scanSegmentID>
      <scanSegmentID>277</scanSegmentID>
      <scanSegmentID>278</scanSegmentID>
      <scanSegmentID>269</scanSegmentID>
      <scanSegmentID>273</scanSegmentID>
      <scanSegmentID>279</scanSegmentID>
      <scanSegmentID>282</scanSegmentID>
      <scanSegmentID>285</scanSegmentID>
      <scanSegmentID>288</scanSegmentID>
      <scanSegmentID>289</scanSegmentID>
      <scanSegmentID>280</scanSegmentID>
      <scanSegmentID>283</scanSegmentID>
      <scanSegmentID>286</scanSegmentID>
      <scanSegmentID>274</scanSegmentID>
      <scanSegmentID>275</scanSegmentID>
      <scanSegmentID>281</scanSegmentID>
      <scanSegmentID>284</scanSegmentID>
      <scanSegmentID>287</scanSegmentID>
      <scanSegmentID>290</scanSegmentID>
    </group>
    <group>
      <index>176</index>
      <startTime>35.3177757</startTime>
      <endTime>35.3509979</endTime>
      <scanSegmentID>270</scanSegmentID>
      <scanSegmentID>271</scanSegmentID>
      <scanSegmentID>272</scanSegmentID>
      <scanSegmentID>267</scanSegmentID>
      <scanSegmentID>300</scanSegmentID>
      <scanSegmentID>276</scanSegmentID>
      <scanSegmentID>268</scanSegmentID>
      <scanSegmentID>301</scanSegmentID>
      <scanSegmentID>277</scanSegmentID>
      <scanSegmentID>278</scanSegmentID>
      <scanSegmentID>302</scanSegmentID>
      <scanSegmentID>269</scanSegmentID>
      <scanSegmentID>279</scanSegmentID>
      <scanSegmentID>273</scanSegmentID>
      <scanSegmentID>282</scanSegmentID>
      <scanSegmentID>285</scanSegmentID>
      <scanSegmentID>288</scanSegmentID>
      <scanSegmentID>291</scanSegmentID>
      <scanSegmentID>274</scanSegmentID>
      <scanSegmentID>280</scanSegmentID>
      <scanSegmentID>283</scanSegmentID>
      <scanSegmentID>286</scanSegmentID>
      <scanSegmentID>289</scanSegmentID>
      <scanSegmentID>292</scanSegmentID>
      <scanSegmentID>293</scanSegmentID>
      <scanSegmentID>287</scanSegmentID>
      <scanSegmentID>275</scanSegmentID>
      <scanSegmentID>284</scanSegmentID>
      <scanSegmentID>290</scanSegmentID>
      <scanSegmentID>281</scanSegmentID>
    </group>
    <group>
      <index>177</index>
      <startTime>35.3509979</startTime>
      <endTime>35.3690033</endTime>
      <scanSegmentID>267</scanSegmentID>
      <scanSegmentID>300</scanSegmentID>
      <scanSegmentID>276</scanSegmentID>
      <scanSegmentID>268</scanSegmentID>
      <scanSegmentID>301</scanSegmentID>
      <scanSegmentID>277</scanSegmentID>
      <scanSegmentID>278</scanSegmentID>
      <scanSegmentID>302</scanSegmentID>
      <scanSegmentID>269</scanSegmentID>
      <scanSegmentID>279</scanSegmentID>
      <scanSegmentID>282</scanSegmentID>
      <scanSegmentID>273</scanSegmentID>
      <scanSegmentID>291</scanSegmentID>
      <scanSegmentID>285</scanSegmentID>
      <scanSegmentID>288</scanSegmentID>
      <scanSegmentID>274</scanSegmentID>
      <scanSegmentID>292</scanSegmentID>
      <scanSegmentID>289</scanSegmentID>
      <scanSegmentID>283</scanSegmentID>
      <scanSegmentID>286</scanSegmentID>
      <scanSegmentID>280</scanSegmentID>
      <scanSegmentID>290</scanSegmentID>
      <scanSegmentID>284</scanSegmentID>
      <scanSegmentID>281</scanSegmentID>
      <scanSegmentID>293</scanSegmentID>
      <scanSegmentID>275</scanSegmentID>
      <scanSegmentID>287</scanSegmentID>
    </group>
    <group>
      <index>178</index>
      <startTime>35.3690033</startTime>
      <endTime>35.4047432</endTime>
      <scanSegmentID>267</scanSegmentID>
      <scanSegmentID>300</scanSegmentID>
      <scanSegmentID>268</scanSegmentID>
      <scanSegmentID>301</scanSegmentID>
      <scanSegmentID>302</scanSegmentID>
      <scanSegmentID>269</scanSegmentID>
      <scanSegmentID>282</scanSegmentID>
      <scanSegmentID>279</scanSegmentID>
      <scanSegmentID>285</scanSegmentID>
      <scanSegmentID>288</scanSegmentID>
      <scanSegmentID>291</scanSegmentID>
      <scanSegmentID>283</scanSegmentID>
      <scanSegmentID>289</scanSegmentID>
      <scanSegmentID>292</scanSegmentID>
      <scanSegmentID>280</scanSegmentID>
      <scanSegmentID>286</scanSegmentID>
      <scanSegmentID>281</scanSegmentID>
      <scanSegmentID>284</scanSegmentID>
      <scanSegmentID>287</scanSegmentID>
      <scanSegmentID>290</scanSegmentID>
      <scanSegmentID>293</scanSegmentID>
    </group>
    <group>
      <index>179</index>
      <startTime>35.4047432</startTime>
      <endTime>35.437</endTime>
      <scanSegmentID>267</scanSegmentID>
      <scanSegmentID>300</scanSegmentID>
      <scanSegmentID>301</scanSegmentID>
      <scanSegmentID>268</scanSegmentID>
      <scanSegmentID>302</scanSegmentID>
      <scanSegmentID>269</scanSegmentID>
      <scanSegmentID>279</scanSegmentID>
      <scanSegmentID>282</scanSegmentID>
      <scanSegmentID>291</scanSegmentID>
      <scanSegmentID>285</scanSegmentID>
      <scanSegmentID>288</scanSegmentID>
      <scanSegmentID>280</scanSegmentID>
      <scanSegmentID>283</scanSegmentID>
      <scanSegmentID>286</scanSegmentID>
      <scanSegmentID>289</scanSegmentID>
      <scanSegmentID>292</scanSegmentID>
      <scanSegmentID>293</scanSegmentID>
      <scanSegmentID>287</scanSegmentID>
      <scanSegmentID>284</scanSegmentID>
      <scanSegmentID>281</scanSegmentID>
      <scanSegmentID>290</scanSegmentID>
      <scanSegmentID>294</scanSegmentID>
      <scanSegmentID>295</scanSegmentID>
      <scanSegmentID>296</scanSegmentID>
    </group>
    <group>
      <index>180</index>
      <startTime>35.437</startTime>
      <endTime>35.4589958</endTime>
      <scanSegmentID>267</scanSegmentID>
      <scanSegmentID>300</scanSegmentID>
      <scanSegmentID>268</scanSegmentID>
      <scanSegmentID>301</scanSegmentID>
      <scanSegmentID>269</scanSegmentID>
      <scanSegmentID>302</scanSegmentID>
      <scanSegmentID>282</scanSegmentID>
      <scanSegmentID>285</scanSegmentID>
      <scanSegmentID>288</scanSegmentID>
      <scanSegmentID>291</scanSegmentID>
      <scanSegmentID>292</scanSegmentID>
      <scanSegmentID>289</scanSegmentID>
      <scanSegmentID>286</scanSegmentID>
      <scanSegmentID>283</scanSegmentID>
      <scanSegmentID>287</scanSegmentID>
      <scanSegmentID>293</scanSegmentID>
      <scanSegmentID>284</scanSegmentID>
      <scanSegmentID>290</scanSegmentID>
      <scanSegmentID>294</scanSegmentID>
      <scanSegmentID>295</scanSegmentID>
      <scanSegmentID>296</scanSegmentID>
    </group>
    <group>
      <index>181</index>
      <startTime>35.4589958</startTime>
      <endTime>35.48783</endTime>
      <scanSegmentID>300</scanSegmentID>
      <scanSegmentID>301</scanSegmentID>
      <scanSegmentID>302</scanSegmentID>
      <scanSegmentID>282</scanSegmentID>
      <scanSegmentID>285</scanSegmentID>
      <scanSegmentID>288</scanSegmentID>
      <scanSegmentID>291</scanSegmentID>
      <scanSegmentID>283</scanSegmentID>
      <scanSegmentID>286</scanSegmentID>
      <scanSegmentID>289</scanSegmentID>
      <scanSegmentID>292</scanSegmentID>
      <scanSegmentID>290</scanSegmentID>
      <scanSegmentID>287</scanSegmentID>
      <scanSegmentID>284</scanSegmentID>
      <scanSegmentID>293</scanSegmentID>
      <scanSegmentID>294</scanSegmentID>
      <scanSegmentID>295</scanSegmentID>
      <scanSegmentID>296</scanSegmentID>
    </group>
    <group>
      <index>182</index>
      <startTime>35.48783</startTime>
      <endTime>35.805</endTime>
      <scanSegmentID>300</scanSegmentID>
      <scanSegmentID>301</scanSegmentID>
      <scanSegmentID>302</scanSegmentID>
      <scanSegmentID>282</scanSegmentID>
      <scanSegmentID>285</scanSegmentID>
      <scanSegmentID>288</scanSegmentID>
      <scanSegmentID>291</scanSegmentID>
      <scanSegmentID>297</scanSegmentID>
      <scanSegmentID>298</scanSegmentID>
      <scanSegmentID>292</scanSegmentID>
      <scanSegmentID>289</scanSegmentID>
      <scanSegmentID>286</scanSegmentID>
      <scanSegmentID>283</scanSegmentID>
      <scanSegmentID>293</scanSegmentID>
      <scanSegmentID>287</scanSegmentID>
      <scanSegmentID>284</scanSegmentID>
      <scanSegmentID>290</scanSegmentID>
      <scanSegmentID>294</scanSegmentID>
      <scanSegmentID>295</scanSegmentID>
      <scanSegmentID>299</scanSegmentID>
      <scanSegmentID>296</scanSegmentID>
    </group>
    <group>
      <index>183</index>
      <startTime>35.805</startTime>
      <endTime>35.871</endTime>
      <scanSegmentID>300</scanSegmentID>
      <scanSegmentID>301</scanSegmentID>
      <scanSegmentID>302</scanSegmentID>
      <scanSegmentID>288</scanSegmentID>
      <scanSegmentID>291</scanSegmentID>
      <scanSegmentID>297</scanSegmentID>
      <scanSegmentID>298</scanSegmentID>
      <scanSegmentID>289</scanSegmentID>
      <scanSegmentID>292</scanSegmentID>
      <scanSegmentID>290</scanSegmentID>
      <scanSegmentID>293</scanSegmentID>
      <scanSegmentID>294</scanSegmentID>
      <scanSegmentID>295</scanSegmentID>
      <scanSegmentID>299</scanSegmentID>
      <scanSegmentID>296</scanSegmentID>
    </group>
    <group>
      <index>184</index>
      <startTime>35.871</startTime>
      <endTime>35.942215</endTime>
      <scanSegmentID>300</scanSegmentID>
      <scanSegmentID>301</scanSegmentID>
      <scanSegmentID>302</scanSegmentID>
      <scanSegmentID>291</scanSegmentID>
      <scanSegmentID>297</scanSegmentID>
      <scanSegmentID>298</scanSegmentID>
      <scanSegmentID>292</scanSegmentID>
      <scanSegmentID>293</scanSegmentID>
      <scanSegmentID>294</scanSegmentID>
      <scanSegmentID>295</scanSegmentID>
      <scanSegmentID>299</scanSegmentID>
      <scanSegmentID>296</scanSegmentID>
    </group>
    <group>
      <index>185</index>
      <startTime>35.942215</startTime>
      <endTime>36.1001663</endTime>
      <scanSegmentID>300</scanSegmentID>
      <scanSegmentID>301</scanSegmentID>
      <scanSegmentID>302</scanSegmentID>
      <scanSegmentID>297</scanSegmentID>
      <scanSegmentID>298</scanSegmentID>
      <scanSegmentID>294</scanSegmentID>
      <scanSegmentID>295</scanSegmentID>
      <scanSegmentID>299</scanSegmentID>
      <scanSegmentID>296</scanSegmentID>
    </group>
    <group>
      <index>186</index>
      <startTime>36.1001663</startTime>
      <endTime>36.18325</endTime>
      <scanSegmentID>300</scanSegmentID>
      <scanSegmentID>301</scanSegmentID>
      <scanSegmentID>302</scanSegmentID>
      <scanSegmentID>294</scanSegmentID>
      <scanSegmentID>295</scanSegmentID>
      <scanSegmentID>296</scanSegmentID>
    </group>
    <group>
      <index>187</index>
      <startTime>36.18325</startTime>
      <endTime>36.2099876</endTime>
      <scanSegmentID>300</scanSegmentID>
      <scanSegmentID>301</scanSegmentID>
      <scanSegmentID>302</scanSegmentID>
    </group>
    <group>
      <index>188</index>
      <startTime>36.2099876</startTime>
      <endTime>36.347</endTime>
      <scanSegmentID>303</scanSegmentID>
      <scanSegmentID>300</scanSegmentID>
      <scanSegmentID>301</scanSegmentID>
      <scanSegmentID>302</scanSegmentID>
      <scanSegmentID>304</scanSegmentID>
      <scanSegmentID>305</scanSegmentID>
      <scanSegmentID>306</scanSegmentID>
    </group>
    <group>
      <index>189</index>
      <startTime>36.347</startTime>
      <endTime>36.43022</endTime>
      <scanSegmentID>307</scanSegmentID>
      <scanSegmentID>308</scanSegmentID>
      <scanSegmentID>309</scanSegmentID>
      <scanSegmentID>303</scanSegmentID>
      <scanSegmentID>300</scanSegmentID>
      <scanSegmentID>301</scanSegmentID>
      <scanSegmentID>302</scanSegmentID>
      <scanSegmentID>304</scanSegmentID>
      <scanSegmentID>305</scanSegmentID>
      <scanSegmentID>306</scanSegmentID>
    </group>
    <group>
      <index>190</index>
      <startTime>36.43022</startTime>
      <endTime>36.5219955</endTime>
      <scanSegmentID>307</scanSegmentID>
      <scanSegmentID>308</scanSegmentID>
      <scanSegmentID>309</scanSegmentID>
      <scanSegmentID>303</scanSegmentID>
      <scanSegmentID>304</scanSegmentID>
      <scanSegmentID>305</scanSegmentID>
      <scanSegmentID>306</scanSegmentID>
    </group>
    <group>
      <index>191</index>
      <startTime>36.5219955</startTime>
      <endTime>36.874012</endTime>
      <scanSegmentID>307</scanSegmentID>
      <scanSegmentID>308</scanSegmentID>
      <scanSegmentID>309</scanSegmentID>
      <scanSegmentID>303</scanSegmentID>
      <scanSegmentID>310</scanSegmentID>
      <scanSegmentID>304</scanSegmentID>
      <scanSegmentID>311</scanSegmentID>
      <scanSegmentID>305</scanSegmentID>
      <scanSegmentID>312</scanSegmentID>
      <scanSegmentID>306</scanSegmentID>
      <scanSegmentID>313</scanSegmentID>
    </group>
    <group>
      <index>192</index>
      <startTime>36.874012</startTime>
      <endTime>36.9470024</endTime>
      <scanSegmentID>307</scanSegmentID>
      <scanSegmentID>308</scanSegmentID>
      <scanSegmentID>309</scanSegmentID>
      <scanSegmentID>310</scanSegmentID>
      <scanSegmentID>311</scanSegmentID>
      <scanSegmentID>312</scanSegmentID>
      <scanSegmentID>313</scanSegmentID>
    </group>
    <group>
      <index>193</index>
      <startTime>36.9470024</startTime>
      <endTime>37.1219978</endTime>
      <scanSegmentID>310</scanSegmentID>
      <scanSegmentID>311</scanSegmentID>
      <scanSegmentID>312</scanSegmentID>
      <scanSegmentID>313</scanSegmentID>
    </group>
    <group>
      <index>194</index>
      <startTime>37.3039551</startTime>
      <endTime>37.9060478</endTime>
      <scanSegmentID>314</scanSegmentID>
      <scanSegmentID>315</scanSegmentID>
      <scanSegmentID>316</scanSegmentID>
    </group>
    <group>
      <index>195</index>
      <startTime>40.581</startTime>
      <endTime>41.1810036</endTime>
      <scanSegmentID>317</scanSegmentID>
      <scanSegmentID>318</scanSegmentID>
      <scanSegmentID>319</scanSegmentID>
    </group>
  </DMRMTable>
  <timeSegments>
    <timeSegment>
      <index>1</index>
      <startTime>5</startTime>
      <isDataSaved>true</isDataSaved>
      <scanSegments>
        <scanSegment>
          <index>1</index>
          <scanType>DynamicMRM</scanType>
          <scanElements>
            <scanElement>
              <index>1</index>
              <compoundName>dichlorvos</compoundName>
              <isISTD>false</isISTD>
              <ms1LowMz>185</ms1LowMz>
              <ms1Res>LowRes</ms1Res>
              <ms2LowMz>93</ms2LowMz>
              <ms2Res>LowRes</ms2Res>
              <dwell>63.32833</dwell>
              <collisionEnergy>14</collisionEnergy>
              <gain>20</gain>
              <retTime>6.59525</retTime>
              <leftRTDelta>0.351541</leftRTDelta>
              <rightRTDelta>0.351541</rightRTDelta>
            </scanElement>
          </scanElements>
        </scanSegment>
        <scanSegment>
          <index>2</index>
          <scanType>DynamicMRM</scanType>
          <scanElements>
            <scanElement>
              <index>1</index>
              <compoundName>dichlorvos</compoundName>
              <isISTD>false</isISTD>
              <ms1LowMz>109</ms1LowMz>
              <ms1Res>LowRes</ms1Res>
              <ms2LowMz>93</ms2LowMz>
              <ms2Res>LowRes</ms2Res>
              <dwell>63.32833</dwell>
              <collisionEnergy>10</collisionEnergy>
              <gain>20</gain>
              <retTime>6.59525</retTime>
              <leftRTDelta>0.351541</leftRTDelta>
              <rightRTDelta>0.351541</rightRTDelta>
            </scanElement>
          </scanElements>
        </scanSegment>
        <scanSegment>
          <index>3</index>
          <scanType>DynamicMRM</scanType>
          <scanElements>
            <scanElement>
              <index>1</index>
              <compoundName>dichlorvos</compoundName>
              <isISTD>false</isISTD>
              <ms1LowMz>109</ms1LowMz>
              <ms1Res>LowRes</ms1Res>
              <ms2LowMz>79</ms2LowMz>
              <ms2Res>LowRes</ms2Res>
              <dwell>63.32833</dwell>
              <collisionEnergy>8</collisionEnergy>
              <gain>20</gain>
              <retTime>6.59525</retTime>
              <leftRTDelta>0.351541</leftRTDelta>
              <rightRTDelta>0.351541</rightRTDelta>
            </scanElement>
          </scanElements>
        </scanSegment>
        <scanSegment>
          <index>4</index>
          <scanType>DynamicMRM</scanType>
          <scanElements>
            <scanElement>
              <index>1</index>
              <compoundName>carbofuran</compoundName>
              <isISTD>false</isISTD>
              <ms1LowMz>164.1</ms1LowMz>
              <ms1Res>LowRes</ms1Res>
              <ms2LowMz>149.1</ms2LowMz>
              <ms2Res>LowRes</ms2Res>
              <dwell>63.35083</dwell>
              <collisionEnergy>8</collisionEnergy>
              <gain>20</gain>
              <retTime>7.163</retTime>
              <leftRTDelta>0.4802692</leftRTDelta>
              <rightRTDelta>0.4802692</rightRTDelta>
            </scanElement>
          </scanElements>
        </scanSegment>
        <scanSegment>
          <index>5</index>
          <scanType>DynamicMRM</scanType>
          <scanElements>
            <scanElement>
              <index>1</index>
              <compoundName>carbofuran</compoundName>
              <isISTD>false</isISTD>
              <ms1LowMz>164.1</ms1LowMz>
              <ms1Res>LowRes</ms1Res>
              <ms2LowMz>103.1</ms2LowMz>
              <ms2Res>LowRes</ms2Res>
              <dwell>63.35083</dwell>
              <collisionEnergy>24</collisionEnergy>
              <gain>20</gain>
              <retTime>7.163</retTime>
              <leftRTDelta>0.4802692</leftRTDelta>
              <rightRTDelta>0.4802692</rightRTDelta>
            </scanElement>
          </scanElements>
        </scanSegment>
        <scanSegment>
          <index>6</index>
          <scanType>DynamicMRM</scanType>
          <scanElements>
            <scanElement>
              <index>1</index>
              <compoundName>carbofuran</compoundName>
              <isISTD>false</isISTD>
              <ms1LowMz>149.1</ms1LowMz>
              <ms1Res>LowRes</ms1Res>
              <ms2LowMz>77</ms2LowMz>
              <ms2Res>LowRes</ms2Res>
              <dwell>63.35083</dwell>
              <collisionEnergy>24</collisionEnergy>
              <gain>20</gain>
              <retTime>7.163</retTime>
              <leftRTDelta>0.4802692</leftRTDelta>
              <rightRTDelta>0.4802692</rightRTDelta>
            </scanElement>
          </scanElements>
        </scanSegment>
        <scanSegment>
          <index>7</index>
          <scanType>DynamicMRM</scanType>
          <scanElements>
            <scanElement>
              <index>1</index>
              <compoundName>acenaphthylene</compoundName>
              <isISTD>false</isISTD>
              <ms1LowMz>152.1</ms1LowMz>
              <ms1Res>LowRes</ms1Res>
              <ms2LowMz>150.1</ms2LowMz>
              <ms2Res>LowRes</ms2Res>
              <dwell>51.5228081</dwell>
              <collisionEnergy>28</collisionEnergy>
              <gain>20</gain>
              <retTime>9.316</retTime>
              <leftRTDelta>0.4744554</leftRTDelta>
              <rightRTDelta>0.4744554</rightRTDelta>
            </scanElement>
          </scanElements>
        </scanSegment>
        <scanSegment>
          <index>8</index>
          <scanType>DynamicMRM</scanType>
          <scanElements>
            <scanElement>
              <index>1</index>
              <compoundName>acenaphthylene</compoundName>
              <isISTD>false</isISTD>
              <ms1LowMz>152.1</ms1LowMz>
              <ms1Res>LowRes</ms1Res>
              <ms2LowMz>126.1</ms2LowMz>
              <ms2Res>LowRes</ms2Res>
              <dwell>51.5228081</dwell>
              <collisionEnergy>28</collisionEnergy>
              <gain>20</gain>
              <retTime>9.316</retTime>
              <leftRTDelta>0.4744554</leftRTDelta>
              <rightRTDelta>0.4744554</rightRTDelta>
            </scanElement>
          </scanElements>
        </scanSegment>
        <scanSegment>
          <index>9</index>
          <scanType>DynamicMRM</scanType>
          <scanElements>
            <scanElement>
              <index>1</index>
              <compoundName>acenaphthylene</compoundName>
              <isISTD>false</isISTD>
              <ms1LowMz>152.1</ms1LowMz>
              <ms1Res>LowRes</ms1Res>
              <ms2LowMz>102.1</ms2LowMz>
              <ms2Res>LowRes</ms2Res>
              <dwell>51.5228081</dwell>
              <collisionEnergy>28</collisionEnergy>
              <gain>20</gain>
              <retTime>9.316</retTime>
              <leftRTDelta>0.4744554</leftRTDelta>
              <rightRTDelta>0.4744554</rightRTDelta>
            </scanElement>
          </scanElements>
        </scanSegment>
        <scanSegment>
          <index>10</index>
          <scanType>DynamicMRM</scanType>
          <scanElements>
            <scanElement>
              <index>1</index>
              <compoundName>acenaphthene</compoundName>
              <isISTD>false</isISTD>
              <ms1LowMz>153.1</ms1LowMz>
              <ms1Res>LowRes</ms1Res>
              <ms2LowMz>151.1</ms2LowMz>
              <ms2Res>LowRes</ms2Res>
              <dwell>32.45802</dwell>
              <collisionEnergy>28</collisionEnergy>
              <gain>20</gain>
              <retTime>9.83</retTime>
              <leftRTDelta>0.398469</leftRTDelta>
              <rightRTDelta>0.398469</rightRTDelta>
            </scanElement>
          </scanElements>
        </scanSegment>
        <scanSegment>
          <index>11</index>
          <scanType>DynamicMRM</scanType>
          <scanElements>
            <scanElement>
              <index>1</index>
              <compoundName>acenaphthene</compoundName>
              <isISTD>false</isISTD>
              <ms1LowMz>153.1</ms1LowMz>
              <ms1Res>LowRes</ms1Res>
              <ms2LowMz>127.1</ms2LowMz>
              <ms2Res>LowRes</ms2Res>
              <dwell>32.45802</dwell>
              <collisionEnergy>28</collisionEnergy>
              <gain>20</gain>
              <retTime>9.83</retTime>
              <leftRTDelta>0.398469</leftRTDelta>
              <rightRTDelta>0.398469</rightRTDelta>
            </scanElement>
          </scanElements>
        </scanSegment>
        <scanSegment>
          <index>12</index>
          <scanType>DynamicMRM</scanType>
          <scanElements>
            <scanElement>
              <index>1</index>
              <compoundName>acenaphthene</compoundName>
              <isISTD>false</isISTD>
              <ms1LowMz>151.1</ms1LowMz>
              <ms1Res>LowRes</ms1Res>
              <ms2LowMz>77</ms2LowMz>
              <ms2Res>LowRes</ms2Res>
              <dwell>32.45802</dwell>
              <collisionEnergy>20</collisionEnergy>
              <gain>20</gain>
              <retTime>9.83</retTime>
              <leftRTDelta>0.398469</leftRTDelta>
              <rightRTDelta>0.398469</rightRTDelta>
            </scanElement>
          </scanElements>
        </scanSegment>
        <scanSegment>
          <index>13</index>
          <scanType>DynamicMRM</scanType>
          <scanElements>
            <scanElement>
              <index>1</index>
              <compoundName>pentachlorobenzene</compoundName>
              <isISTD>false</isISTD>
              <ms1LowMz>251.9</ms1LowMz>
              <ms1Res>LowRes</ms1Res>
              <ms2LowMz>216.8</ms2LowMz>
              <ms2Res>LowRes</ms2Res>
              <dwell>32.4290352</dwell>
              <collisionEnergy>22</collisionEnergy>
              <gain>20</gain>
              <retTime>10.249</retTime>
              <leftRTDelta>0.4688454</leftRTDelta>
              <rightRTDelta>0.4688454</rightRTDelta>
            </scanElement>
          </scanElements>
        </scanSegment>
        <scanSegment>
          <index>14</index>
          <scanType>DynamicMRM</scanType>
          <scanElements>
            <scanElement>
              <index>1</index>
              <compoundName>pentachlorobenzene</compoundName>
              <isISTD>false</isISTD>
              <ms1LowMz>249.9</ms1LowMz>
              <ms1Res>LowRes</ms1Res>
              <ms2LowMz>214.9</ms2LowMz>
              <ms2Res>LowRes</ms2Res>
              <dwell>32.4290352</dwell>
              <collisionEnergy>18</collisionEnergy>
              <gain>20</gain>
              <retTime>10.249</retTime>
              <leftRTDelta>0.4688454</leftRTDelta>
              <rightRTDelta>0.4688454</rightRTDelta>
            </scanElement>
          </scanElements>
        </scanSegment>
        <scanSegment>
          <index>15</index>
          <scanType>DynamicMRM</scanType>
          <scanElements>
            <scanElement>
              <index>1</index>
              <compoundName>pentachlorobenzene</compoundName>
              <isISTD>false</isISTD>
              <ms1LowMz>249.9</ms1LowMz>
              <ms1Res>LowRes</ms1Res>
              <ms2LowMz>178.9</ms2LowMz>
              <ms2Res>LowRes</ms2Res>
              <dwell>32.4290352</dwell>
              <collisionEnergy>28</collisionEnergy>
              <gain>20</gain>
              <retTime>10.249</retTime>
              <leftRTDelta>0.4688454</leftRTDelta>
              <rightRTDelta>0.4688454</rightRTDelta>
            </scanElement>
          </scanElements>
        </scanSegment>
        <scanSegment>
          <index>16</index>
          <scanType>DynamicMRM</scanType>
          <scanElements>
            <scanElement>
              <index>1</index>
              <compoundName>isoprocarb</compoundName>
              <isISTD>false</isISTD>
              <ms1LowMz>136</ms1LowMz>
              <ms1Res>LowRes</ms1Res>
              <ms2LowMz>121.1</ms2LowMz>
              <ms2Res>LowRes</ms2Res>
              <dwell>51.4524841</dwell>
              <collisionEnergy>9</collisionEnergy>
              <gain>20</gain>
              <retTime>10.442</retTime>
              <leftRTDelta>0.4359174</leftRTDelta>
              <rightRTDelta>0.4359174</rightRTDelta>
            </scanElement>
          </scanElements>
        </scanSegment>
        <scanSegment>
          <index>17</index>
          <scanType>DynamicMRM</scanType>
          <scanElements>
            <scanElement>
              <index>1</index>
              <compoundName>isoprocarb</compoundName>
              <isISTD>false</isISTD>
              <ms1LowMz>121</ms1LowMz>
              <ms1Res>LowRes</ms1Res>
              <ms2LowMz>103.1</ms2LowMz>
              <ms2Res>LowRes</ms2Res>
              <dwell>51.4524841</dwell>
              <collisionEnergy>15</collisionEnergy>
              <gain>20</gain>
              <retTime>10.442</retTime>
              <leftRTDelta>0.4359174</leftRTDelta>
              <rightRTDelta>0.4359174</rightRTDelta>
            </scanElement>
          </scanElements>
        </scanSegment>
        <scanSegment>
          <index>18</index>
          <scanType>DynamicMRM</scanType>
          <scanElements>
            <scanElement>
              <index>1</index>
              <compoundName>isoprocarb</compoundName>
              <isISTD>false</isISTD>
              <ms1LowMz>121</ms1LowMz>
              <ms1Res>LowRes</ms1Res>
              <ms2LowMz>77.1</ms2LowMz>
              <ms2Res>LowRes</ms2Res>
              <dwell>51.4524841</dwell>
              <collisionEnergy>21</collisionEnergy>
              <gain>20</gain>
              <retTime>10.442</retTime>
              <leftRTDelta>0.4359174</leftRTDelta>
              <rightRTDelta>0.4359174</rightRTDelta>
            </scanElement>
          </scanElements>
        </scanSegment>
        <scanSegment>
          <index>19</index>
          <scanType>DynamicMRM</scanType>
          <scanElements>
            <scanElement>
              <index>1</index>
              <compoundName>fluorene</compoundName>
              <isISTD>false</isISTD>
              <ms1LowMz>165.1</ms1LowMz>
              <ms1Res>LowRes</ms1Res>
              <ms2LowMz>163.1</ms2LowMz>
              <ms2Res>LowRes</ms2Res>
              <dwell>84.8680954</dwell>
              <collisionEnergy>28</collisionEnergy>
              <gain>20</gain>
              <retTime>11.642</retTime>
              <leftRTDelta>0.4522085</leftRTDelta>
              <rightRTDelta>0.4522085</rightRTDelta>
            </scanElement>
          </scanElements>
        </scanSegment>
        <scanSegment>
          <index>20</index>
          <scanType>DynamicMRM</scanType>
          <scanElements>
            <scanElement>
              <index>1</index>
              <compoundName>fluorene</compoundName>
              <isISTD>false</isISTD>
              <ms1LowMz>165.1</ms1LowMz>
              <ms1Res>LowRes</ms1Res>
              <ms2LowMz>139.1</ms2LowMz>
              <ms2Res>LowRes</ms2Res>
              <dwell>84.8680954</dwell>
              <collisionEnergy>28</collisionEnergy>
              <gain>20</gain>
              <retTime>11.642</retTime>
              <leftRTDelta>0.4522085</leftRTDelta>
              <rightRTDelta>0.4522085</rightRTDelta>
            </scanElement>
          </scanElements>
        </scanSegment>
        <scanSegment>
          <index>21</index>
          <scanType>DynamicMRM</scanType>
          <scanElements>
            <scanElement>
              <index>1</index>
              <compoundName>fluorene</compoundName>
              <isISTD>false</isISTD>
              <ms1LowMz>165.1</ms1LowMz>
              <ms1Res>LowRes</ms1Res>
              <ms2LowMz>115.1</ms2LowMz>
              <ms2Res>LowRes</ms2Res>
              <dwell>84.8680954</dwell>
              <collisionEnergy>28</collisionEnergy>
              <gain>20</gain>
              <retTime>11.642</retTime>
              <leftRTDelta>0.4522085</leftRTDelta>
              <rightRTDelta>0.4522085</rightRTDelta>
            </scanElement>
          </scanElements>
        </scanSegment>
        <scanSegment>
          <index>22</index>
          <scanType>DynamicMRM</scanType>
          <scanElements>
            <scanElement>
              <index>1</index>
              <compoundName>trifluralin</compoundName>
              <isISTD>false</isISTD>
              <ms1LowMz>306.1</ms1LowMz>
              <ms1Res>LowRes</ms1Res>
              <ms2LowMz>264.1</ms2LowMz>
              <ms2Res>LowRes</ms2Res>
              <dwell>84.73011</dwell>
              <collisionEnergy>8</collisionEnergy>
              <gain>20</gain>
              <retTime>13.027</retTime>
              <leftRTDelta>0.3801775</leftRTDelta>
              <rightRTDelta>0.3801775</rightRTDelta>
            </scanElement>
          </scanElements>
        </scanSegment>
        <scanSegment>
          <index>23</index>
          <scanType>DynamicMRM</scanType>
          <scanElements>
            <scanElement>
              <index>1</index>
              <compoundName>trifluralin</compoundName>
              <isISTD>false</isISTD>
              <ms1LowMz>264.1</ms1LowMz>
              <ms1Res>LowRes</ms1Res>
              <ms2LowMz>206.1</ms2LowMz>
              <ms2Res>LowRes</ms2Res>
              <dwell>84.73011</dwell>
              <collisionEnergy>8</collisionEnergy>
              <gain>20</gain>
              <retTime>13.027</retTime>
              <leftRTDelta>0.3801775</leftRTDelta>
              <rightRTDelta>0.3801775</rightRTDelta>
            </scanElement>
          </scanElements>
        </scanSegment>
        <scanSegment>
          <index>24</index>
          <scanType>DynamicMRM</scanType>
          <scanElements>
            <scanElement>
              <index>1</index>
              <compoundName>trifluralin</compoundName>
              <isISTD>false</isISTD>
              <ms1LowMz>264.1</ms1LowMz>
              <ms1Res>LowRes</ms1Res>
              <ms2LowMz>160.1</ms2LowMz>
              <ms2Res>LowRes</ms2Res>
              <dwell>84.73011</dwell>
              <collisionEnergy>18</collisionEnergy>
              <gain>20</gain>
              <retTime>13.027</retTime>
              <leftRTDelta>0.3801775</leftRTDelta>
              <rightRTDelta>0.3801775</rightRTDelta>
            </scanElement>
          </scanElements>
        </scanSegment>
        <scanSegment>
          <index>25</index>
          <scanType>DynamicMRM</scanType>
          <scanElements>
            <scanElement>
              <index>1</index>
              <compoundName>α-HCH</compoundName>
              <isISTD>false</isISTD>
              <ms1LowMz>218.9</ms1LowMz>
              <ms1Res>LowRes</ms1Res>
              <ms2LowMz>182.9</ms2LowMz>
              <ms2Res>LowRes</ms2Res>
              <dwell>51.4424934</dwell>
              <collisionEnergy>8</collisionEnergy>
              <gain>20</gain>
              <retTime>13.877</retTime>
              <leftRTDelta>0.440166</leftRTDelta>
              <rightRTDelta>0.440166</rightRTDelta>
            </scanElement>
          </scanElements>
        </scanSegment>
        <scanSegment>
          <index>26</index>
          <scanType>DynamicMRM</scanType>
          <scanElements>
            <scanElement>
              <index>1</index>
              <compoundName>α-HCH</compoundName>
              <isISTD>false</isISTD>
              <ms1LowMz>180.9</ms1LowMz>
              <ms1Res>LowRes</ms1Res>
              <ms2LowMz>144.9</ms2LowMz>
              <ms2Res>LowRes</ms2Res>
              <dwell>51.4424934</dwell>
              <collisionEnergy>16</collisionEnergy>
              <gain>20</gain>
              <retTime>13.877</retTime>
              <leftRTDelta>0.440166</leftRTDelta>
              <rightRTDelta>0.440166</rightRTDelta>
            </scanElement>
          </scanElements>
        </scanSegment>
        <scanSegment>
          <index>27</index>
          <scanType>DynamicMRM</scanType>
          <scanElements>
            <scanElement>
              <index>1</index>
              <compoundName>α-HCH</compoundName>
              <isISTD>false</isISTD>
              <ms1LowMz>180.9</ms1LowMz>
              <ms1Res>LowRes</ms1Res>
              <ms2LowMz>109</ms2LowMz>
              <ms2Res>LowRes</ms2Res>
              <dwell>51.4424934</dwell>
              <collisionEnergy>28</collisionEnergy>
              <gain>20</gain>
              <retTime>13.877</retTime>
              <leftRTDelta>0.440166</leftRTDelta>
              <rightRTDelta>0.440166</rightRTDelta>
            </scanElement>
          </scanElements>
        </scanSegment>
        <scanSegment>
          <index>28</index>
          <scanType>DynamicMRM</scanType>
          <scanElements>
            <scanElement>
              <index>1</index>
              <compoundName>hexachlorobenzene</compoundName>
              <isISTD>false</isISTD>
              <ms1LowMz>285.8</ms1LowMz>
              <ms1Res>LowRes</ms1Res>
              <ms2LowMz>213.8</ms2LowMz>
              <ms2Res>LowRes</ms2Res>
              <dwell>37.1629143</dwell>
              <collisionEnergy>34</collisionEnergy>
              <gain>20</gain>
              <retTime>14.004</retTime>
              <leftRTDelta>0.4691815</leftRTDelta>
              <rightRTDelta>0.4691815</rightRTDelta>
            </scanElement>
          </scanElements>
        </scanSegment>
        <scanSegment>
          <index>29</index>
          <scanType>DynamicMRM</scanType>
          <scanElements>
            <scanElement>
              <index>1</index>
              <compoundName>hexachlorobenzene</compoundName>
              <isISTD>false</isISTD>
              <ms1LowMz>283.8</ms1LowMz>
              <ms1Res>LowRes</ms1Res>
              <ms2LowMz>248.8</ms2LowMz>
              <ms2Res>LowRes</ms2Res>
              <dwell>37.1629143</dwell>
              <collisionEnergy>24</collisionEnergy>
              <gain>20</gain>
              <retTime>14.004</retTime>
              <leftRTDelta>0.4691815</leftRTDelta>
              <rightRTDelta>0.4691815</rightRTDelta>
            </scanElement>
          </scanElements>
        </scanSegment>
        <scanSegment>
          <index>30</index>
          <scanType>DynamicMRM</scanType>
          <scanElements>
            <scanElement>
              <index>1</index>
              <compoundName>hexachlorobenzene</compoundName>
              <isISTD>false</isISTD>
              <ms1LowMz>283.8</ms1LowMz>
              <ms1Res>LowRes</ms1Res>
              <ms2LowMz>213.8</ms2LowMz>
              <ms2Res>LowRes</ms2Res>
              <dwell>37.1629143</dwell>
              <collisionEnergy>28</collisionEnergy>
              <gain>20</gain>
              <retTime>14.004</retTime>
              <leftRTDelta>0.4691815</leftRTDelta>
              <rightRTDelta>0.4691815</rightRTDelta>
            </scanElement>
          </scanElements>
        </scanSegment>
        <scanSegment>
          <index>31</index>
          <scanType>DynamicMRM</scanType>
          <scanElements>
            <scanElement>
              <index>1</index>
              <compoundName>dimethoate</compoundName>
              <isISTD>false</isISTD>
              <ms1LowMz>143</ms1LowMz>
              <ms1Res>LowRes</ms1Res>
              <ms2LowMz>111</ms2LowMz>
              <ms2Res>LowRes</ms2Res>
              <dwell>37.2648</dwell>
              <collisionEnergy>12</collisionEnergy>
              <gain>20</gain>
              <retTime>14.46</retTime>
              <leftRTDelta>0.4298306</leftRTDelta>
              <rightRTDelta>0.4298306</rightRTDelta>
            </scanElement>
          </scanElements>
        </scanSegment>
        <scanSegment>
          <index>32</index>
          <scanType>DynamicMRM</scanType>
          <scanElements>
            <scanElement>
              <index>1</index>
              <compoundName>dimethoate</compoundName>
              <isISTD>false</isISTD>
              <ms1LowMz>125</ms1LowMz>
              <ms1Res>LowRes</ms1Res>
              <ms2LowMz>79</ms2LowMz>
              <ms2Res>LowRes</ms2Res>
              <dwell>37.2648</dwell>
              <collisionEnergy>8</collisionEnergy>
              <gain>20</gain>
              <retTime>14.46</retTime>
              <leftRTDelta>0.4298306</leftRTDelta>
              <rightRTDelta>0.4298306</rightRTDelta>
            </scanElement>
          </scanElements>
        </scanSegment>
        <scanSegment>
          <index>33</index>
          <scanType>DynamicMRM</scanType>
          <scanElements>
            <scanElement>
              <index>1</index>
              <compoundName>dimethoate</compoundName>
              <isISTD>false</isISTD>
              <ms1LowMz>125</ms1LowMz>
              <ms1Res>LowRes</ms1Res>
              <ms2LowMz>47</ms2LowMz>
              <ms2Res>LowRes</ms2Res>
              <dwell>37.2648</dwell>
              <collisionEnergy>14</collisionEnergy>
              <gain>20</gain>
              <retTime>14.46</retTime>
              <leftRTDelta>0.4298306</leftRTDelta>
              <rightRTDelta>0.4298306</rightRTDelta>
            </scanElement>
          </scanElements>
        </scanSegment>
        <scanSegment>
          <index>34</index>
          <scanType>DynamicMRM</scanType>
          <scanElements>
            <scanElement>
              <index>1</index>
              <compoundName>β-HCH</compoundName>
              <isISTD>false</isISTD>
              <ms1LowMz>218.9</ms1LowMz>
              <ms1Res>LowRes</ms1Res>
              <ms2LowMz>182.9</ms2LowMz>
              <ms2Res>LowRes</ms2Res>
              <dwell>23.9057846</dwell>
              <collisionEnergy>8</collisionEnergy>
              <gain>20</gain>
              <retTime>15.019</retTime>
              <leftRTDelta>0.4712081</leftRTDelta>
              <rightRTDelta>0.4712081</rightRTDelta>
            </scanElement>
          </scanElements>
        </scanSegment>
        <scanSegment>
          <index>35</index>
          <scanType>DynamicMRM</scanType>
          <scanElements>
            <scanElement>
              <index>1</index>
              <compoundName>β-HCH</compoundName>
              <isISTD>false</isISTD>
              <ms1LowMz>180.9</ms1LowMz>
              <ms1Res>LowRes</ms1Res>
              <ms2LowMz>144.9</ms2LowMz>
              <ms2Res>LowRes</ms2Res>
              <dwell>23.9057846</dwell>
              <collisionEnergy>16</collisionEnergy>
              <gain>20</gain>
              <retTime>15.019</retTime>
              <leftRTDelta>0.4712081</leftRTDelta>
              <rightRTDelta>0.4712081</rightRTDelta>
            </scanElement>
          </scanElements>
        </scanSegment>
        <scanSegment>
          <index>36</index>
          <scanType>DynamicMRM</scanType>
          <scanElements>
            <scanElement>
              <index>1</index>
              <compoundName>β-HCH</compoundName>
              <isISTD>false</isISTD>
              <ms1LowMz>180.9</ms1LowMz>
              <ms1Res>LowRes</ms1Res>
              <ms2LowMz>109</ms2LowMz>
              <ms2Res>LowRes</ms2Res>
              <dwell>23.9057846</dwell>
              <collisionEnergy>28</collisionEnergy>
              <gain>20</gain>
              <retTime>15.019</retTime>
              <leftRTDelta>0.4712081</leftRTDelta>
              <rightRTDelta>0.4712081</rightRTDelta>
            </scanElement>
          </scanElements>
        </scanSegment>
        <scanSegment>
          <index>37</index>
          <scanType>DynamicMRM</scanType>
          <scanElements>
            <scanElement>
              <index>1</index>
              <compoundName>pentachlorophenol</compoundName>
              <isISTD>false</isISTD>
              <ms1LowMz>265.9</ms1LowMz>
              <ms1Res>LowRes</ms1Res>
              <ms2LowMz>166.9</ms2LowMz>
              <ms2Res>LowRes</ms2Res>
              <dwell>20.34295</dwell>
              <collisionEnergy>26</collisionEnergy>
              <gain>20</gain>
              <retTime>15.132</retTime>
              <leftRTDelta>0.4558754</leftRTDelta>
              <rightRTDelta>0.4558754</rightRTDelta>
            </scanElement>
          </scanElements>
        </scanSegment>
        <scanSegment>
          <index>38</index>
          <scanType>DynamicMRM</scanType>
          <scanElements>
            <scanElement>
              <index>1</index>
              <compoundName>pentachlorophenol</compoundName>
              <isISTD>false</isISTD>
              <ms1LowMz>265.9</ms1LowMz>
              <ms1Res>LowRes</ms1Res>
              <ms2LowMz>164.9</ms2LowMz>
              <ms2Res>LowRes</ms2Res>
              <dwell>20.34295</dwell>
              <collisionEnergy>26</collisionEnergy>
              <gain>20</gain>
              <retTime>15.132</retTime>
              <leftRTDelta>0.4558754</leftRTDelta>
              <rightRTDelta>0.4558754</rightRTDelta>
            </scanElement>
          </scanElements>
        </scanSegment>
        <scanSegment>
          <index>39</index>
          <scanType>DynamicMRM</scanType>
          <scanElements>
            <scanElement>
              <index>1</index>
              <compoundName>pentachlorophenol</compoundName>
              <isISTD>false</isISTD>
              <ms1LowMz>263.9</ms1LowMz>
              <ms1Res>LowRes</ms1Res>
              <ms2LowMz>164.9</ms2LowMz>
              <ms2Res>LowRes</ms2Res>
              <dwell>20.34295</dwell>
              <collisionEnergy>30</collisionEnergy>
              <gain>20</gain>
              <retTime>15.132</retTime>
              <leftRTDelta>0.4558754</leftRTDelta>
              <rightRTDelta>0.4558754</rightRTDelta>
            </scanElement>
          </scanElements>
        </scanSegment>
        <scanSegment>
          <index>40</index>
          <scanType>DynamicMRM</scanType>
          <scanElements>
            <scanElement>
              <index>1</index>
              <compoundName>quintozine</compoundName>
              <isISTD>false</isISTD>
              <ms1LowMz>294.8</ms1LowMz>
              <ms1Res>LowRes</ms1Res>
              <ms2LowMz>264.8</ms2LowMz>
              <ms2Res>LowRes</ms2Res>
              <dwell>18.44236</dwell>
              <collisionEnergy>12</collisionEnergy>
              <gain>20</gain>
              <retTime>15.139</retTime>
              <leftRTDelta>0.4006147</leftRTDelta>
              <rightRTDelta>0.4006147</rightRTDelta>
            </scanElement>
          </scanElements>
        </scanSegment>
        <scanSegment>
          <index>41</index>
          <scanType>DynamicMRM</scanType>
          <scanElements>
            <scanElement>
              <index>1</index>
              <compoundName>quintozine</compoundName>
              <isISTD>false</isISTD>
              <ms1LowMz>294.8</ms1LowMz>
              <ms1Res>LowRes</ms1Res>
              <ms2LowMz>236.8</ms2LowMz>
              <ms2Res>LowRes</ms2Res>
              <dwell>18.44236</dwell>
              <collisionEnergy>16</collisionEnergy>
              <gain>20</gain>
              <retTime>15.139</retTime>
              <leftRTDelta>0.4006147</leftRTDelta>
              <rightRTDelta>0.4006147</rightRTDelta>
            </scanElement>
          </scanElements>
        </scanSegment>
        <scanSegment>
          <index>42</index>
          <scanType>DynamicMRM</scanType>
          <scanElements>
            <scanElement>
              <index>1</index>
              <compoundName>quintozine</compoundName>
              <isISTD>false</isISTD>
              <ms1LowMz>264.8</ms1LowMz>
              <ms1Res>LowRes</ms1Res>
              <ms2LowMz>236.8</ms2LowMz>
              <ms2Res>LowRes</ms2Res>
              <dwell>18.44236</dwell>
              <collisionEnergy>10</collisionEnergy>
              <gain>20</gain>
              <retTime>15.139</retTime>
              <leftRTDelta>0.4006147</leftRTDelta>
              <rightRTDelta>0.4006147</rightRTDelta>
            </scanElement>
          </scanElements>
        </scanSegment>
        <scanSegment>
          <index>43</index>
          <scanType>DynamicMRM</scanType>
          <scanElements>
            <scanElement>
              <index>1</index>
              <compoundName>γ-HCH</compoundName>
              <isISTD>false</isISTD>
              <ms1LowMz>218.9</ms1LowMz>
              <ms1Res>LowRes</ms1Res>
              <ms2LowMz>182.9</ms2LowMz>
              <ms2Res>LowRes</ms2Res>
              <dwell>23.3031254</dwell>
              <collisionEnergy>8</collisionEnergy>
              <gain>20</gain>
              <retTime>15.402</retTime>
              <leftRTDelta>0.7466936</leftRTDelta>
              <rightRTDelta>0.7466936</rightRTDelta>
            </scanElement>
          </scanElements>
        </scanSegment>
        <scanSegment>
          <index>44</index>
          <scanType>DynamicMRM</scanType>
          <scanElements>
            <scanElement>
              <index>1</index>
              <compoundName>γ-HCH</compoundName>
              <isISTD>false</isISTD>
              <ms1LowMz>180.9</ms1LowMz>
              <ms1Res>LowRes</ms1Res>
              <ms2LowMz>144.9</ms2LowMz>
              <ms2Res>LowRes</ms2Res>
              <dwell>23.3031254</dwell>
              <collisionEnergy>16</collisionEnergy>
              <gain>20</gain>
              <retTime>15.402</retTime>
              <leftRTDelta>0.7466936</leftRTDelta>
              <rightRTDelta>0.7466936</rightRTDelta>
            </scanElement>
          </scanElements>
        </scanSegment>
        <scanSegment>
          <index>45</index>
          <scanType>DynamicMRM</scanType>
          <scanElements>
            <scanElement>
              <index>1</index>
              <compoundName>γ-HCH</compoundName>
              <isISTD>false</isISTD>
              <ms1LowMz>180.9</ms1LowMz>
              <ms1Res>LowRes</ms1Res>
              <ms2LowMz>109</ms2LowMz>
              <ms2Res>LowRes</ms2Res>
              <dwell>23.3031254</dwell>
              <collisionEnergy>28</collisionEnergy>
              <gain>20</gain>
              <retTime>15.402</retTime>
              <leftRTDelta>0.7466936</leftRTDelta>
              <rightRTDelta>0.7466936</rightRTDelta>
            </scanElement>
          </scanElements>
        </scanSegment>
        <scanSegment>
          <index>46</index>
          <scanType>DynamicMRM</scanType>
          <scanElements>
            <scanElement>
              <index>1</index>
              <compoundName>diazinon</compoundName>
              <isISTD>false</isISTD>
              <ms1LowMz>304.1</ms1LowMz>
              <ms1Res>LowRes</ms1Res>
              <ms2LowMz>179.1</ms2LowMz>
              <ms2Res>LowRes</ms2Res>
              <dwell>19.1491261</dwell>
              <collisionEnergy>10</collisionEnergy>
              <gain>20</gain>
              <retTime>16.111</retTime>
              <leftRTDelta>0.3368735</leftRTDelta>
              <rightRTDelta>0.3368735</rightRTDelta>
            </scanElement>
          </scanElements>
        </scanSegment>
        <scanSegment>
          <index>47</index>
          <scanType>DynamicMRM</scanType>
          <scanElements>
            <scanElement>
              <index>1</index>
              <compoundName>diazinon</compoundName>
              <isISTD>false</isISTD>
              <ms1LowMz>179.1</ms1LowMz>
              <ms1Res>LowRes</ms1Res>
              <ms2LowMz>137.1</ms2LowMz>
              <ms2Res>LowRes</ms2Res>
              <dwell>19.1491261</dwell>
              <collisionEnergy>18</collisionEnergy>
              <gain>20</gain>
              <retTime>16.111</retTime>
              <leftRTDelta>0.3368735</leftRTDelta>
              <rightRTDelta>0.3368735</rightRTDelta>
            </scanElement>
          </scanElements>
        </scanSegment>
        <scanSegment>
          <index>48</index>
          <scanType>DynamicMRM</scanType>
          <scanElements>
            <scanElement>
              <index>1</index>
              <compoundName>diazinon</compoundName>
              <isISTD>false</isISTD>
              <ms1LowMz>179.1</ms1LowMz>
              <ms1Res>LowRes</ms1Res>
              <ms2LowMz>122.1</ms2LowMz>
              <ms2Res>LowRes</ms2Res>
              <dwell>19.1491261</dwell>
              <collisionEnergy>24</collisionEnergy>
              <gain>20</gain>
              <retTime>16.111</retTime>
              <leftRTDelta>0.3368735</leftRTDelta>
              <rightRTDelta>0.3368735</rightRTDelta>
            </scanElement>
          </scanElements>
        </scanSegment>
        <scanSegment>
          <index>49</index>
          <scanType>DynamicMRM</scanType>
          <scanElements>
            <scanElement>
              <index>1</index>
              <compoundName>IS-diazinon</compoundName>
              <isISTD>true</isISTD>
              <ms1LowMz>153</ms1LowMz>
              <ms1Res>LowRes</ms1Res>
              <ms2LowMz>138.1</ms2LowMz>
              <ms2Res>LowRes</ms2Res>
              <dwell>22.2528381</dwell>
              <collisionEnergy>9</collisionEnergy>
              <gain>20</gain>
              <retTime>16.113</retTime>
              <leftRTDelta>0.4349399</leftRTDelta>
              <rightRTDelta>0.4349399</rightRTDelta>
            </scanElement>
          </scanElements>
        </scanSegment>
        <scanSegment>
          <index>50</index>
          <scanType>DynamicMRM</scanType>
          <scanElements>
            <scanElement>
              <index>1</index>
              <compoundName>IS-diazinon</compoundName>
              <isISTD>true</isISTD>
              <ms1LowMz>138</ms1LowMz>
              <ms1Res>LowRes</ms1Res>
              <ms2LowMz>85.1</ms2LowMz>
              <ms2Res>LowRes</ms2Res>
              <dwell>22.2528381</dwell>
              <collisionEnergy>15</collisionEnergy>
              <gain>20</gain>
              <retTime>16.113</retTime>
              <leftRTDelta>0.4349399</leftRTDelta>
              <rightRTDelta>0.4349399</rightRTDelta>
            </scanElement>
          </scanElements>
        </scanSegment>
        <scanSegment>
          <index>51</index>
          <scanType>DynamicMRM</scanType>
          <scanElements>
            <scanElement>
              <index>1</index>
              <compoundName>IS-diazinon</compoundName>
              <isISTD>true</isISTD>
              <ms1LowMz>138</ms1LowMz>
              <ms1Res>LowRes</ms1Res>
              <ms2LowMz>55.1</ms2LowMz>
              <ms2Res>LowRes</ms2Res>
              <dwell>22.2528381</dwell>
              <collisionEnergy>27</collisionEnergy>
              <gain>20</gain>
              <retTime>16.113</retTime>
              <leftRTDelta>0.4349399</leftRTDelta>
              <rightRTDelta>0.4349399</rightRTDelta>
            </scanElement>
          </scanElements>
        </scanSegment>
        <scanSegment>
          <index>52</index>
          <scanType>DynamicMRM</scanType>
          <scanElements>
            <scanElement>
              <index>1</index>
              <compoundName>phenanthrene</compoundName>
              <isISTD>false</isISTD>
              <ms1LowMz>178.1</ms1LowMz>
              <ms1Res>LowRes</ms1Res>
              <ms2LowMz>176.1</ms2LowMz>
              <ms2Res>LowRes</ms2Res>
              <dwell>24.3506451</dwell>
              <collisionEnergy>28</collisionEnergy>
              <gain>20</gain>
              <retTime>16.116</retTime>
              <leftRTDelta>0.674541</leftRTDelta>
              <rightRTDelta>0.674541</rightRTDelta>
            </scanElement>
          </scanElements>
        </scanSegment>
        <scanSegment>
          <index>53</index>
          <scanType>DynamicMRM</scanType>
          <scanElements>
            <scanElement>
              <index>1</index>
              <compoundName>phenanthrene</compoundName>
              <isISTD>false</isISTD>
              <ms1LowMz>178.1</ms1LowMz>
              <ms1Res>LowRes</ms1Res>
              <ms2LowMz>152.1</ms2LowMz>
              <ms2Res>LowRes</ms2Res>
              <dwell>24.3506451</dwell>
              <collisionEnergy>20</collisionEnergy>
              <gain>20</gain>
              <retTime>16.116</retTime>
              <leftRTDelta>0.674541</leftRTDelta>
              <rightRTDelta>0.674541</rightRTDelta>
            </scanElement>
          </scanElements>
        </scanSegment>
        <scanSegment>
          <index>54</index>
          <scanType>DynamicMRM</scanType>
          <scanElements>
            <scanElement>
              <index>1</index>
              <compoundName>phenanthrene</compoundName>
              <isISTD>false</isISTD>
              <ms1LowMz>178.1</ms1LowMz>
              <ms1Res>LowRes</ms1Res>
              <ms2LowMz>150.1</ms2LowMz>
              <ms2Res>LowRes</ms2Res>
              <dwell>24.3506451</dwell>
              <collisionEnergy>42</collisionEnergy>
              <gain>20</gain>
              <retTime>16.116</retTime>
              <leftRTDelta>0.674541</leftRTDelta>
              <rightRTDelta>0.674541</rightRTDelta>
            </scanElement>
          </scanElements>
        </scanSegment>
        <scanSegment>
          <index>55</index>
          <scanType>DynamicMRM</scanType>
          <scanElements>
            <scanElement>
              <index>1</index>
              <compoundName>anthracene</compoundName>
              <isISTD>false</isISTD>
              <ms1LowMz>178.1</ms1LowMz>
              <ms1Res>LowRes</ms1Res>
              <ms2LowMz>176.1</ms2LowMz>
              <ms2Res>LowRes</ms2Res>
              <dwell>25.83317</dwell>
              <collisionEnergy>28</collisionEnergy>
              <gain>20</gain>
              <retTime>16.411</retTime>
              <leftRTDelta>0.4558659</leftRTDelta>
              <rightRTDelta>0.4558659</rightRTDelta>
            </scanElement>
          </scanElements>
        </scanSegment>
        <scanSegment>
          <index>56</index>
          <scanType>DynamicMRM</scanType>
          <scanElements>
            <scanElement>
              <index>1</index>
              <compoundName>anthracene</compoundName>
              <isISTD>false</isISTD>
              <ms1LowMz>178.1</ms1LowMz>
              <ms1Res>LowRes</ms1Res>
              <ms2LowMz>152.1</ms2LowMz>
              <ms2Res>LowRes</ms2Res>
              <dwell>25.83317</dwell>
              <collisionEnergy>20</collisionEnergy>
              <gain>20</gain>
              <retTime>16.411</retTime>
              <leftRTDelta>0.4558659</leftRTDelta>
              <rightRTDelta>0.4558659</rightRTDelta>
            </scanElement>
          </scanElements>
        </scanSegment>
        <scanSegment>
          <index>57</index>
          <scanType>DynamicMRM</scanType>
          <scanElements>
            <scanElement>
              <index>1</index>
              <compoundName>anthracene</compoundName>
              <isISTD>false</isISTD>
              <ms1LowMz>178.1</ms1LowMz>
              <ms1Res>LowRes</ms1Res>
              <ms2LowMz>150.1</ms2LowMz>
              <ms2Res>LowRes</ms2Res>
              <dwell>25.83317</dwell>
              <collisionEnergy>42</collisionEnergy>
              <gain>20</gain>
              <retTime>16.411</retTime>
              <leftRTDelta>0.4558659</leftRTDelta>
              <rightRTDelta>0.4558659</rightRTDelta>
            </scanElement>
          </scanElements>
        </scanSegment>
        <scanSegment>
          <index>58</index>
          <scanType>DynamicMRM</scanType>
          <scanElements>
            <scanElement>
              <index>1</index>
              <compoundName>δ-HCH</compoundName>
              <isISTD>false</isISTD>
              <ms1LowMz>218.9</ms1LowMz>
              <ms1Res>LowRes</ms1Res>
              <ms2LowMz>182.9</ms2LowMz>
              <ms2Res>LowRes</ms2Res>
              <dwell>43.77205</dwell>
              <collisionEnergy>8</collisionEnergy>
              <gain>20</gain>
              <retTime>16.817</retTime>
              <leftRTDelta>0.3</leftRTDelta>
              <rightRTDelta>0.3</rightRTDelta>
            </scanElement>
          </scanElements>
        </scanSegment>
        <scanSegment>
          <index>59</index>
          <scanType>DynamicMRM</scanType>
          <scanElements>
            <scanElement>
              <index>1</index>
              <compoundName>δ-HCH</compoundName>
              <isISTD>false</isISTD>
              <ms1LowMz>180.9</ms1LowMz>
              <ms1Res>LowRes</ms1Res>
              <ms2LowMz>144.9</ms2LowMz>
              <ms2Res>LowRes</ms2Res>
              <dwell>43.77205</dwell>
              <collisionEnergy>16</collisionEnergy>
              <gain>20</gain>
              <retTime>16.817</retTime>
              <leftRTDelta>0.3</leftRTDelta>
              <rightRTDelta>0.3</rightRTDelta>
            </scanElement>
          </scanElements>
        </scanSegment>
        <scanSegment>
          <index>60</index>
          <scanType>DynamicMRM</scanType>
          <scanElements>
            <scanElement>
              <index>1</index>
              <compoundName>δ-HCH</compoundName>
              <isISTD>false</isISTD>
              <ms1LowMz>180.9</ms1LowMz>
              <ms1Res>LowRes</ms1Res>
              <ms2LowMz>109</ms2LowMz>
              <ms2Res>LowRes</ms2Res>
              <dwell>43.77205</dwell>
              <collisionEnergy>28</collisionEnergy>
              <gain>20</gain>
              <retTime>16.817</retTime>
              <leftRTDelta>0.3</leftRTDelta>
              <rightRTDelta>0.3</rightRTDelta>
            </scanElement>
          </scanElements>
        </scanSegment>
        <scanSegment>
          <index>61</index>
          <scanType>DynamicMRM</scanType>
          <scanElements>
            <scanElement>
              <index>1</index>
              <compoundName>propanil</compoundName>
              <isISTD>false</isISTD>
              <ms1LowMz>217</ms1LowMz>
              <ms1Res>LowRes</ms1Res>
              <ms2LowMz>161</ms2LowMz>
              <ms2Res>LowRes</ms2Res>
              <dwell>47.81474</dwell>
              <collisionEnergy>10</collisionEnergy>
              <gain>20</gain>
              <retTime>18.183</retTime>
              <leftRTDelta>0.6880426</leftRTDelta>
              <rightRTDelta>0.6880426</rightRTDelta>
            </scanElement>
          </scanElements>
        </scanSegment>
        <scanSegment>
          <index>62</index>
          <scanType>DynamicMRM</scanType>
          <scanElements>
            <scanElement>
              <index>1</index>
              <compoundName>propanil</compoundName>
              <isISTD>false</isISTD>
              <ms1LowMz>160.9</ms1LowMz>
              <ms1Res>LowRes</ms1Res>
              <ms2LowMz>99</ms2LowMz>
              <ms2Res>LowRes</ms2Res>
              <dwell>47.81474</dwell>
              <collisionEnergy>24</collisionEnergy>
              <gain>20</gain>
              <retTime>18.183</retTime>
              <leftRTDelta>0.6880426</leftRTDelta>
              <rightRTDelta>0.6880426</rightRTDelta>
            </scanElement>
          </scanElements>
        </scanSegment>
        <scanSegment>
          <index>63</index>
          <scanType>DynamicMRM</scanType>
          <scanElements>
            <scanElement>
              <index>1</index>
              <compoundName>propanil</compoundName>
              <isISTD>false</isISTD>
              <ms1LowMz>160.9</ms1LowMz>
              <ms1Res>LowRes</ms1Res>
              <ms2LowMz>90</ms2LowMz>
              <ms2Res>LowRes</ms2Res>
              <dwell>47.81474</dwell>
              <collisionEnergy>22</collisionEnergy>
              <gain>20</gain>
              <retTime>18.183</retTime>
              <leftRTDelta>0.6880426</leftRTDelta>
              <rightRTDelta>0.6880426</rightRTDelta>
            </scanElement>
          </scanElements>
        </scanSegment>
        <scanSegment>
          <index>64</index>
          <scanType>DynamicMRM</scanType>
          <scanElements>
            <scanElement>
              <index>1</index>
              <compoundName>PCB-28</compoundName>
              <isISTD>false</isISTD>
              <ms1LowMz>257.9</ms1LowMz>
              <ms1Res>LowRes</ms1Res>
              <ms2LowMz>186</ms2LowMz>
              <ms2Res>LowRes</ms2Res>
              <dwell>35.5856056</dwell>
              <collisionEnergy>26</collisionEnergy>
              <gain>20</gain>
              <retTime>18.397</retTime>
              <leftRTDelta>0.6208038</leftRTDelta>
              <rightRTDelta>0.6208038</rightRTDelta>
            </scanElement>
          </scanElements>
        </scanSegment>
        <scanSegment>
          <index>65</index>
          <scanType>DynamicMRM</scanType>
          <scanElements>
            <scanElement>
              <index>1</index>
              <compoundName>PCB-28</compoundName>
              <isISTD>false</isISTD>
              <ms1LowMz>255.9</ms1LowMz>
              <ms1Res>LowRes</ms1Res>
              <ms2LowMz>186</ms2LowMz>
              <ms2Res>LowRes</ms2Res>
              <dwell>35.5856056</dwell>
              <collisionEnergy>26</collisionEnergy>
              <gain>20</gain>
              <retTime>18.397</retTime>
              <leftRTDelta>0.6208038</leftRTDelta>
              <rightRTDelta>0.6208038</rightRTDelta>
            </scanElement>
          </scanElements>
        </scanSegment>
        <scanSegment>
          <index>66</index>
          <scanType>DynamicMRM</scanType>
          <scanElements>
            <scanElement>
              <index>1</index>
              <compoundName>vinclozolin</compoundName>
              <isISTD>false</isISTD>
              <ms1LowMz>285</ms1LowMz>
              <ms1Res>LowRes</ms1Res>
              <ms2LowMz>212</ms2LowMz>
              <ms2Res>LowRes</ms2Res>
              <dwell>35.5878563</dwell>
              <collisionEnergy>12</collisionEnergy>
              <gain>20</gain>
              <retTime>18.635</retTime>
              <leftRTDelta>0.4900169</leftRTDelta>
              <rightRTDelta>0.4900169</rightRTDelta>
            </scanElement>
          </scanElements>
        </scanSegment>
        <scanSegment>
          <index>67</index>
          <scanType>DynamicMRM</scanType>
          <scanElements>
            <scanElement>
              <index>1</index>
              <compoundName>vinclozolin</compoundName>
              <isISTD>false</isISTD>
              <ms1LowMz>212</ms1LowMz>
              <ms1Res>LowRes</ms1Res>
              <ms2LowMz>172</ms2LowMz>
              <ms2Res>LowRes</ms2Res>
              <dwell>35.5878563</dwell>
              <collisionEnergy>16</collisionEnergy>
              <gain>20</gain>
              <retTime>18.635</retTime>
              <leftRTDelta>0.4900169</leftRTDelta>
              <rightRTDelta>0.4900169</rightRTDelta>
            </scanElement>
          </scanElements>
        </scanSegment>
        <scanSegment>
          <index>68</index>
          <scanType>DynamicMRM</scanType>
          <scanElements>
            <scanElement>
              <index>1</index>
              <compoundName>vinclozolin</compoundName>
              <isISTD>false</isISTD>
              <ms1LowMz>212</ms1LowMz>
              <ms1Res>LowRes</ms1Res>
              <ms2LowMz>145</ms2LowMz>
              <ms2Res>LowRes</ms2Res>
              <dwell>35.5878563</dwell>
              <collisionEnergy>24</collisionEnergy>
              <gain>20</gain>
              <retTime>18.635</retTime>
              <leftRTDelta>0.4900169</leftRTDelta>
              <rightRTDelta>0.4900169</rightRTDelta>
            </scanElement>
          </scanElements>
        </scanSegment>
        <scanSegment>
          <index>69</index>
          <scanType>DynamicMRM</scanType>
          <scanElements>
            <scanElement>
              <index>1</index>
              <compoundName>heptachlor</compoundName>
              <isISTD>false</isISTD>
              <ms1LowMz>273.8</ms1LowMz>
              <ms1Res>LowRes</ms1Res>
              <ms2LowMz>238.9</ms2LowMz>
              <ms2Res>LowRes</ms2Res>
              <dwell>57.8346443</dwell>
              <collisionEnergy>16</collisionEnergy>
              <gain>20</gain>
              <retTime>19.031</retTime>
              <leftRTDelta>0.4519987</leftRTDelta>
              <rightRTDelta>0.4519987</rightRTDelta>
            </scanElement>
          </scanElements>
        </scanSegment>
        <scanSegment>
          <index>70</index>
          <scanType>DynamicMRM</scanType>
          <scanElements>
            <scanElement>
              <index>1</index>
              <compoundName>heptachlor</compoundName>
              <isISTD>false</isISTD>
              <ms1LowMz>271.8</ms1LowMz>
              <ms1Res>LowRes</ms1Res>
              <ms2LowMz>236.9</ms2LowMz>
              <ms2Res>LowRes</ms2Res>
              <dwell>57.8346443</dwell>
              <collisionEnergy>20</collisionEnergy>
              <gain>20</gain>
              <retTime>19.031</retTime>
              <leftRTDelta>0.4519987</leftRTDelta>
              <rightRTDelta>0.4519987</rightRTDelta>
            </scanElement>
          </scanElements>
        </scanSegment>
        <scanSegment>
          <index>71</index>
          <scanType>DynamicMRM</scanType>
          <scanElements>
            <scanElement>
              <index>1</index>
              <compoundName>aldrin</compoundName>
              <isISTD>false</isISTD>
              <ms1LowMz>292.9</ms1LowMz>
              <ms1Res>LowRes</ms1Res>
              <ms2LowMz>186</ms2LowMz>
              <ms2Res>LowRes</ms2Res>
              <dwell>26.609087</dwell>
              <collisionEnergy>40</collisionEnergy>
              <gain>20</gain>
              <retTime>20.226</retTime>
              <leftRTDelta>0.4181051</leftRTDelta>
              <rightRTDelta>0.4181051</rightRTDelta>
            </scanElement>
          </scanElements>
        </scanSegment>
        <scanSegment>
          <index>72</index>
          <scanType>DynamicMRM</scanType>
          <scanElements>
            <scanElement>
              <index>1</index>
              <compoundName>aldrin</compoundName>
              <isISTD>false</isISTD>
              <ms1LowMz>262.9</ms1LowMz>
              <ms1Res>LowRes</ms1Res>
              <ms2LowMz>193</ms2LowMz>
              <ms2Res>LowRes</ms2Res>
              <dwell>26.609087</dwell>
              <collisionEnergy>28</collisionEnergy>
              <gain>20</gain>
              <retTime>20.226</retTime>
              <leftRTDelta>0.4181051</leftRTDelta>
              <rightRTDelta>0.4181051</rightRTDelta>
            </scanElement>
          </scanElements>
        </scanSegment>
        <scanSegment>
          <index>73</index>
          <scanType>DynamicMRM</scanType>
          <scanElements>
            <scanElement>
              <index>1</index>
              <compoundName>aldrin</compoundName>
              <isISTD>false</isISTD>
              <ms1LowMz>262.9</ms1LowMz>
              <ms1Res>LowRes</ms1Res>
              <ms2LowMz>191</ms2LowMz>
              <ms2Res>LowRes</ms2Res>
              <dwell>26.609087</dwell>
              <collisionEnergy>34</collisionEnergy>
              <gain>20</gain>
              <retTime>20.226</retTime>
              <leftRTDelta>0.4181051</leftRTDelta>
              <rightRTDelta>0.4181051</rightRTDelta>
            </scanElement>
          </scanElements>
        </scanSegment>
        <scanSegment>
          <index>74</index>
          <scanType>DynamicMRM</scanType>
          <scanElements>
            <scanElement>
              <index>1</index>
              <compoundName>PCB-52</compoundName>
              <isISTD>false</isISTD>
              <ms1LowMz>291.9</ms1LowMz>
              <ms1Res>LowRes</ms1Res>
              <ms2LowMz>221.9</ms2LowMz>
              <ms2Res>LowRes</ms2Res>
              <dwell>34.8135757</dwell>
              <collisionEnergy>26</collisionEnergy>
              <gain>20</gain>
              <retTime>20.228</retTime>
              <leftRTDelta>0.7858753</leftRTDelta>
              <rightRTDelta>0.7858753</rightRTDelta>
            </scanElement>
          </scanElements>
        </scanSegment>
        <scanSegment>
          <index>75</index>
          <scanType>DynamicMRM</scanType>
          <scanElements>
            <scanElement>
              <index>1</index>
              <compoundName>PCB-52</compoundName>
              <isISTD>false</isISTD>
              <ms1LowMz>289.9</ms1LowMz>
              <ms1Res>LowRes</ms1Res>
              <ms2LowMz>254.9</ms2LowMz>
              <ms2Res>LowRes</ms2Res>
              <dwell>34.8135757</dwell>
              <collisionEnergy>12</collisionEnergy>
              <gain>20</gain>
              <retTime>20.228</retTime>
              <leftRTDelta>0.7858753</leftRTDelta>
              <rightRTDelta>0.7858753</rightRTDelta>
            </scanElement>
          </scanElements>
        </scanSegment>
        <scanSegment>
          <index>76</index>
          <scanType>DynamicMRM</scanType>
          <scanElements>
            <scanElement>
              <index>1</index>
              <compoundName>PCB-52</compoundName>
              <isISTD>false</isISTD>
              <ms1LowMz>289.9</ms1LowMz>
              <ms1Res>LowRes</ms1Res>
              <ms2LowMz>219.9</ms2LowMz>
              <ms2Res>LowRes</ms2Res>
              <dwell>34.8135757</dwell>
              <collisionEnergy>26</collisionEnergy>
              <gain>20</gain>
              <retTime>20.228</retTime>
              <leftRTDelta>0.7858753</leftRTDelta>
              <rightRTDelta>0.7858753</rightRTDelta>
            </scanElement>
          </scanElements>
        </scanSegment>
        <scanSegment>
          <index>77</index>
          <scanType>DynamicMRM</scanType>
          <scanElements>
            <scanElement>
              <index>1</index>
              <compoundName>malathion</compoundName>
              <isISTD>false</isISTD>
              <ms1LowMz>173.1</ms1LowMz>
              <ms1Res>LowRes</ms1Res>
              <ms2LowMz>127</ms2LowMz>
              <ms2Res>LowRes</ms2Res>
              <dwell>18.3923531</dwell>
              <collisionEnergy>6</collisionEnergy>
              <gain>20</gain>
              <retTime>20.86</retTime>
              <leftRTDelta>0.3</leftRTDelta>
              <rightRTDelta>0.3</rightRTDelta>
            </scanElement>
          </scanElements>
        </scanSegment>
        <scanSegment>
          <index>78</index>
          <scanType>DynamicMRM</scanType>
          <scanElements>
            <scanElement>
              <index>1</index>
              <compoundName>malathion</compoundName>
              <isISTD>false</isISTD>
              <ms1LowMz>173.1</ms1LowMz>
              <ms1Res>LowRes</ms1Res>
              <ms2LowMz>99</ms2LowMz>
              <ms2Res>LowRes</ms2Res>
              <dwell>18.3923531</dwell>
              <collisionEnergy>14</collisionEnergy>
              <gain>20</gain>
              <retTime>20.86</retTime>
              <leftRTDelta>0.3</leftRTDelta>
              <rightRTDelta>0.3</rightRTDelta>
            </scanElement>
          </scanElements>
        </scanSegment>
        <scanSegment>
          <index>79</index>
          <scanType>DynamicMRM</scanType>
          <scanElements>
            <scanElement>
              <index>1</index>
              <compoundName>malathion</compoundName>
              <isISTD>false</isISTD>
              <ms1LowMz>158.1</ms1LowMz>
              <ms1Res>LowRes</ms1Res>
              <ms2LowMz>125</ms2LowMz>
              <ms2Res>LowRes</ms2Res>
              <dwell>18.3923531</dwell>
              <collisionEnergy>10</collisionEnergy>
              <gain>20</gain>
              <retTime>20.86</retTime>
              <leftRTDelta>0.3</leftRTDelta>
              <rightRTDelta>0.3</rightRTDelta>
            </scanElement>
          </scanElements>
        </scanSegment>
        <scanSegment>
          <index>80</index>
          <scanType>DynamicMRM</scanType>
          <scanElements>
            <scanElement>
              <index>1</index>
              <compoundName>chlorpyrifos</compoundName>
              <isISTD>false</isISTD>
              <ms1LowMz>313.9</ms1LowMz>
              <ms1Res>LowRes</ms1Res>
              <ms2LowMz>285.9</ms2LowMz>
              <ms2Res>LowRes</ms2Res>
              <dwell>21.960577</dwell>
              <collisionEnergy>8</collisionEnergy>
              <gain>20</gain>
              <retTime>20.998</retTime>
              <leftRTDelta>0.6401396</leftRTDelta>
              <rightRTDelta>0.6401396</rightRTDelta>
            </scanElement>
          </scanElements>
        </scanSegment>
        <scanSegment>
          <index>81</index>
          <scanType>DynamicMRM</scanType>
          <scanElements>
            <scanElement>
              <index>1</index>
              <compoundName>chlorpyrifos</compoundName>
              <isISTD>false</isISTD>
              <ms1LowMz>313.9</ms1LowMz>
              <ms1Res>LowRes</ms1Res>
              <ms2LowMz>257.9</ms2LowMz>
              <ms2Res>LowRes</ms2Res>
              <dwell>21.960577</dwell>
              <collisionEnergy>14</collisionEnergy>
              <gain>20</gain>
              <retTime>20.998</retTime>
              <leftRTDelta>0.6401396</leftRTDelta>
              <rightRTDelta>0.6401396</rightRTDelta>
            </scanElement>
          </scanElements>
        </scanSegment>
        <scanSegment>
          <index>82</index>
          <scanType>DynamicMRM</scanType>
          <scanElements>
            <scanElement>
              <index>1</index>
              <compoundName>chlorpyrifos</compoundName>
              <isISTD>false</isISTD>
              <ms1LowMz>196.9</ms1LowMz>
              <ms1Res>LowRes</ms1Res>
              <ms2LowMz>168.9</ms2LowMz>
              <ms2Res>LowRes</ms2Res>
              <dwell>21.960577</dwell>
              <collisionEnergy>14</collisionEnergy>
              <gain>20</gain>
              <retTime>20.998</retTime>
              <leftRTDelta>0.6401396</leftRTDelta>
              <rightRTDelta>0.6401396</rightRTDelta>
            </scanElement>
          </scanElements>
        </scanSegment>
        <scanSegment>
          <index>83</index>
          <scanType>DynamicMRM</scanType>
          <scanElements>
            <scanElement>
              <index>1</index>
              <compoundName>IS-chlorpyrifos</compoundName>
              <isISTD>true</isISTD>
              <ms1LowMz>200</ms1LowMz>
              <ms1Res>LowRes</ms1Res>
              <ms2LowMz>171.9</ms2LowMz>
              <ms2Res>LowRes</ms2Res>
              <dwell>20.3244686</dwell>
              <collisionEnergy>15</collisionEnergy>
              <gain>20</gain>
              <retTime>21.007</retTime>
              <leftRTDelta>0.4874611</leftRTDelta>
              <rightRTDelta>0.4874611</rightRTDelta>
            </scanElement>
          </scanElements>
        </scanSegment>
        <scanSegment>
          <index>84</index>
          <scanType>DynamicMRM</scanType>
          <scanElements>
            <scanElement>
              <index>1</index>
              <compoundName>IS-chlorpyrifos</compoundName>
              <isISTD>true</isISTD>
              <ms1LowMz>198</ms1LowMz>
              <ms1Res>LowRes</ms1Res>
              <ms2LowMz>169.9</ms2LowMz>
              <ms2Res>LowRes</ms2Res>
              <dwell>20.3244686</dwell>
              <collisionEnergy>15</collisionEnergy>
              <gain>20</gain>
              <retTime>21.007</retTime>
              <leftRTDelta>0.4874611</leftRTDelta>
              <rightRTDelta>0.4874611</rightRTDelta>
            </scanElement>
          </scanElements>
        </scanSegment>
        <scanSegment>
          <index>85</index>
          <scanType>DynamicMRM</scanType>
          <scanElements>
            <scanElement>
              <index>1</index>
              <compoundName>IS-chlorpyrifos</compoundName>
              <isISTD>true</isISTD>
              <ms1LowMz>99</ms1LowMz>
              <ms1Res>LowRes</ms1Res>
              <ms2LowMz>67</ms2LowMz>
              <ms2Res>LowRes</ms2Res>
              <dwell>20.3244686</dwell>
              <collisionEnergy>15</collisionEnergy>
              <gain>20</gain>
              <retTime>21.007</retTime>
              <leftRTDelta>0.4874611</leftRTDelta>
              <rightRTDelta>0.4874611</rightRTDelta>
            </scanElement>
          </scanElements>
        </scanSegment>
        <scanSegment>
          <index>86</index>
          <scanType>DynamicMRM</scanType>
          <scanElements>
            <scanElement>
              <index>1</index>
              <compoundName>fenthion</compoundName>
              <isISTD>false</isISTD>
              <ms1LowMz>278</ms1LowMz>
              <ms1Res>LowRes</ms1Res>
              <ms2LowMz>169</ms2LowMz>
              <ms2Res>LowRes</ms2Res>
              <dwell>25.7725773</dwell>
              <collisionEnergy>14</collisionEnergy>
              <gain>20</gain>
              <retTime>21.249</retTime>
              <leftRTDelta>0.5700064</leftRTDelta>
              <rightRTDelta>0.5700064</rightRTDelta>
            </scanElement>
          </scanElements>
        </scanSegment>
        <scanSegment>
          <index>87</index>
          <scanType>DynamicMRM</scanType>
          <scanElements>
            <scanElement>
              <index>1</index>
              <compoundName>fenthion</compoundName>
              <isISTD>false</isISTD>
              <ms1LowMz>278</ms1LowMz>
              <ms1Res>LowRes</ms1Res>
              <ms2LowMz>125</ms2LowMz>
              <ms2Res>LowRes</ms2Res>
              <dwell>25.7725773</dwell>
              <collisionEnergy>20</collisionEnergy>
              <gain>20</gain>
              <retTime>21.249</retTime>
              <leftRTDelta>0.5700064</leftRTDelta>
              <rightRTDelta>0.5700064</rightRTDelta>
            </scanElement>
          </scanElements>
        </scanSegment>
        <scanSegment>
          <index>88</index>
          <scanType>DynamicMRM</scanType>
          <scanElements>
            <scanElement>
              <index>1</index>
              <compoundName>fenthion</compoundName>
              <isISTD>false</isISTD>
              <ms1LowMz>278</ms1LowMz>
              <ms1Res>LowRes</ms1Res>
              <ms2LowMz>109</ms2LowMz>
              <ms2Res>LowRes</ms2Res>
              <dwell>25.7725773</dwell>
              <collisionEnergy>20</collisionEnergy>
              <gain>20</gain>
              <retTime>21.249</retTime>
              <leftRTDelta>0.5700064</leftRTDelta>
              <rightRTDelta>0.5700064</rightRTDelta>
            </scanElement>
          </scanElements>
        </scanSegment>
        <scanSegment>
          <index>89</index>
          <scanType>DynamicMRM</scanType>
          <scanElements>
            <scanElement>
              <index>1</index>
              <compoundName>isocarbophos</compoundName>
              <isISTD>false</isISTD>
              <ms1LowMz>289.1</ms1LowMz>
              <ms1Res>LowRes</ms1Res>
              <ms2LowMz>136</ms2LowMz>
              <ms2Res>LowRes</ms2Res>
              <dwell>43.7318954</dwell>
              <collisionEnergy>14</collisionEnergy>
              <gain>20</gain>
              <retTime>21.7</retTime>
              <leftRTDelta>0.37745</leftRTDelta>
              <rightRTDelta>0.37745</rightRTDelta>
            </scanElement>
          </scanElements>
        </scanSegment>
        <scanSegment>
          <index>90</index>
          <scanType>DynamicMRM</scanType>
          <scanElements>
            <scanElement>
              <index>1</index>
              <compoundName>isocarbophos</compoundName>
              <isISTD>false</isISTD>
              <ms1LowMz>230</ms1LowMz>
              <ms1Res>LowRes</ms1Res>
              <ms2LowMz>212</ms2LowMz>
              <ms2Res>LowRes</ms2Res>
              <dwell>43.7318954</dwell>
              <collisionEnergy>10</collisionEnergy>
              <gain>20</gain>
              <retTime>21.7</retTime>
              <leftRTDelta>0.37745</leftRTDelta>
              <rightRTDelta>0.37745</rightRTDelta>
            </scanElement>
          </scanElements>
        </scanSegment>
        <scanSegment>
          <index>91</index>
          <scanType>DynamicMRM</scanType>
          <scanElements>
            <scanElement>
              <index>1</index>
              <compoundName>isocarbophos</compoundName>
              <isISTD>false</isISTD>
              <ms1LowMz>230</ms1LowMz>
              <ms1Res>LowRes</ms1Res>
              <ms2LowMz>198</ms2LowMz>
              <ms2Res>LowRes</ms2Res>
              <dwell>43.7318954</dwell>
              <collisionEnergy>10</collisionEnergy>
              <gain>20</gain>
              <retTime>21.7</retTime>
              <leftRTDelta>0.37745</leftRTDelta>
              <rightRTDelta>0.37745</rightRTDelta>
            </scanElement>
          </scanElements>
        </scanSegment>
        <scanSegment>
          <index>92</index>
          <scanType>DynamicMRM</scanType>
          <scanElements>
            <scanElement>
              <index>1</index>
              <compoundName>oxychlordane</compoundName>
              <isISTD>false</isISTD>
              <ms1LowMz>185</ms1LowMz>
              <ms1Res>LowRes</ms1Res>
              <ms2LowMz>149</ms2LowMz>
              <ms2Res>LowRes</ms2Res>
              <dwell>36.8076134</dwell>
              <collisionEnergy>6</collisionEnergy>
              <gain>20</gain>
              <retTime>23.168</retTime>
              <leftRTDelta>0.531826</leftRTDelta>
              <rightRTDelta>0.531826</rightRTDelta>
            </scanElement>
          </scanElements>
        </scanSegment>
        <scanSegment>
          <index>93</index>
          <scanType>DynamicMRM</scanType>
          <scanElements>
            <scanElement>
              <index>1</index>
              <compoundName>oxychlordane</compoundName>
              <isISTD>false</isISTD>
              <ms1LowMz>185</ms1LowMz>
              <ms1Res>LowRes</ms1Res>
              <ms2LowMz>121</ms2LowMz>
              <ms2Res>LowRes</ms2Res>
              <dwell>36.8076134</dwell>
              <collisionEnergy>12</collisionEnergy>
              <gain>20</gain>
              <retTime>23.168</retTime>
              <leftRTDelta>0.531826</leftRTDelta>
              <rightRTDelta>0.531826</rightRTDelta>
            </scanElement>
          </scanElements>
        </scanSegment>
        <scanSegment>
          <index>94</index>
          <scanType>DynamicMRM</scanType>
          <scanElements>
            <scanElement>
              <index>1</index>
              <compoundName>oxychlordane</compoundName>
              <isISTD>false</isISTD>
              <ms1LowMz>185</ms1LowMz>
              <ms1Res>LowRes</ms1Res>
              <ms2LowMz>85</ms2LowMz>
              <ms2Res>LowRes</ms2Res>
              <dwell>36.8076134</dwell>
              <collisionEnergy>26</collisionEnergy>
              <gain>20</gain>
              <retTime>23.168</retTime>
              <leftRTDelta>0.531826</leftRTDelta>
              <rightRTDelta>0.531826</rightRTDelta>
            </scanElement>
          </scanElements>
        </scanSegment>
        <scanSegment>
          <index>95</index>
          <scanType>DynamicMRM</scanType>
          <scanElements>
            <scanElement>
              <index>1</index>
              <compoundName>heptachlor endo-epoxide</compoundName>
              <isISTD>false</isISTD>
              <ms1LowMz>354.8</ms1LowMz>
              <ms1Res>LowRes</ms1Res>
              <ms2LowMz>219</ms2LowMz>
              <ms2Res>LowRes</ms2Res>
              <dwell>20.587965</dwell>
              <collisionEnergy>32</collisionEnergy>
              <gain>20</gain>
              <retTime>23.494</retTime>
              <leftRTDelta>0.3</leftRTDelta>
              <rightRTDelta>0.3</rightRTDelta>
            </scanElement>
          </scanElements>
        </scanSegment>
        <scanSegment>
          <index>96</index>
          <scanType>DynamicMRM</scanType>
          <scanElements>
            <scanElement>
              <index>1</index>
              <compoundName>heptachlor endo-epoxide</compoundName>
              <isISTD>false</isISTD>
              <ms1LowMz>352.8</ms1LowMz>
              <ms1Res>LowRes</ms1Res>
              <ms2LowMz>253</ms2LowMz>
              <ms2Res>LowRes</ms2Res>
              <dwell>20.587965</dwell>
              <collisionEnergy>26</collisionEnergy>
              <gain>20</gain>
              <retTime>23.494</retTime>
              <leftRTDelta>0.3</leftRTDelta>
              <rightRTDelta>0.3</rightRTDelta>
            </scanElement>
          </scanElements>
        </scanSegment>
        <scanSegment>
          <index>97</index>
          <scanType>DynamicMRM</scanType>
          <scanElements>
            <scanElement>
              <index>1</index>
              <compoundName>heptachlor endo-epoxide</compoundName>
              <isISTD>false</isISTD>
              <ms1LowMz>352.8</ms1LowMz>
              <ms1Res>LowRes</ms1Res>
              <ms2LowMz>219</ms2LowMz>
              <ms2Res>LowRes</ms2Res>
              <dwell>20.587965</dwell>
              <collisionEnergy>32</collisionEnergy>
              <gain>20</gain>
              <retTime>23.494</retTime>
              <leftRTDelta>0.3</leftRTDelta>
              <rightRTDelta>0.3</rightRTDelta>
            </scanElement>
          </scanElements>
        </scanSegment>
        <scanSegment>
          <index>98</index>
          <scanType>DynamicMRM</scanType>
          <scanElements>
            <scanElement>
              <index>1</index>
              <compoundName>chlozolinate</compoundName>
              <isISTD>false</isISTD>
              <ms1LowMz>330.9</ms1LowMz>
              <ms1Res>LowRes</ms1Res>
              <ms2LowMz>258.9</ms2LowMz>
              <ms2Res>LowRes</ms2Res>
              <dwell>18.8401642</dwell>
              <collisionEnergy>6</collisionEnergy>
              <gain>20</gain>
              <retTime>23.56</retTime>
              <leftRTDelta>0.32897</leftRTDelta>
              <rightRTDelta>0.32897</rightRTDelta>
            </scanElement>
          </scanElements>
        </scanSegment>
        <scanSegment>
          <index>99</index>
          <scanType>DynamicMRM</scanType>
          <scanElements>
            <scanElement>
              <index>1</index>
              <compoundName>chlozolinate</compoundName>
              <isISTD>false</isISTD>
              <ms1LowMz>258.9</ms1LowMz>
              <ms1Res>LowRes</ms1Res>
              <ms2LowMz>188</ms2LowMz>
              <ms2Res>LowRes</ms2Res>
              <dwell>18.8401642</dwell>
              <collisionEnergy>14</collisionEnergy>
              <gain>20</gain>
              <retTime>23.56</retTime>
              <leftRTDelta>0.32897</leftRTDelta>
              <rightRTDelta>0.32897</rightRTDelta>
            </scanElement>
          </scanElements>
        </scanSegment>
        <scanSegment>
          <index>100</index>
          <scanType>DynamicMRM</scanType>
          <scanElements>
            <scanElement>
              <index>1</index>
              <compoundName>chlozolinate</compoundName>
              <isISTD>false</isISTD>
              <ms1LowMz>258.9</ms1LowMz>
              <ms1Res>LowRes</ms1Res>
              <ms2LowMz>153</ms2LowMz>
              <ms2Res>LowRes</ms2Res>
              <dwell>18.8401642</dwell>
              <collisionEnergy>28</collisionEnergy>
              <gain>20</gain>
              <retTime>23.56</retTime>
              <leftRTDelta>0.32897</leftRTDelta>
              <rightRTDelta>0.32897</rightRTDelta>
            </scanElement>
          </scanElements>
        </scanSegment>
        <scanSegment>
          <index>101</index>
          <scanType>DynamicMRM</scanType>
          <scanElements>
            <scanElement>
              <index>1</index>
              <compoundName>fluoranthene</compoundName>
              <isISTD>false</isISTD>
              <ms1LowMz>202.1</ms1LowMz>
              <ms1Res>LowRes</ms1Res>
              <ms2LowMz>200.1</ms2LowMz>
              <ms2Res>LowRes</ms2Res>
              <dwell>25.0879536</dwell>
              <collisionEnergy>30</collisionEnergy>
              <gain>20</gain>
              <retTime>23.645</retTime>
              <leftRTDelta>0.6072521</leftRTDelta>
              <rightRTDelta>0.6072521</rightRTDelta>
            </scanElement>
          </scanElements>
        </scanSegment>
        <scanSegment>
          <index>102</index>
          <scanType>DynamicMRM</scanType>
          <scanElements>
            <scanElement>
              <index>1</index>
              <compoundName>fluoranthene</compoundName>
              <isISTD>false</isISTD>
              <ms1LowMz>200.1</ms1LowMz>
              <ms1Res>LowRes</ms1Res>
              <ms2LowMz>198.1</ms2LowMz>
              <ms2Res>LowRes</ms2Res>
              <dwell>25.0879536</dwell>
              <collisionEnergy>30</collisionEnergy>
              <gain>20</gain>
              <retTime>23.645</retTime>
              <leftRTDelta>0.6072521</leftRTDelta>
              <rightRTDelta>0.6072521</rightRTDelta>
            </scanElement>
          </scanElements>
        </scanSegment>
        <scanSegment>
          <index>103</index>
          <scanType>DynamicMRM</scanType>
          <scanElements>
            <scanElement>
              <index>1</index>
              <compoundName>mecarbam</compoundName>
              <isISTD>false</isISTD>
              <ms1LowMz>329</ms1LowMz>
              <ms1Res>LowRes</ms1Res>
              <ms2LowMz>131.1</ms2LowMz>
              <ms2Res>LowRes</ms2Res>
              <dwell>21.1387177</dwell>
              <collisionEnergy>18</collisionEnergy>
              <gain>20</gain>
              <retTime>23.903</retTime>
              <leftRTDelta>0.4154158</leftRTDelta>
              <rightRTDelta>0.4154158</rightRTDelta>
            </scanElement>
          </scanElements>
        </scanSegment>
        <scanSegment>
          <index>104</index>
          <scanType>DynamicMRM</scanType>
          <scanElements>
            <scanElement>
              <index>1</index>
              <compoundName>mecarbam</compoundName>
              <isISTD>false</isISTD>
              <ms1LowMz>296</ms1LowMz>
              <ms1Res>LowRes</ms1Res>
              <ms2LowMz>196.1</ms2LowMz>
              <ms2Res>LowRes</ms2Res>
              <dwell>21.1387177</dwell>
              <collisionEnergy>8</collisionEnergy>
              <gain>20</gain>
              <retTime>23.903</retTime>
              <leftRTDelta>0.4154158</leftRTDelta>
              <rightRTDelta>0.4154158</rightRTDelta>
            </scanElement>
          </scanElements>
        </scanSegment>
        <scanSegment>
          <index>105</index>
          <scanType>DynamicMRM</scanType>
          <scanElements>
            <scanElement>
              <index>1</index>
              <compoundName>mecarbam</compoundName>
              <isISTD>false</isISTD>
              <ms1LowMz>296</ms1LowMz>
              <ms1Res>LowRes</ms1Res>
              <ms2LowMz>168.1</ms2LowMz>
              <ms2Res>LowRes</ms2Res>
              <dwell>21.1387177</dwell>
              <collisionEnergy>16</collisionEnergy>
              <gain>20</gain>
              <retTime>23.903</retTime>
              <leftRTDelta>0.4154158</leftRTDelta>
              <rightRTDelta>0.4154158</rightRTDelta>
            </scanElement>
          </scanElements>
        </scanSegment>
        <scanSegment>
          <index>106</index>
          <scanType>DynamicMRM</scanType>
          <scanElements>
            <scanElement>
              <index>1</index>
              <compoundName>procymidone</compoundName>
              <isISTD>false</isISTD>
              <ms1LowMz>285</ms1LowMz>
              <ms1Res>LowRes</ms1Res>
              <ms2LowMz>96</ms2LowMz>
              <ms2Res>LowRes</ms2Res>
              <dwell>22.2177715</dwell>
              <collisionEnergy>10</collisionEnergy>
              <gain>20</gain>
              <retTime>24.134</retTime>
              <leftRTDelta>0.5306864</leftRTDelta>
              <rightRTDelta>0.5306864</rightRTDelta>
            </scanElement>
          </scanElements>
        </scanSegment>
        <scanSegment>
          <index>107</index>
          <scanType>DynamicMRM</scanType>
          <scanElements>
            <scanElement>
              <index>1</index>
              <compoundName>procymidone</compoundName>
              <isISTD>false</isISTD>
              <ms1LowMz>283</ms1LowMz>
              <ms1Res>LowRes</ms1Res>
              <ms2LowMz>96</ms2LowMz>
              <ms2Res>LowRes</ms2Res>
              <dwell>22.2177715</dwell>
              <collisionEnergy>10</collisionEnergy>
              <gain>20</gain>
              <retTime>24.134</retTime>
              <leftRTDelta>0.5306864</leftRTDelta>
              <rightRTDelta>0.5306864</rightRTDelta>
            </scanElement>
          </scanElements>
        </scanSegment>
        <scanSegment>
          <index>108</index>
          <scanType>DynamicMRM</scanType>
          <scanElements>
            <scanElement>
              <index>1</index>
              <compoundName>procymidone</compoundName>
              <isISTD>false</isISTD>
              <ms1LowMz>283</ms1LowMz>
              <ms1Res>LowRes</ms1Res>
              <ms2LowMz>68</ms2LowMz>
              <ms2Res>LowRes</ms2Res>
              <dwell>22.2177715</dwell>
              <collisionEnergy>24</collisionEnergy>
              <gain>20</gain>
              <retTime>24.134</retTime>
              <leftRTDelta>0.5306864</leftRTDelta>
              <rightRTDelta>0.5306864</rightRTDelta>
            </scanElement>
          </scanElements>
        </scanSegment>
        <scanSegment>
          <index>109</index>
          <scanType>DynamicMRM</scanType>
          <scanElements>
            <scanElement>
              <index>1</index>
              <compoundName>cis-chlordane</compoundName>
              <isISTD>false</isISTD>
              <ms1LowMz>374.8</ms1LowMz>
              <ms1Res>LowRes</ms1Res>
              <ms2LowMz>265.9</ms2LowMz>
              <ms2Res>LowRes</ms2Res>
              <dwell>19.5700951</dwell>
              <collisionEnergy>26</collisionEnergy>
              <gain>20</gain>
              <retTime>24.694</retTime>
              <leftRTDelta>0.4725647</leftRTDelta>
              <rightRTDelta>0.4725647</rightRTDelta>
            </scanElement>
          </scanElements>
        </scanSegment>
        <scanSegment>
          <index>110</index>
          <scanType>DynamicMRM</scanType>
          <scanElements>
            <scanElement>
              <index>1</index>
              <compoundName>cis-chlordane</compoundName>
              <isISTD>false</isISTD>
              <ms1LowMz>372.8</ms1LowMz>
              <ms1Res>LowRes</ms1Res>
              <ms2LowMz>265.9</ms2LowMz>
              <ms2Res>LowRes</ms2Res>
              <dwell>19.5700951</dwell>
              <collisionEnergy>22</collisionEnergy>
              <gain>20</gain>
              <retTime>24.694</retTime>
              <leftRTDelta>0.4725647</leftRTDelta>
              <rightRTDelta>0.4725647</rightRTDelta>
            </scanElement>
          </scanElements>
        </scanSegment>
        <scanSegment>
          <index>111</index>
          <scanType>DynamicMRM</scanType>
          <scanElements>
            <scanElement>
              <index>1</index>
              <compoundName>cis-chlordane</compoundName>
              <isISTD>false</isISTD>
              <ms1LowMz>372.8</ms1LowMz>
              <ms1Res>LowRes</ms1Res>
              <ms2LowMz>263.9</ms2LowMz>
              <ms2Res>LowRes</ms2Res>
              <dwell>19.5700951</dwell>
              <collisionEnergy>28</collisionEnergy>
              <gain>20</gain>
              <retTime>24.694</retTime>
              <leftRTDelta>0.4725647</leftRTDelta>
              <rightRTDelta>0.4725647</rightRTDelta>
            </scanElement>
          </scanElements>
        </scanSegment>
        <scanSegment>
          <index>112</index>
          <scanType>DynamicMRM</scanType>
          <scanElements>
            <scanElement>
              <index>1</index>
              <compoundName>methidathion</compoundName>
              <isISTD>false</isISTD>
              <ms1LowMz>145</ms1LowMz>
              <ms1Res>LowRes</ms1Res>
              <ms2LowMz>85</ms2LowMz>
              <ms2Res>LowRes</ms2Res>
              <dwell>19.4914989</dwell>
              <collisionEnergy>8</collisionEnergy>
              <gain>20</gain>
              <retTime>24.74</retTime>
              <leftRTDelta>0.6760883</leftRTDelta>
              <rightRTDelta>0.6760883</rightRTDelta>
            </scanElement>
          </scanElements>
        </scanSegment>
        <scanSegment>
          <index>113</index>
          <scanType>DynamicMRM</scanType>
          <scanElements>
            <scanElement>
              <index>1</index>
              <compoundName>methidathion</compoundName>
              <isISTD>false</isISTD>
              <ms1LowMz>145</ms1LowMz>
              <ms1Res>LowRes</ms1Res>
              <ms2LowMz>58</ms2LowMz>
              <ms2Res>LowRes</ms2Res>
              <dwell>19.4914989</dwell>
              <collisionEnergy>14</collisionEnergy>
              <gain>20</gain>
              <retTime>24.74</retTime>
              <leftRTDelta>0.6760883</leftRTDelta>
              <rightRTDelta>0.6760883</rightRTDelta>
            </scanElement>
          </scanElements>
        </scanSegment>
        <scanSegment>
          <index>114</index>
          <scanType>DynamicMRM</scanType>
          <scanElements>
            <scanElement>
              <index>1</index>
              <compoundName>o,p′-DDE</compoundName>
              <isISTD>false</isISTD>
              <ms1LowMz>248</ms1LowMz>
              <ms1Res>LowRes</ms1Res>
              <ms2LowMz>176</ms2LowMz>
              <ms2Res>LowRes</ms2Res>
              <dwell>17.0559044</dwell>
              <collisionEnergy>28</collisionEnergy>
              <gain>20</gain>
              <retTime>25.005</retTime>
              <leftRTDelta>0.6483555</leftRTDelta>
              <rightRTDelta>0.6483555</rightRTDelta>
            </scanElement>
          </scanElements>
        </scanSegment>
        <scanSegment>
          <index>115</index>
          <scanType>DynamicMRM</scanType>
          <scanElements>
            <scanElement>
              <index>1</index>
              <compoundName>o,p′-DDE</compoundName>
              <isISTD>false</isISTD>
              <ms1LowMz>246</ms1LowMz>
              <ms1Res>LowRes</ms1Res>
              <ms2LowMz>176</ms2LowMz>
              <ms2Res>LowRes</ms2Res>
              <dwell>17.0559044</dwell>
              <collisionEnergy>30</collisionEnergy>
              <gain>20</gain>
              <retTime>25.005</retTime>
              <leftRTDelta>0.6483555</leftRTDelta>
              <rightRTDelta>0.6483555</rightRTDelta>
            </scanElement>
          </scanElements>
        </scanSegment>
        <scanSegment>
          <index>116</index>
          <scanType>DynamicMRM</scanType>
          <scanElements>
            <scanElement>
              <index>1</index>
              <compoundName>D10-pyrene</compoundName>
              <isISTD>true</isISTD>
              <ms1LowMz>212</ms1LowMz>
              <ms1Res>LowRes</ms1Res>
              <ms2LowMz>210</ms2LowMz>
              <ms2Res>LowRes</ms2Res>
              <dwell>15.1958294</dwell>
              <collisionEnergy>33</collisionEnergy>
              <gain>20</gain>
              <retTime>25.077</retTime>
              <leftRTDelta>0.4550743</leftRTDelta>
              <rightRTDelta>0.4550743</rightRTDelta>
            </scanElement>
          </scanElements>
        </scanSegment>
        <scanSegment>
          <index>117</index>
          <scanType>DynamicMRM</scanType>
          <scanElements>
            <scanElement>
              <index>1</index>
              <compoundName>D10-pyrene</compoundName>
              <isISTD>true</isISTD>
              <ms1LowMz>212</ms1LowMz>
              <ms1Res>LowRes</ms1Res>
              <ms2LowMz>208</ms2LowMz>
              <ms2Res>LowRes</ms2Res>
              <dwell>15.1958294</dwell>
              <collisionEnergy>42</collisionEnergy>
              <gain>20</gain>
              <retTime>25.077</retTime>
              <leftRTDelta>0.4550743</leftRTDelta>
              <rightRTDelta>0.4550743</rightRTDelta>
            </scanElement>
          </scanElements>
        </scanSegment>
        <scanSegment>
          <index>118</index>
          <scanType>DynamicMRM</scanType>
          <scanElements>
            <scanElement>
              <index>1</index>
              <compoundName>D10-pyrene</compoundName>
              <isISTD>true</isISTD>
              <ms1LowMz>106</ms1LowMz>
              <ms1Res>LowRes</ms1Res>
              <ms2LowMz>92.1</ms2LowMz>
              <ms2Res>LowRes</ms2Res>
              <dwell>15.1958294</dwell>
              <collisionEnergy>15</collisionEnergy>
              <gain>20</gain>
              <retTime>25.077</retTime>
              <leftRTDelta>0.4550743</leftRTDelta>
              <rightRTDelta>0.4550743</rightRTDelta>
            </scanElement>
          </scanElements>
        </scanSegment>
        <scanSegment>
          <index>119</index>
          <scanType>DynamicMRM</scanType>
          <scanElements>
            <scanElement>
              <index>1</index>
              <compoundName>pyrene</compoundName>
              <isISTD>false</isISTD>
              <ms1LowMz>202.1</ms1LowMz>
              <ms1Res>LowRes</ms1Res>
              <ms2LowMz>200.1</ms2LowMz>
              <ms2Res>LowRes</ms2Res>
              <dwell>16.8219032</dwell>
              <collisionEnergy>30</collisionEnergy>
              <gain>20</gain>
              <retTime>25.186</retTime>
              <leftRTDelta>0.5854797</leftRTDelta>
              <rightRTDelta>0.5854797</rightRTDelta>
            </scanElement>
          </scanElements>
        </scanSegment>
        <scanSegment>
          <index>120</index>
          <scanType>DynamicMRM</scanType>
          <scanElements>
            <scanElement>
              <index>1</index>
              <compoundName>pyrene</compoundName>
              <isISTD>false</isISTD>
              <ms1LowMz>200.1</ms1LowMz>
              <ms1Res>LowRes</ms1Res>
              <ms2LowMz>198.1</ms2LowMz>
              <ms2Res>LowRes</ms2Res>
              <dwell>16.8219032</dwell>
              <collisionEnergy>30</collisionEnergy>
              <gain>20</gain>
              <retTime>25.186</retTime>
              <leftRTDelta>0.5854797</leftRTDelta>
              <rightRTDelta>0.5854797</rightRTDelta>
            </scanElement>
          </scanElements>
        </scanSegment>
        <scanSegment>
          <index>121</index>
          <scanType>DynamicMRM</scanType>
          <scanElements>
            <scanElement>
              <index>1</index>
              <compoundName>PCB-101</compoundName>
              <isISTD>false</isISTD>
              <ms1LowMz>325.9</ms1LowMz>
              <ms1Res>LowRes</ms1Res>
              <ms2LowMz>290.9</ms2LowMz>
              <ms2Res>LowRes</ms2Res>
              <dwell>17.3261452</dwell>
              <collisionEnergy>12</collisionEnergy>
              <gain>20</gain>
              <retTime>25.25</retTime>
              <leftRTDelta>0.5278778</leftRTDelta>
              <rightRTDelta>0.5278778</rightRTDelta>
            </scanElement>
          </scanElements>
        </scanSegment>
        <scanSegment>
          <index>122</index>
          <scanType>DynamicMRM</scanType>
          <scanElements>
            <scanElement>
              <index>1</index>
              <compoundName>PCB-101</compoundName>
              <isISTD>false</isISTD>
              <ms1LowMz>325.9</ms1LowMz>
              <ms1Res>LowRes</ms1Res>
              <ms2LowMz>255.9</ms2LowMz>
              <ms2Res>LowRes</ms2Res>
              <dwell>17.3261452</dwell>
              <collisionEnergy>26</collisionEnergy>
              <gain>20</gain>
              <retTime>25.25</retTime>
              <leftRTDelta>0.5278778</leftRTDelta>
              <rightRTDelta>0.5278778</rightRTDelta>
            </scanElement>
          </scanElements>
        </scanSegment>
        <scanSegment>
          <index>123</index>
          <scanType>DynamicMRM</scanType>
          <scanElements>
            <scanElement>
              <index>1</index>
              <compoundName>PCB-101</compoundName>
              <isISTD>false</isISTD>
              <ms1LowMz>323.9</ms1LowMz>
              <ms1Res>LowRes</ms1Res>
              <ms2LowMz>253.9</ms2LowMz>
              <ms2Res>LowRes</ms2Res>
              <dwell>17.3261452</dwell>
              <collisionEnergy>26</collisionEnergy>
              <gain>20</gain>
              <retTime>25.25</retTime>
              <leftRTDelta>0.5278778</leftRTDelta>
              <rightRTDelta>0.5278778</rightRTDelta>
            </scanElement>
          </scanElements>
        </scanSegment>
        <scanSegment>
          <index>124</index>
          <scanType>DynamicMRM</scanType>
          <scanElements>
            <scanElement>
              <index>1</index>
              <compoundName>trans-chlordane</compoundName>
              <isISTD>false</isISTD>
              <ms1LowMz>374.8</ms1LowMz>
              <ms1Res>LowRes</ms1Res>
              <ms2LowMz>265.9</ms2LowMz>
              <ms2Res>LowRes</ms2Res>
              <dwell>17.48007</dwell>
              <collisionEnergy>26</collisionEnergy>
              <gain>20</gain>
              <retTime>25.406</retTime>
              <leftRTDelta>0.4443407</leftRTDelta>
              <rightRTDelta>0.4443407</rightRTDelta>
            </scanElement>
          </scanElements>
        </scanSegment>
        <scanSegment>
          <index>125</index>
          <scanType>DynamicMRM</scanType>
          <scanElements>
            <scanElement>
              <index>1</index>
              <compoundName>trans-chlordane</compoundName>
              <isISTD>false</isISTD>
              <ms1LowMz>372.8</ms1LowMz>
              <ms1Res>LowRes</ms1Res>
              <ms2LowMz>265.9</ms2LowMz>
              <ms2Res>LowRes</ms2Res>
              <dwell>17.48007</dwell>
              <collisionEnergy>22</collisionEnergy>
              <gain>20</gain>
              <retTime>25.406</retTime>
              <leftRTDelta>0.4443407</leftRTDelta>
              <rightRTDelta>0.4443407</rightRTDelta>
            </scanElement>
          </scanElements>
        </scanSegment>
        <scanSegment>
          <index>126</index>
          <scanType>DynamicMRM</scanType>
          <scanElements>
            <scanElement>
              <index>1</index>
              <compoundName>trans-chlordane</compoundName>
              <isISTD>false</isISTD>
              <ms1LowMz>372.8</ms1LowMz>
              <ms1Res>LowRes</ms1Res>
              <ms2LowMz>263.9</ms2LowMz>
              <ms2Res>LowRes</ms2Res>
              <dwell>17.48007</dwell>
              <collisionEnergy>28</collisionEnergy>
              <gain>20</gain>
              <retTime>25.406</retTime>
              <leftRTDelta>0.4443407</leftRTDelta>
              <rightRTDelta>0.4443407</rightRTDelta>
            </scanElement>
          </scanElements>
        </scanSegment>
        <scanSegment>
          <index>127</index>
          <scanType>DynamicMRM</scanType>
          <scanElements>
            <scanElement>
              <index>1</index>
              <compoundName>trans-nonachlor</compoundName>
              <isISTD>false</isISTD>
              <ms1LowMz>406.8</ms1LowMz>
              <ms1Res>LowRes</ms1Res>
              <ms2LowMz>334.9</ms2LowMz>
              <ms2Res>LowRes</ms2Res>
              <dwell>31.0929184</dwell>
              <collisionEnergy>16</collisionEnergy>
              <gain>20</gain>
              <retTime>25.579</retTime>
              <leftRTDelta>0.4742432</leftRTDelta>
              <rightRTDelta>0.4742432</rightRTDelta>
            </scanElement>
          </scanElements>
        </scanSegment>
        <scanSegment>
          <index>128</index>
          <scanType>DynamicMRM</scanType>
          <scanElements>
            <scanElement>
              <index>1</index>
              <compoundName>trans-nonachlor</compoundName>
              <isISTD>false</isISTD>
              <ms1LowMz>406.8</ms1LowMz>
              <ms1Res>LowRes</ms1Res>
              <ms2LowMz>299.9</ms2LowMz>
              <ms2Res>LowRes</ms2Res>
              <dwell>31.0929184</dwell>
              <collisionEnergy>24</collisionEnergy>
              <gain>20</gain>
              <retTime>25.579</retTime>
              <leftRTDelta>0.4742432</leftRTDelta>
              <rightRTDelta>0.4742432</rightRTDelta>
            </scanElement>
          </scanElements>
        </scanSegment>
        <scanSegment>
          <index>129</index>
          <scanType>DynamicMRM</scanType>
          <scanElements>
            <scanElement>
              <index>1</index>
              <compoundName>trans-nonachlor</compoundName>
              <isISTD>false</isISTD>
              <ms1LowMz>406.8</ms1LowMz>
              <ms1Res>LowRes</ms1Res>
              <ms2LowMz>109</ms2LowMz>
              <ms2Res>LowRes</ms2Res>
              <dwell>31.0929184</dwell>
              <collisionEnergy>22</collisionEnergy>
              <gain>20</gain>
              <retTime>25.579</retTime>
              <leftRTDelta>0.4742432</leftRTDelta>
              <rightRTDelta>0.4742432</rightRTDelta>
            </scanElement>
          </scanElements>
        </scanSegment>
        <scanSegment>
          <index>130</index>
          <scanType>DynamicMRM</scanType>
          <scanElements>
            <scanElement>
              <index>1</index>
              <compoundName>PCB-81</compoundName>
              <isISTD>false</isISTD>
              <ms1LowMz>291.9</ms1LowMz>
              <ms1Res>LowRes</ms1Res>
              <ms2LowMz>221.9</ms2LowMz>
              <ms2Res>LowRes</ms2Res>
              <dwell>34.3368034</dwell>
              <collisionEnergy>26</collisionEnergy>
              <gain>20</gain>
              <retTime>26.583</retTime>
              <leftRTDelta>0.6235027</leftRTDelta>
              <rightRTDelta>0.6235027</rightRTDelta>
            </scanElement>
          </scanElements>
        </scanSegment>
        <scanSegment>
          <index>131</index>
          <scanType>DynamicMRM</scanType>
          <scanElements>
            <scanElement>
              <index>1</index>
              <compoundName>PCB-81</compoundName>
              <isISTD>false</isISTD>
              <ms1LowMz>289.9</ms1LowMz>
              <ms1Res>LowRes</ms1Res>
              <ms2LowMz>219.9</ms2LowMz>
              <ms2Res>LowRes</ms2Res>
              <dwell>34.3368034</dwell>
              <collisionEnergy>26</collisionEnergy>
              <gain>20</gain>
              <retTime>26.583</retTime>
              <leftRTDelta>0.6235027</leftRTDelta>
              <rightRTDelta>0.6235027</rightRTDelta>
            </scanElement>
          </scanElements>
        </scanSegment>
        <scanSegment>
          <index>132</index>
          <scanType>DynamicMRM</scanType>
          <scanElements>
            <scanElement>
              <index>1</index>
              <compoundName>p,p'-DDE-13C12</compoundName>
              <isISTD>true</isISTD>
              <ms1LowMz>330</ms1LowMz>
              <ms1Res>LowRes</ms1Res>
              <ms2LowMz>258</ms2LowMz>
              <ms2Res>LowRes</ms2Res>
              <dwell>29.6961231</dwell>
              <collisionEnergy>21</collisionEnergy>
              <gain>20</gain>
              <retTime>26.692</retTime>
              <leftRTDelta>0.6234169</leftRTDelta>
              <rightRTDelta>0.6234169</rightRTDelta>
            </scanElement>
          </scanElements>
        </scanSegment>
        <scanSegment>
          <index>133</index>
          <scanType>DynamicMRM</scanType>
          <scanElements>
            <scanElement>
              <index>1</index>
              <compoundName>p,p'-DDE-13C12</compoundName>
              <isISTD>true</isISTD>
              <ms1LowMz>260</ms1LowMz>
              <ms1Res>LowRes</ms1Res>
              <ms2LowMz>188.1</ms2LowMz>
              <ms2Res>LowRes</ms2Res>
              <dwell>30.1465416</dwell>
              <collisionEnergy>30</collisionEnergy>
              <gain>20</gain>
              <retTime>26.692</retTime>
              <leftRTDelta>0.6465387</leftRTDelta>
              <rightRTDelta>0.6465387</rightRTDelta>
            </scanElement>
          </scanElements>
        </scanSegment>
        <scanSegment>
          <index>134</index>
          <scanType>DynamicMRM</scanType>
          <scanElements>
            <scanElement>
              <index>1</index>
              <compoundName>p,p'-DDE-13C12</compoundName>
              <isISTD>true</isISTD>
              <ms1LowMz>258</ms1LowMz>
              <ms1Res>LowRes</ms1Res>
              <ms2LowMz>188</ms2LowMz>
              <ms2Res>LowRes</ms2Res>
              <dwell>30.1465416</dwell>
              <collisionEnergy>39</collisionEnergy>
              <gain>20</gain>
              <retTime>26.692</retTime>
              <leftRTDelta>0.6465387</leftRTDelta>
              <rightRTDelta>0.6465387</rightRTDelta>
            </scanElement>
          </scanElements>
        </scanSegment>
        <scanSegment>
          <index>135</index>
          <scanType>DynamicMRM</scanType>
          <scanElements>
            <scanElement>
              <index>1</index>
              <compoundName>p,p′-DDE</compoundName>
              <isISTD>false</isISTD>
              <ms1LowMz>317.9</ms1LowMz>
              <ms1Res>LowRes</ms1Res>
              <ms2LowMz>248</ms2LowMz>
              <ms2Res>LowRes</ms2Res>
              <dwell>26.2867947</dwell>
              <collisionEnergy>24</collisionEnergy>
              <gain>20</gain>
              <retTime>26.7</retTime>
              <leftRTDelta>0.3510189</leftRTDelta>
              <rightRTDelta>0.3510189</rightRTDelta>
            </scanElement>
          </scanElements>
        </scanSegment>
        <scanSegment>
          <index>136</index>
          <scanType>DynamicMRM</scanType>
          <scanElements>
            <scanElement>
              <index>1</index>
              <compoundName>p,p′-DDE</compoundName>
              <isISTD>false</isISTD>
              <ms1LowMz>246</ms1LowMz>
              <ms1Res>LowRes</ms1Res>
              <ms2LowMz>176</ms2LowMz>
              <ms2Res>LowRes</ms2Res>
              <dwell>26.2867947</dwell>
              <collisionEnergy>30</collisionEnergy>
              <gain>20</gain>
              <retTime>26.7</retTime>
              <leftRTDelta>0.3510189</leftRTDelta>
              <rightRTDelta>0.3510189</rightRTDelta>
            </scanElement>
          </scanElements>
        </scanSegment>
        <scanSegment>
          <index>137</index>
          <scanType>DynamicMRM</scanType>
          <scanElements>
            <scanElement>
              <index>1</index>
              <compoundName>o,p’-DDD</compoundName>
              <isISTD>false</isISTD>
              <ms1LowMz>237</ms1LowMz>
              <ms1Res>LowRes</ms1Res>
              <ms2LowMz>165</ms2LowMz>
              <ms2Res>LowRes</ms2Res>
              <dwell>24.77672</dwell>
              <collisionEnergy>28</collisionEnergy>
              <gain>20</gain>
              <retTime>26.966</retTime>
              <leftRTDelta>0.3510189</leftRTDelta>
              <rightRTDelta>0.3510189</rightRTDelta>
            </scanElement>
          </scanElements>
        </scanSegment>
        <scanSegment>
          <index>138</index>
          <scanType>DynamicMRM</scanType>
          <scanElements>
            <scanElement>
              <index>1</index>
              <compoundName>o,p’-DDD</compoundName>
              <isISTD>false</isISTD>
              <ms1LowMz>235</ms1LowMz>
              <ms1Res>LowRes</ms1Res>
              <ms2LowMz>199</ms2LowMz>
              <ms2Res>LowRes</ms2Res>
              <dwell>26.446682</dwell>
              <collisionEnergy>16</collisionEnergy>
              <gain>20</gain>
              <retTime>26.966</retTime>
              <leftRTDelta>0.5463839</leftRTDelta>
              <rightRTDelta>0.5463839</rightRTDelta>
            </scanElement>
          </scanElements>
        </scanSegment>
        <scanSegment>
          <index>139</index>
          <scanType>DynamicMRM</scanType>
          <scanElements>
            <scanElement>
              <index>1</index>
              <compoundName>o,p’-DDD</compoundName>
              <isISTD>false</isISTD>
              <ms1LowMz>235</ms1LowMz>
              <ms1Res>LowRes</ms1Res>
              <ms2LowMz>165</ms2LowMz>
              <ms2Res>LowRes</ms2Res>
              <dwell>26.446682</dwell>
              <collisionEnergy>24</collisionEnergy>
              <gain>20</gain>
              <retTime>26.966</retTime>
              <leftRTDelta>0.5463839</leftRTDelta>
              <rightRTDelta>0.5463839</rightRTDelta>
            </scanElement>
          </scanElements>
        </scanSegment>
        <scanSegment>
          <index>140</index>
          <scanType>DynamicMRM</scanType>
          <scanElements>
            <scanElement>
              <index>1</index>
              <compoundName>PCB-77</compoundName>
              <isISTD>false</isISTD>
              <ms1LowMz>291.9</ms1LowMz>
              <ms1Res>LowRes</ms1Res>
              <ms2LowMz>221.9</ms2LowMz>
              <ms2Res>LowRes</ms2Res>
              <dwell>30.1590538</dwell>
              <collisionEnergy>26</collisionEnergy>
              <gain>20</gain>
              <retTime>27.046</retTime>
              <leftRTDelta>0.6234169</leftRTDelta>
              <rightRTDelta>0.6234169</rightRTDelta>
            </scanElement>
          </scanElements>
        </scanSegment>
        <scanSegment>
          <index>141</index>
          <scanType>DynamicMRM</scanType>
          <scanElements>
            <scanElement>
              <index>1</index>
              <compoundName>PCB-77</compoundName>
              <isISTD>false</isISTD>
              <ms1LowMz>289.9</ms1LowMz>
              <ms1Res>LowRes</ms1Res>
              <ms2LowMz>219.9</ms2LowMz>
              <ms2Res>LowRes</ms2Res>
              <dwell>30.1590538</dwell>
              <collisionEnergy>26</collisionEnergy>
              <gain>20</gain>
              <retTime>27.046</retTime>
              <leftRTDelta>0.6234169</leftRTDelta>
              <rightRTDelta>0.6234169</rightRTDelta>
            </scanElement>
          </scanElements>
        </scanSegment>
        <scanSegment>
          <index>142</index>
          <scanType>DynamicMRM</scanType>
          <scanElements>
            <scanElement>
              <index>1</index>
              <compoundName>chlorfenapyr</compoundName>
              <isISTD>false</isISTD>
              <ms1LowMz>247.1</ms1LowMz>
              <ms1Res>LowRes</ms1Res>
              <ms2LowMz>227</ms2LowMz>
              <ms2Res>LowRes</ms2Res>
              <dwell>34.69622</dwell>
              <collisionEnergy>16</collisionEnergy>
              <gain>20</gain>
              <retTime>27.569</retTime>
              <leftRTDelta>0.3</leftRTDelta>
              <rightRTDelta>0.3</rightRTDelta>
            </scanElement>
          </scanElements>
        </scanSegment>
        <scanSegment>
          <index>143</index>
          <scanType>DynamicMRM</scanType>
          <scanElements>
            <scanElement>
              <index>1</index>
              <compoundName>chlorfenapyr</compoundName>
              <isISTD>false</isISTD>
              <ms1LowMz>247.1</ms1LowMz>
              <ms1Res>LowRes</ms1Res>
              <ms2LowMz>200</ms2LowMz>
              <ms2Res>LowRes</ms2Res>
              <dwell>34.69622</dwell>
              <collisionEnergy>24</collisionEnergy>
              <gain>20</gain>
              <retTime>27.569</retTime>
              <leftRTDelta>0.3</leftRTDelta>
              <rightRTDelta>0.3</rightRTDelta>
            </scanElement>
          </scanElements>
        </scanSegment>
        <scanSegment>
          <index>144</index>
          <scanType>DynamicMRM</scanType>
          <scanElements>
            <scanElement>
              <index>1</index>
              <compoundName>chlorfenapyr</compoundName>
              <isISTD>false</isISTD>
              <ms1LowMz>247.1</ms1LowMz>
              <ms1Res>LowRes</ms1Res>
              <ms2LowMz>75</ms2LowMz>
              <ms2Res>LowRes</ms2Res>
              <dwell>34.69622</dwell>
              <collisionEnergy>24</collisionEnergy>
              <gain>20</gain>
              <retTime>27.569</retTime>
              <leftRTDelta>0.3</leftRTDelta>
              <rightRTDelta>0.3</rightRTDelta>
            </scanElement>
          </scanElements>
        </scanSegment>
        <scanSegment>
          <index>145</index>
          <scanType>DynamicMRM</scanType>
          <scanElements>
            <scanElement>
              <index>1</index>
              <compoundName>PCB-123</compoundName>
              <isISTD>false</isISTD>
              <ms1LowMz>325.9</ms1LowMz>
              <ms1Res>LowRes</ms1Res>
              <ms2LowMz>255.9</ms2LowMz>
              <ms2Res>LowRes</ms2Res>
              <dwell>21.9401112</dwell>
              <collisionEnergy>26</collisionEnergy>
              <gain>20</gain>
              <retTime>27.935</retTime>
              <leftRTDelta>0.3044939</leftRTDelta>
              <rightRTDelta>0.3044939</rightRTDelta>
            </scanElement>
          </scanElements>
        </scanSegment>
        <scanSegment>
          <index>146</index>
          <scanType>DynamicMRM</scanType>
          <scanElements>
            <scanElement>
              <index>1</index>
              <compoundName>PCB-123</compoundName>
              <isISTD>false</isISTD>
              <ms1LowMz>323.9</ms1LowMz>
              <ms1Res>LowRes</ms1Res>
              <ms2LowMz>253.9</ms2LowMz>
              <ms2Res>LowRes</ms2Res>
              <dwell>21.9401112</dwell>
              <collisionEnergy>26</collisionEnergy>
              <gain>20</gain>
              <retTime>27.935</retTime>
              <leftRTDelta>0.3044939</leftRTDelta>
              <rightRTDelta>0.3044939</rightRTDelta>
            </scanElement>
          </scanElements>
        </scanSegment>
        <scanSegment>
          <index>147</index>
          <scanType>DynamicMRM</scanType>
          <scanElements>
            <scanElement>
              <index>1</index>
              <compoundName>PCB-118</compoundName>
              <isISTD>false</isISTD>
              <ms1LowMz>325.9</ms1LowMz>
              <ms1Res>LowRes</ms1Res>
              <ms2LowMz>255.9</ms2LowMz>
              <ms2Res>LowRes</ms2Res>
              <dwell>15.7127008</dwell>
              <collisionEnergy>26</collisionEnergy>
              <gain>20</gain>
              <retTime>28.096</retTime>
              <leftRTDelta>0.388422</leftRTDelta>
              <rightRTDelta>0.388422</rightRTDelta>
            </scanElement>
          </scanElements>
        </scanSegment>
        <scanSegment>
          <index>148</index>
          <scanType>DynamicMRM</scanType>
          <scanElements>
            <scanElement>
              <index>1</index>
              <compoundName>PCB-118</compoundName>
              <isISTD>false</isISTD>
              <ms1LowMz>323.9</ms1LowMz>
              <ms1Res>LowRes</ms1Res>
              <ms2LowMz>253.9</ms2LowMz>
              <ms2Res>LowRes</ms2Res>
              <dwell>15.7127008</dwell>
              <collisionEnergy>26</collisionEnergy>
              <gain>20</gain>
              <retTime>28.096</retTime>
              <leftRTDelta>0.388422</leftRTDelta>
              <rightRTDelta>0.388422</rightRTDelta>
            </scanElement>
          </scanElements>
        </scanSegment>
        <scanSegment>
          <index>149</index>
          <scanType>DynamicMRM</scanType>
          <scanElements>
            <scanElement>
              <index>1</index>
              <compoundName>β-endosulfan</compoundName>
              <isISTD>false</isISTD>
              <ms1LowMz>194.9</ms1LowMz>
              <ms1Res>LowRes</ms1Res>
              <ms2LowMz>160</ms2LowMz>
              <ms2Res>LowRes</ms2Res>
              <dwell>14.1723671</dwell>
              <collisionEnergy>8</collisionEnergy>
              <gain>20</gain>
              <retTime>28.102</retTime>
              <leftRTDelta>0.3743267</leftRTDelta>
              <rightRTDelta>0.3743267</rightRTDelta>
            </scanElement>
          </scanElements>
        </scanSegment>
        <scanSegment>
          <index>150</index>
          <scanType>DynamicMRM</scanType>
          <scanElements>
            <scanElement>
              <index>1</index>
              <compoundName>β-endosulfan</compoundName>
              <isISTD>false</isISTD>
              <ms1LowMz>194.9</ms1LowMz>
              <ms1Res>LowRes</ms1Res>
              <ms2LowMz>125</ms2LowMz>
              <ms2Res>LowRes</ms2Res>
              <dwell>14.1723671</dwell>
              <collisionEnergy>24</collisionEnergy>
              <gain>20</gain>
              <retTime>28.102</retTime>
              <leftRTDelta>0.3743267</leftRTDelta>
              <rightRTDelta>0.3743267</rightRTDelta>
            </scanElement>
          </scanElements>
        </scanSegment>
        <scanSegment>
          <index>151</index>
          <scanType>DynamicMRM</scanType>
          <scanElements>
            <scanElement>
              <index>1</index>
              <compoundName>β-endosulfan</compoundName>
              <isISTD>false</isISTD>
              <ms1LowMz>194.9</ms1LowMz>
              <ms1Res>LowRes</ms1Res>
              <ms2LowMz>123</ms2LowMz>
              <ms2Res>LowRes</ms2Res>
              <dwell>14.1723671</dwell>
              <collisionEnergy>22</collisionEnergy>
              <gain>20</gain>
              <retTime>28.102</retTime>
              <leftRTDelta>0.3743267</leftRTDelta>
              <rightRTDelta>0.3743267</rightRTDelta>
            </scanElement>
          </scanElements>
        </scanSegment>
        <scanSegment>
          <index>152</index>
          <scanType>DynamicMRM</scanType>
          <scanElements>
            <scanElement>
              <index>1</index>
              <compoundName>endrin</compoundName>
              <isISTD>false</isISTD>
              <ms1LowMz>262.9</ms1LowMz>
              <ms1Res>LowRes</ms1Res>
              <ms2LowMz>228</ms2LowMz>
              <ms2Res>LowRes</ms2Res>
              <dwell>14.1723671</dwell>
              <collisionEnergy>22</collisionEnergy>
              <gain>20</gain>
              <retTime>28.106</retTime>
              <leftRTDelta>0.3694868</leftRTDelta>
              <rightRTDelta>0.3694868</rightRTDelta>
            </scanElement>
          </scanElements>
        </scanSegment>
        <scanSegment>
          <index>153</index>
          <scanType>DynamicMRM</scanType>
          <scanElements>
            <scanElement>
              <index>1</index>
              <compoundName>endrin</compoundName>
              <isISTD>false</isISTD>
              <ms1LowMz>262.9</ms1LowMz>
              <ms1Res>LowRes</ms1Res>
              <ms2LowMz>193</ms2LowMz>
              <ms2Res>LowRes</ms2Res>
              <dwell>14.1723671</dwell>
              <collisionEnergy>28</collisionEnergy>
              <gain>20</gain>
              <retTime>28.106</retTime>
              <leftRTDelta>0.3694868</leftRTDelta>
              <rightRTDelta>0.3694868</rightRTDelta>
            </scanElement>
          </scanElements>
        </scanSegment>
        <scanSegment>
          <index>154</index>
          <scanType>DynamicMRM</scanType>
          <scanElements>
            <scanElement>
              <index>1</index>
              <compoundName>endrin</compoundName>
              <isISTD>false</isISTD>
              <ms1LowMz>262.9</ms1LowMz>
              <ms1Res>LowRes</ms1Res>
              <ms2LowMz>191</ms2LowMz>
              <ms2Res>LowRes</ms2Res>
              <dwell>14.1723671</dwell>
              <collisionEnergy>30</collisionEnergy>
              <gain>20</gain>
              <retTime>28.106</retTime>
              <leftRTDelta>0.3694868</leftRTDelta>
              <rightRTDelta>0.3694868</rightRTDelta>
            </scanElement>
          </scanElements>
        </scanSegment>
        <scanSegment>
          <index>155</index>
          <scanType>DynamicMRM</scanType>
          <scanElements>
            <scanElement>
              <index>1</index>
              <compoundName>PBDE-28</compoundName>
              <isISTD>false</isISTD>
              <ms1LowMz>407.8</ms1LowMz>
              <ms1Res>LowRes</ms1Res>
              <ms2LowMz>247.9</ms2LowMz>
              <ms2Res>LowRes</ms2Res>
              <dwell>10.4643335</dwell>
              <collisionEnergy>20</collisionEnergy>
              <gain>20</gain>
              <retTime>28.3</retTime>
              <leftRTDelta>0.3738737</leftRTDelta>
              <rightRTDelta>0.3738737</rightRTDelta>
            </scanElement>
          </scanElements>
        </scanSegment>
        <scanSegment>
          <index>156</index>
          <scanType>DynamicMRM</scanType>
          <scanElements>
            <scanElement>
              <index>1</index>
              <compoundName>PBDE-28</compoundName>
              <isISTD>false</isISTD>
              <ms1LowMz>405.8</ms1LowMz>
              <ms1Res>LowRes</ms1Res>
              <ms2LowMz>247.9</ms2LowMz>
              <ms2Res>LowRes</ms2Res>
              <dwell>10.4643335</dwell>
              <collisionEnergy>20</collisionEnergy>
              <gain>20</gain>
              <retTime>28.3</retTime>
              <leftRTDelta>0.3738737</leftRTDelta>
              <rightRTDelta>0.3738737</rightRTDelta>
            </scanElement>
          </scanElements>
        </scanSegment>
        <scanSegment>
          <index>157</index>
          <scanType>DynamicMRM</scanType>
          <scanElements>
            <scanElement>
              <index>1</index>
              <compoundName>PBDE-28</compoundName>
              <isISTD>false</isISTD>
              <ms1LowMz>405.8</ms1LowMz>
              <ms1Res>LowRes</ms1Res>
              <ms2LowMz>245.9</ms2LowMz>
              <ms2Res>LowRes</ms2Res>
              <dwell>10.4643335</dwell>
              <collisionEnergy>20</collisionEnergy>
              <gain>20</gain>
              <retTime>28.3</retTime>
              <leftRTDelta>0.3738737</leftRTDelta>
              <rightRTDelta>0.3738737</rightRTDelta>
            </scanElement>
          </scanElements>
        </scanSegment>
        <scanSegment>
          <index>158</index>
          <scanType>DynamicMRM</scanType>
          <scanElements>
            <scanElement>
              <index>1</index>
              <compoundName>cis-nonachlor</compoundName>
              <isISTD>false</isISTD>
              <ms1LowMz>408.8</ms1LowMz>
              <ms1Res>LowRes</ms1Res>
              <ms2LowMz>145</ms2LowMz>
              <ms2Res>LowRes</ms2Res>
              <dwell>11.34448</dwell>
              <collisionEnergy>24</collisionEnergy>
              <gain>20</gain>
              <retTime>28.312</retTime>
              <leftRTDelta>0.4117441</leftRTDelta>
              <rightRTDelta>0.4117441</rightRTDelta>
            </scanElement>
          </scanElements>
        </scanSegment>
        <scanSegment>
          <index>159</index>
          <scanType>DynamicMRM</scanType>
          <scanElements>
            <scanElement>
              <index>1</index>
              <compoundName>cis-nonachlor</compoundName>
              <isISTD>false</isISTD>
              <ms1LowMz>406.8</ms1LowMz>
              <ms1Res>LowRes</ms1Res>
              <ms2LowMz>299.9</ms2LowMz>
              <ms2Res>LowRes</ms2Res>
              <dwell>11.34448</dwell>
              <collisionEnergy>24</collisionEnergy>
              <gain>20</gain>
              <retTime>28.312</retTime>
              <leftRTDelta>0.4117441</leftRTDelta>
              <rightRTDelta>0.4117441</rightRTDelta>
            </scanElement>
          </scanElements>
        </scanSegment>
        <scanSegment>
          <index>160</index>
          <scanType>DynamicMRM</scanType>
          <scanElements>
            <scanElement>
              <index>1</index>
              <compoundName>cis-nonachlor</compoundName>
              <isISTD>false</isISTD>
              <ms1LowMz>406.8</ms1LowMz>
              <ms1Res>LowRes</ms1Res>
              <ms2LowMz>109</ms2LowMz>
              <ms2Res>LowRes</ms2Res>
              <dwell>11.34448</dwell>
              <collisionEnergy>22</collisionEnergy>
              <gain>20</gain>
              <retTime>28.312</retTime>
              <leftRTDelta>0.4117441</leftRTDelta>
              <rightRTDelta>0.4117441</rightRTDelta>
            </scanElement>
          </scanElements>
        </scanSegment>
        <scanSegment>
          <index>161</index>
          <scanType>DynamicMRM</scanType>
          <scanElements>
            <scanElement>
              <index>1</index>
              <compoundName>PCB-114</compoundName>
              <isISTD>false</isISTD>
              <ms1LowMz>325.9</ms1LowMz>
              <ms1Res>LowRes</ms1Res>
              <ms2LowMz>255.9</ms2LowMz>
              <ms2Res>LowRes</ms2Res>
              <dwell>11.06865</dwell>
              <collisionEnergy>26</collisionEnergy>
              <gain>20</gain>
              <retTime>28.454</retTime>
              <leftRTDelta>0.40555</leftRTDelta>
              <rightRTDelta>0.40555</rightRTDelta>
            </scanElement>
          </scanElements>
        </scanSegment>
        <scanSegment>
          <index>162</index>
          <scanType>DynamicMRM</scanType>
          <scanElements>
            <scanElement>
              <index>1</index>
              <compoundName>PCB-114</compoundName>
              <isISTD>false</isISTD>
              <ms1LowMz>323.9</ms1LowMz>
              <ms1Res>LowRes</ms1Res>
              <ms2LowMz>253.9</ms2LowMz>
              <ms2Res>LowRes</ms2Res>
              <dwell>11.06865</dwell>
              <collisionEnergy>26</collisionEnergy>
              <gain>20</gain>
              <retTime>28.454</retTime>
              <leftRTDelta>0.40555</leftRTDelta>
              <rightRTDelta>0.40555</rightRTDelta>
            </scanElement>
          </scanElements>
        </scanSegment>
        <scanSegment>
          <index>163</index>
          <scanType>DynamicMRM</scanType>
          <scanElements>
            <scanElement>
              <index>1</index>
              <compoundName>p,p'-DDD-13C12</compoundName>
              <isISTD>true</isISTD>
              <ms1LowMz>249</ms1LowMz>
              <ms1Res>LowRes</ms1Res>
              <ms2LowMz>177.1</ms2LowMz>
              <ms2Res>LowRes</ms2Res>
              <dwell>9.935228</dwell>
              <collisionEnergy>27</collisionEnergy>
              <gain>20</gain>
              <retTime>28.464</retTime>
              <leftRTDelta>0.329318</leftRTDelta>
              <rightRTDelta>0.329318</rightRTDelta>
            </scanElement>
          </scanElements>
        </scanSegment>
        <scanSegment>
          <index>164</index>
          <scanType>DynamicMRM</scanType>
          <scanElements>
            <scanElement>
              <index>1</index>
              <compoundName>p,p'-DDD-13C12</compoundName>
              <isISTD>true</isISTD>
              <ms1LowMz>247</ms1LowMz>
              <ms1Res>LowRes</ms1Res>
              <ms2LowMz>211.1</ms2LowMz>
              <ms2Res>LowRes</ms2Res>
              <dwell>9.935228</dwell>
              <collisionEnergy>18</collisionEnergy>
              <gain>20</gain>
              <retTime>28.464</retTime>
              <leftRTDelta>0.329318</leftRTDelta>
              <rightRTDelta>0.329318</rightRTDelta>
            </scanElement>
          </scanElements>
        </scanSegment>
        <scanSegment>
          <index>165</index>
          <scanType>DynamicMRM</scanType>
          <scanElements>
            <scanElement>
              <index>1</index>
              <compoundName>p,p'-DDD-13C12</compoundName>
              <isISTD>true</isISTD>
              <ms1LowMz>247</ms1LowMz>
              <ms1Res>LowRes</ms1Res>
              <ms2LowMz>177.1</ms2LowMz>
              <ms2Res>LowRes</ms2Res>
              <dwell>9.935228</dwell>
              <collisionEnergy>33</collisionEnergy>
              <gain>20</gain>
              <retTime>28.464</retTime>
              <leftRTDelta>0.329318</leftRTDelta>
              <rightRTDelta>0.329318</rightRTDelta>
            </scanElement>
          </scanElements>
        </scanSegment>
        <scanSegment>
          <index>166</index>
          <scanType>DynamicMRM</scanType>
          <scanElements>
            <scanElement>
              <index>1</index>
              <compoundName>o,p‘-DDT</compoundName>
              <isISTD>false</isISTD>
              <ms1LowMz>237</ms1LowMz>
              <ms1Res>LowRes</ms1Res>
              <ms2LowMz>165</ms2LowMz>
              <ms2Res>LowRes</ms2Res>
              <dwell>9.334494</dwell>
              <collisionEnergy>28</collisionEnergy>
              <gain>20</gain>
              <retTime>28.469</retTime>
              <leftRTDelta>0.3013754</leftRTDelta>
              <rightRTDelta>0.3013754</rightRTDelta>
            </scanElement>
          </scanElements>
        </scanSegment>
        <scanSegment>
          <index>167</index>
          <scanType>DynamicMRM</scanType>
          <scanElements>
            <scanElement>
              <index>1</index>
              <compoundName>o,p‘-DDT</compoundName>
              <isISTD>false</isISTD>
              <ms1LowMz>235</ms1LowMz>
              <ms1Res>LowRes</ms1Res>
              <ms2LowMz>199</ms2LowMz>
              <ms2Res>LowRes</ms2Res>
              <dwell>9.334494</dwell>
              <collisionEnergy>16</collisionEnergy>
              <gain>20</gain>
              <retTime>28.469</retTime>
              <leftRTDelta>0.3013754</leftRTDelta>
              <rightRTDelta>0.3013754</rightRTDelta>
            </scanElement>
          </scanElements>
        </scanSegment>
        <scanSegment>
          <index>168</index>
          <scanType>DynamicMRM</scanType>
          <scanElements>
            <scanElement>
              <index>1</index>
              <compoundName>o,p‘-DDT</compoundName>
              <isISTD>false</isISTD>
              <ms1LowMz>235</ms1LowMz>
              <ms1Res>LowRes</ms1Res>
              <ms2LowMz>165</ms2LowMz>
              <ms2Res>LowRes</ms2Res>
              <dwell>9.334494</dwell>
              <collisionEnergy>24</collisionEnergy>
              <gain>20</gain>
              <retTime>28.469</retTime>
              <leftRTDelta>0.3013754</leftRTDelta>
              <rightRTDelta>0.3013754</rightRTDelta>
            </scanElement>
          </scanElements>
        </scanSegment>
        <scanSegment>
          <index>169</index>
          <scanType>DynamicMRM</scanType>
          <scanElements>
            <scanElement>
              <index>1</index>
              <compoundName>p,p′-DDD</compoundName>
              <isISTD>false</isISTD>
              <ms1LowMz>237</ms1LowMz>
              <ms1Res>LowRes</ms1Res>
              <ms2LowMz>165</ms2LowMz>
              <ms2Res>LowRes</ms2Res>
              <dwell>9.751699</dwell>
              <collisionEnergy>28</collisionEnergy>
              <gain>20</gain>
              <retTime>28.469</retTime>
              <leftRTDelta>0.3141403</leftRTDelta>
              <rightRTDelta>0.3141403</rightRTDelta>
            </scanElement>
          </scanElements>
        </scanSegment>
        <scanSegment>
          <index>170</index>
          <scanType>DynamicMRM</scanType>
          <scanElements>
            <scanElement>
              <index>1</index>
              <compoundName>p,p′-DDD</compoundName>
              <isISTD>false</isISTD>
              <ms1LowMz>235</ms1LowMz>
              <ms1Res>LowRes</ms1Res>
              <ms2LowMz>199</ms2LowMz>
              <ms2Res>LowRes</ms2Res>
              <dwell>9.751699</dwell>
              <collisionEnergy>16</collisionEnergy>
              <gain>20</gain>
              <retTime>28.469</retTime>
              <leftRTDelta>0.3141403</leftRTDelta>
              <rightRTDelta>0.3141403</rightRTDelta>
            </scanElement>
          </scanElements>
        </scanSegment>
        <scanSegment>
          <index>171</index>
          <scanType>DynamicMRM</scanType>
          <scanElements>
            <scanElement>
              <index>1</index>
              <compoundName>p,p′-DDD</compoundName>
              <isISTD>false</isISTD>
              <ms1LowMz>235</ms1LowMz>
              <ms1Res>LowRes</ms1Res>
              <ms2LowMz>165</ms2LowMz>
              <ms2Res>LowRes</ms2Res>
              <dwell>9.751699</dwell>
              <collisionEnergy>24</collisionEnergy>
              <gain>20</gain>
              <retTime>28.469</retTime>
              <leftRTDelta>0.3141403</leftRTDelta>
              <rightRTDelta>0.3141403</rightRTDelta>
            </scanElement>
          </scanElements>
        </scanSegment>
        <scanSegment>
          <index>172</index>
          <scanType>DynamicMRM</scanType>
          <scanElements>
            <scanElement>
              <index>1</index>
              <compoundName>ethion</compoundName>
              <isISTD>false</isISTD>
              <ms1LowMz>230.9</ms1LowMz>
              <ms1Res>LowRes</ms1Res>
              <ms2LowMz>174.9</ms2LowMz>
              <ms2Res>LowRes</ms2Res>
              <dwell>12.2968731</dwell>
              <collisionEnergy>14</collisionEnergy>
              <gain>20</gain>
              <retTime>28.576</retTime>
              <leftRTDelta>0.3570318</leftRTDelta>
              <rightRTDelta>0.3570318</rightRTDelta>
            </scanElement>
          </scanElements>
        </scanSegment>
        <scanSegment>
          <index>173</index>
          <scanType>DynamicMRM</scanType>
          <scanElements>
            <scanElement>
              <index>1</index>
              <compoundName>ethion</compoundName>
              <isISTD>false</isISTD>
              <ms1LowMz>230.9</ms1LowMz>
              <ms1Res>LowRes</ms1Res>
              <ms2LowMz>129</ms2LowMz>
              <ms2Res>LowRes</ms2Res>
              <dwell>12.2968731</dwell>
              <collisionEnergy>24</collisionEnergy>
              <gain>20</gain>
              <retTime>28.576</retTime>
              <leftRTDelta>0.3570318</leftRTDelta>
              <rightRTDelta>0.3570318</rightRTDelta>
            </scanElement>
          </scanElements>
        </scanSegment>
        <scanSegment>
          <index>174</index>
          <scanType>DynamicMRM</scanType>
          <scanElements>
            <scanElement>
              <index>1</index>
              <compoundName>ethion</compoundName>
              <isISTD>false</isISTD>
              <ms1LowMz>153</ms1LowMz>
              <ms1Res>LowRes</ms1Res>
              <ms2LowMz>97</ms2LowMz>
              <ms2Res>LowRes</ms2Res>
              <dwell>12.2968731</dwell>
              <collisionEnergy>14</collisionEnergy>
              <gain>20</gain>
              <retTime>28.576</retTime>
              <leftRTDelta>0.3570318</leftRTDelta>
              <rightRTDelta>0.3570318</rightRTDelta>
            </scanElement>
          </scanElements>
        </scanSegment>
        <scanSegment>
          <index>175</index>
          <scanType>DynamicMRM</scanType>
          <scanElements>
            <scanElement>
              <index>1</index>
              <compoundName>PCB-153</compoundName>
              <isISTD>false</isISTD>
              <ms1LowMz>361.9</ms1LowMz>
              <ms1Res>LowRes</ms1Res>
              <ms2LowMz>291.9</ms2LowMz>
              <ms2Res>LowRes</ms2Res>
              <dwell>16.4747562</dwell>
              <collisionEnergy>28</collisionEnergy>
              <gain>20</gain>
              <retTime>28.92</retTime>
              <leftRTDelta>0.4429197</leftRTDelta>
              <rightRTDelta>0.4429197</rightRTDelta>
            </scanElement>
          </scanElements>
        </scanSegment>
        <scanSegment>
          <index>176</index>
          <scanType>DynamicMRM</scanType>
          <scanElements>
            <scanElement>
              <index>1</index>
              <compoundName>PCB-153</compoundName>
              <isISTD>false</isISTD>
              <ms1LowMz>359.9</ms1LowMz>
              <ms1Res>LowRes</ms1Res>
              <ms2LowMz>324.9</ms2LowMz>
              <ms2Res>LowRes</ms2Res>
              <dwell>16.4747562</dwell>
              <collisionEnergy>14</collisionEnergy>
              <gain>20</gain>
              <retTime>28.92</retTime>
              <leftRTDelta>0.4429197</leftRTDelta>
              <rightRTDelta>0.4429197</rightRTDelta>
            </scanElement>
          </scanElements>
        </scanSegment>
        <scanSegment>
          <index>177</index>
          <scanType>DynamicMRM</scanType>
          <scanElements>
            <scanElement>
              <index>1</index>
              <compoundName>PCB-153</compoundName>
              <isISTD>false</isISTD>
              <ms1LowMz>359.9</ms1LowMz>
              <ms1Res>LowRes</ms1Res>
              <ms2LowMz>289.9</ms2LowMz>
              <ms2Res>LowRes</ms2Res>
              <dwell>16.4747562</dwell>
              <collisionEnergy>28</collisionEnergy>
              <gain>20</gain>
              <retTime>28.92</retTime>
              <leftRTDelta>0.4429197</leftRTDelta>
              <rightRTDelta>0.4429197</rightRTDelta>
            </scanElement>
          </scanElements>
        </scanSegment>
        <scanSegment>
          <index>178</index>
          <scanType>DynamicMRM</scanType>
          <scanElements>
            <scanElement>
              <index>1</index>
              <compoundName>PCB-105</compoundName>
              <isISTD>false</isISTD>
              <ms1LowMz>325.9</ms1LowMz>
              <ms1Res>LowRes</ms1Res>
              <ms2LowMz>255.9</ms2LowMz>
              <ms2Res>LowRes</ms2Res>
              <dwell>19.481966</dwell>
              <collisionEnergy>26</collisionEnergy>
              <gain>20</gain>
              <retTime>29.017</retTime>
              <leftRTDelta>0.484705</leftRTDelta>
              <rightRTDelta>0.484705</rightRTDelta>
            </scanElement>
          </scanElements>
        </scanSegment>
        <scanSegment>
          <index>179</index>
          <scanType>DynamicMRM</scanType>
          <scanElements>
            <scanElement>
              <index>1</index>
              <compoundName>PCB-105</compoundName>
              <isISTD>false</isISTD>
              <ms1LowMz>323.9</ms1LowMz>
              <ms1Res>LowRes</ms1Res>
              <ms2LowMz>253.9</ms2LowMz>
              <ms2Res>LowRes</ms2Res>
              <dwell>19.481966</dwell>
              <collisionEnergy>26</collisionEnergy>
              <gain>20</gain>
              <retTime>29.017</retTime>
              <leftRTDelta>0.484705</leftRTDelta>
              <rightRTDelta>0.484705</rightRTDelta>
            </scanElement>
          </scanElements>
        </scanSegment>
        <scanSegment>
          <index>180</index>
          <scanType>DynamicMRM</scanType>
          <scanElements>
            <scanElement>
              <index>1</index>
              <compoundName>triazophos</compoundName>
              <isISTD>false</isISTD>
              <ms1LowMz>257</ms1LowMz>
              <ms1Res>LowRes</ms1Res>
              <ms2LowMz>162</ms2LowMz>
              <ms2Res>LowRes</ms2Res>
              <dwell>21.8910751</dwell>
              <collisionEnergy>8</collisionEnergy>
              <gain>20</gain>
              <retTime>29.148</retTime>
              <leftRTDelta>0.4107714</leftRTDelta>
              <rightRTDelta>0.4107714</rightRTDelta>
            </scanElement>
          </scanElements>
        </scanSegment>
        <scanSegment>
          <index>181</index>
          <scanType>DynamicMRM</scanType>
          <scanElements>
            <scanElement>
              <index>1</index>
              <compoundName>triazophos</compoundName>
              <isISTD>false</isISTD>
              <ms1LowMz>161</ms1LowMz>
              <ms1Res>LowRes</ms1Res>
              <ms2LowMz>134</ms2LowMz>
              <ms2Res>LowRes</ms2Res>
              <dwell>21.8910751</dwell>
              <collisionEnergy>8</collisionEnergy>
              <gain>20</gain>
              <retTime>29.148</retTime>
              <leftRTDelta>0.4107714</leftRTDelta>
              <rightRTDelta>0.4107714</rightRTDelta>
            </scanElement>
          </scanElements>
        </scanSegment>
        <scanSegment>
          <index>182</index>
          <scanType>DynamicMRM</scanType>
          <scanElements>
            <scanElement>
              <index>1</index>
              <compoundName>triazophos</compoundName>
              <isISTD>false</isISTD>
              <ms1LowMz>161</ms1LowMz>
              <ms1Res>LowRes</ms1Res>
              <ms2LowMz>91</ms2LowMz>
              <ms2Res>LowRes</ms2Res>
              <dwell>21.8910751</dwell>
              <collisionEnergy>18</collisionEnergy>
              <gain>20</gain>
              <retTime>29.148</retTime>
              <leftRTDelta>0.4107714</leftRTDelta>
              <rightRTDelta>0.4107714</rightRTDelta>
            </scanElement>
          </scanElements>
        </scanSegment>
        <scanSegment>
          <index>183</index>
          <scanType>DynamicMRM</scanType>
          <scanElements>
            <scanElement>
              <index>1</index>
              <compoundName>p,p'-DDT-13C12</compoundName>
              <isISTD>true</isISTD>
              <ms1LowMz>249</ms1LowMz>
              <ms1Res>LowRes</ms1Res>
              <ms2LowMz>177.1</ms2LowMz>
              <ms2Res>LowRes</ms2Res>
              <dwell>22.51458</dwell>
              <collisionEnergy>27</collisionEnergy>
              <gain>20</gain>
              <retTime>29.812</retTime>
              <leftRTDelta>0.3</leftRTDelta>
              <rightRTDelta>0.3</rightRTDelta>
            </scanElement>
          </scanElements>
        </scanSegment>
        <scanSegment>
          <index>184</index>
          <scanType>DynamicMRM</scanType>
          <scanElements>
            <scanElement>
              <index>1</index>
              <compoundName>p,p'-DDT-13C12</compoundName>
              <isISTD>true</isISTD>
              <ms1LowMz>247</ms1LowMz>
              <ms1Res>LowRes</ms1Res>
              <ms2LowMz>211.2</ms2LowMz>
              <ms2Res>LowRes</ms2Res>
              <dwell>22.51458</dwell>
              <collisionEnergy>18</collisionEnergy>
              <gain>20</gain>
              <retTime>29.812</retTime>
              <leftRTDelta>0.3</leftRTDelta>
              <rightRTDelta>0.3</rightRTDelta>
            </scanElement>
          </scanElements>
        </scanSegment>
        <scanSegment>
          <index>185</index>
          <scanType>DynamicMRM</scanType>
          <scanElements>
            <scanElement>
              <index>1</index>
              <compoundName>p,p'-DDT-13C12</compoundName>
              <isISTD>true</isISTD>
              <ms1LowMz>247</ms1LowMz>
              <ms1Res>LowRes</ms1Res>
              <ms2LowMz>177.1</ms2LowMz>
              <ms2Res>LowRes</ms2Res>
              <dwell>22.51458</dwell>
              <collisionEnergy>24</collisionEnergy>
              <gain>20</gain>
              <retTime>29.812</retTime>
              <leftRTDelta>0.3</leftRTDelta>
              <rightRTDelta>0.3</rightRTDelta>
            </scanElement>
          </scanElements>
        </scanSegment>
        <scanSegment>
          <index>186</index>
          <scanType>DynamicMRM</scanType>
          <scanElements>
            <scanElement>
              <index>1</index>
              <compoundName>p,p′-DDT</compoundName>
              <isISTD>false</isISTD>
              <ms1LowMz>237</ms1LowMz>
              <ms1Res>LowRes</ms1Res>
              <ms2LowMz>165</ms2LowMz>
              <ms2Res>LowRes</ms2Res>
              <dwell>22.319519</dwell>
              <collisionEnergy>28</collisionEnergy>
              <gain>20</gain>
              <retTime>29.817</retTime>
              <leftRTDelta>0.3998995</leftRTDelta>
              <rightRTDelta>0.3998995</rightRTDelta>
            </scanElement>
          </scanElements>
        </scanSegment>
        <scanSegment>
          <index>187</index>
          <scanType>DynamicMRM</scanType>
          <scanElements>
            <scanElement>
              <index>1</index>
              <compoundName>p,p′-DDT</compoundName>
              <isISTD>false</isISTD>
              <ms1LowMz>235</ms1LowMz>
              <ms1Res>LowRes</ms1Res>
              <ms2LowMz>165</ms2LowMz>
              <ms2Res>LowRes</ms2Res>
              <dwell>22.319519</dwell>
              <collisionEnergy>24</collisionEnergy>
              <gain>20</gain>
              <retTime>29.817</retTime>
              <leftRTDelta>0.3998995</leftRTDelta>
              <rightRTDelta>0.3998995</rightRTDelta>
            </scanElement>
          </scanElements>
        </scanSegment>
        <scanSegment>
          <index>188</index>
          <scanType>DynamicMRM</scanType>
          <scanElements>
            <scanElement>
              <index>1</index>
              <compoundName>PCB-138</compoundName>
              <isISTD>false</isISTD>
              <ms1LowMz>361.9</ms1LowMz>
              <ms1Res>LowRes</ms1Res>
              <ms2LowMz>291.9</ms2LowMz>
              <ms2Res>LowRes</ms2Res>
              <dwell>23.239315</dwell>
              <collisionEnergy>28</collisionEnergy>
              <gain>20</gain>
              <retTime>29.823</retTime>
              <leftRTDelta>0.5042315</leftRTDelta>
              <rightRTDelta>0.5042315</rightRTDelta>
            </scanElement>
          </scanElements>
        </scanSegment>
        <scanSegment>
          <index>189</index>
          <scanType>DynamicMRM</scanType>
          <scanElements>
            <scanElement>
              <index>1</index>
              <compoundName>PCB-138</compoundName>
              <isISTD>false</isISTD>
              <ms1LowMz>359.9</ms1LowMz>
              <ms1Res>LowRes</ms1Res>
              <ms2LowMz>324.9</ms2LowMz>
              <ms2Res>LowRes</ms2Res>
              <dwell>23.239315</dwell>
              <collisionEnergy>14</collisionEnergy>
              <gain>20</gain>
              <retTime>29.823</retTime>
              <leftRTDelta>0.5042315</leftRTDelta>
              <rightRTDelta>0.5042315</rightRTDelta>
            </scanElement>
          </scanElements>
        </scanSegment>
        <scanSegment>
          <index>190</index>
          <scanType>DynamicMRM</scanType>
          <scanElements>
            <scanElement>
              <index>1</index>
              <compoundName>PCB-138</compoundName>
              <isISTD>false</isISTD>
              <ms1LowMz>359.9</ms1LowMz>
              <ms1Res>LowRes</ms1Res>
              <ms2LowMz>289.9</ms2LowMz>
              <ms2Res>LowRes</ms2Res>
              <dwell>23.239315</dwell>
              <collisionEnergy>28</collisionEnergy>
              <gain>20</gain>
              <retTime>29.823</retTime>
              <leftRTDelta>0.5042315</leftRTDelta>
              <rightRTDelta>0.5042315</rightRTDelta>
            </scanElement>
          </scanElements>
        </scanSegment>
        <scanSegment>
          <index>191</index>
          <scanType>DynamicMRM</scanType>
          <scanElements>
            <scanElement>
              <index>1</index>
              <compoundName>PCB-126</compoundName>
              <isISTD>false</isISTD>
              <ms1LowMz>325.9</ms1LowMz>
              <ms1Res>LowRes</ms1Res>
              <ms2LowMz>255.9</ms2LowMz>
              <ms2Res>LowRes</ms2Res>
              <dwell>22.3148518</dwell>
              <collisionEnergy>26</collisionEnergy>
              <gain>20</gain>
              <retTime>30.179</retTime>
              <leftRTDelta>0.4341984</leftRTDelta>
              <rightRTDelta>0.4341984</rightRTDelta>
            </scanElement>
          </scanElements>
        </scanSegment>
        <scanSegment>
          <index>192</index>
          <scanType>DynamicMRM</scanType>
          <scanElements>
            <scanElement>
              <index>1</index>
              <compoundName>PCB-126</compoundName>
              <isISTD>false</isISTD>
              <ms1LowMz>323.9</ms1LowMz>
              <ms1Res>LowRes</ms1Res>
              <ms2LowMz>253.9</ms2LowMz>
              <ms2Res>LowRes</ms2Res>
              <dwell>22.3148518</dwell>
              <collisionEnergy>26</collisionEnergy>
              <gain>20</gain>
              <retTime>30.179</retTime>
              <leftRTDelta>0.4341984</leftRTDelta>
              <rightRTDelta>0.4341984</rightRTDelta>
            </scanElement>
          </scanElements>
        </scanSegment>
        <scanSegment>
          <index>193</index>
          <scanType>DynamicMRM</scanType>
          <scanElements>
            <scanElement>
              <index>1</index>
              <compoundName>propargite</compoundName>
              <isISTD>false</isISTD>
              <ms1LowMz>135.1</ms1LowMz>
              <ms1Res>LowRes</ms1Res>
              <ms2LowMz>107.1</ms2LowMz>
              <ms2Res>LowRes</ms2Res>
              <dwell>24.06844</dwell>
              <collisionEnergy>16</collisionEnergy>
              <gain>20</gain>
              <retTime>30.457</retTime>
              <leftRTDelta>0.4216242</leftRTDelta>
              <rightRTDelta>0.4216242</rightRTDelta>
            </scanElement>
          </scanElements>
        </scanSegment>
        <scanSegment>
          <index>194</index>
          <scanType>DynamicMRM</scanType>
          <scanElements>
            <scanElement>
              <index>1</index>
              <compoundName>propargite</compoundName>
              <isISTD>false</isISTD>
              <ms1LowMz>135.1</ms1LowMz>
              <ms1Res>LowRes</ms1Res>
              <ms2LowMz>95</ms2LowMz>
              <ms2Res>LowRes</ms2Res>
              <dwell>24.06844</dwell>
              <collisionEnergy>14</collisionEnergy>
              <gain>20</gain>
              <retTime>30.457</retTime>
              <leftRTDelta>0.4216242</leftRTDelta>
              <rightRTDelta>0.4216242</rightRTDelta>
            </scanElement>
          </scanElements>
        </scanSegment>
        <scanSegment>
          <index>195</index>
          <scanType>DynamicMRM</scanType>
          <scanElements>
            <scanElement>
              <index>1</index>
              <compoundName>propargite</compoundName>
              <isISTD>false</isISTD>
              <ms1LowMz>135.1</ms1LowMz>
              <ms1Res>LowRes</ms1Res>
              <ms2LowMz>77</ms2LowMz>
              <ms2Res>LowRes</ms2Res>
              <dwell>24.06844</dwell>
              <collisionEnergy>24</collisionEnergy>
              <gain>20</gain>
              <retTime>30.457</retTime>
              <leftRTDelta>0.4216242</leftRTDelta>
              <rightRTDelta>0.4216242</rightRTDelta>
            </scanElement>
          </scanElements>
        </scanSegment>
        <scanSegment>
          <index>196</index>
          <scanType>DynamicMRM</scanType>
          <scanElements>
            <scanElement>
              <index>1</index>
              <compoundName>PCB-183</compoundName>
              <isISTD>false</isISTD>
              <ms1LowMz>395.8</ms1LowMz>
              <ms1Res>LowRes</ms1Res>
              <ms2LowMz>325.9</ms2LowMz>
              <ms2Res>LowRes</ms2Res>
              <dwell>22.3833542</dwell>
              <collisionEnergy>28</collisionEnergy>
              <gain>20</gain>
              <retTime>30.489</retTime>
              <leftRTDelta>0.4706621</leftRTDelta>
              <rightRTDelta>0.4706621</rightRTDelta>
            </scanElement>
          </scanElements>
        </scanSegment>
        <scanSegment>
          <index>197</index>
          <scanType>DynamicMRM</scanType>
          <scanElements>
            <scanElement>
              <index>1</index>
              <compoundName>PCB-183</compoundName>
              <isISTD>false</isISTD>
              <ms1LowMz>393.8</ms1LowMz>
              <ms1Res>LowRes</ms1Res>
              <ms2LowMz>358.8</ms2LowMz>
              <ms2Res>LowRes</ms2Res>
              <dwell>22.3833542</dwell>
              <collisionEnergy>14</collisionEnergy>
              <gain>20</gain>
              <retTime>30.489</retTime>
              <leftRTDelta>0.4706621</leftRTDelta>
              <rightRTDelta>0.4706621</rightRTDelta>
            </scanElement>
          </scanElements>
        </scanSegment>
        <scanSegment>
          <index>198</index>
          <scanType>DynamicMRM</scanType>
          <scanElements>
            <scanElement>
              <index>1</index>
              <compoundName>PCB-183</compoundName>
              <isISTD>false</isISTD>
              <ms1LowMz>393.8</ms1LowMz>
              <ms1Res>LowRes</ms1Res>
              <ms2LowMz>323.9</ms2LowMz>
              <ms2Res>LowRes</ms2Res>
              <dwell>22.3833542</dwell>
              <collisionEnergy>28</collisionEnergy>
              <gain>20</gain>
              <retTime>30.489</retTime>
              <leftRTDelta>0.4706621</leftRTDelta>
              <rightRTDelta>0.4706621</rightRTDelta>
            </scanElement>
          </scanElements>
        </scanSegment>
        <scanSegment>
          <index>199</index>
          <scanType>DynamicMRM</scanType>
          <scanElements>
            <scanElement>
              <index>1</index>
              <compoundName>PCB-167</compoundName>
              <isISTD>false</isISTD>
              <ms1LowMz>361.9</ms1LowMz>
              <ms1Res>LowRes</ms1Res>
              <ms2LowMz>291.9</ms2LowMz>
              <ms2Res>LowRes</ms2Res>
              <dwell>21.1646442</dwell>
              <collisionEnergy>28</collisionEnergy>
              <gain>20</gain>
              <retTime>30.779</retTime>
              <leftRTDelta>0.3864288</leftRTDelta>
              <rightRTDelta>0.3864288</rightRTDelta>
            </scanElement>
          </scanElements>
        </scanSegment>
        <scanSegment>
          <index>200</index>
          <scanType>DynamicMRM</scanType>
          <scanElements>
            <scanElement>
              <index>1</index>
              <compoundName>PCB-167</compoundName>
              <isISTD>false</isISTD>
              <ms1LowMz>359.9</ms1LowMz>
              <ms1Res>LowRes</ms1Res>
              <ms2LowMz>289.9</ms2LowMz>
              <ms2Res>LowRes</ms2Res>
              <dwell>21.1646442</dwell>
              <collisionEnergy>28</collisionEnergy>
              <gain>20</gain>
              <retTime>30.779</retTime>
              <leftRTDelta>0.3864288</leftRTDelta>
              <rightRTDelta>0.3864288</rightRTDelta>
            </scanElement>
          </scanElements>
        </scanSegment>
        <scanSegment>
          <index>201</index>
          <scanType>DynamicMRM</scanType>
          <scanElements>
            <scanElement>
              <index>1</index>
              <compoundName>endrin ketone</compoundName>
              <isISTD>false</isISTD>
              <ms1LowMz>317</ms1LowMz>
              <ms1Res>LowRes</ms1Res>
              <ms2LowMz>245</ms2LowMz>
              <ms2Res>LowRes</ms2Res>
              <dwell>15.2642879</dwell>
              <collisionEnergy>15</collisionEnergy>
              <gain>20</gain>
              <retTime>31.081</retTime>
              <leftRTDelta>0.3</leftRTDelta>
              <rightRTDelta>0.3</rightRTDelta>
            </scanElement>
          </scanElements>
        </scanSegment>
        <scanSegment>
          <index>202</index>
          <scanType>DynamicMRM</scanType>
          <scanElements>
            <scanElement>
              <index>1</index>
              <compoundName>endrin ketone</compoundName>
              <isISTD>false</isISTD>
              <ms1LowMz>317</ms1LowMz>
              <ms1Res>LowRes</ms1Res>
              <ms2LowMz>101</ms2LowMz>
              <ms2Res>LowRes</ms2Res>
              <dwell>15.2642879</dwell>
              <collisionEnergy>25</collisionEnergy>
              <gain>20</gain>
              <retTime>31.081</retTime>
              <leftRTDelta>0.3</leftRTDelta>
              <rightRTDelta>0.3</rightRTDelta>
            </scanElement>
          </scanElements>
        </scanSegment>
        <scanSegment>
          <index>203</index>
          <scanType>DynamicMRM</scanType>
          <scanElements>
            <scanElement>
              <index>1</index>
              <compoundName>iprodione</compoundName>
              <isISTD>false</isISTD>
              <ms1LowMz>316</ms1LowMz>
              <ms1Res>LowRes</ms1Res>
              <ms2LowMz>56</ms2LowMz>
              <ms2Res>LowRes</ms2Res>
              <dwell>12.2495031</dwell>
              <collisionEnergy>24</collisionEnergy>
              <gain>20</gain>
              <retTime>31.208</retTime>
              <leftRTDelta>0.3</leftRTDelta>
              <rightRTDelta>0.3</rightRTDelta>
            </scanElement>
          </scanElements>
        </scanSegment>
        <scanSegment>
          <index>204</index>
          <scanType>DynamicMRM</scanType>
          <scanElements>
            <scanElement>
              <index>1</index>
              <compoundName>iprodione</compoundName>
              <isISTD>false</isISTD>
              <ms1LowMz>314</ms1LowMz>
              <ms1Res>LowRes</ms1Res>
              <ms2LowMz>245</ms2LowMz>
              <ms2Res>LowRes</ms2Res>
              <dwell>12.2495031</dwell>
              <collisionEnergy>12</collisionEnergy>
              <gain>20</gain>
              <retTime>31.208</retTime>
              <leftRTDelta>0.3</leftRTDelta>
              <rightRTDelta>0.3</rightRTDelta>
            </scanElement>
          </scanElements>
        </scanSegment>
        <scanSegment>
          <index>205</index>
          <scanType>DynamicMRM</scanType>
          <scanElements>
            <scanElement>
              <index>1</index>
              <compoundName>iprodione</compoundName>
              <isISTD>false</isISTD>
              <ms1LowMz>314</ms1LowMz>
              <ms1Res>LowRes</ms1Res>
              <ms2LowMz>56</ms2LowMz>
              <ms2Res>LowRes</ms2Res>
              <dwell>12.2495031</dwell>
              <collisionEnergy>22</collisionEnergy>
              <gain>20</gain>
              <retTime>31.208</retTime>
              <leftRTDelta>0.3</leftRTDelta>
              <rightRTDelta>0.3</rightRTDelta>
            </scanElement>
          </scanElements>
        </scanSegment>
        <scanSegment>
          <index>206</index>
          <scanType>DynamicMRM</scanType>
          <scanElements>
            <scanElement>
              <index>1</index>
              <compoundName>benz(a)anthracene</compoundName>
              <isISTD>false</isISTD>
              <ms1LowMz>228.1</ms1LowMz>
              <ms1Res>LowRes</ms1Res>
              <ms2LowMz>226.1</ms2LowMz>
              <ms2Res>LowRes</ms2Res>
              <dwell>11.2389193</dwell>
              <collisionEnergy>32</collisionEnergy>
              <gain>20</gain>
              <retTime>31.334</retTime>
              <leftRTDelta>0.3868103</leftRTDelta>
              <rightRTDelta>0.3868103</rightRTDelta>
            </scanElement>
          </scanElements>
        </scanSegment>
        <scanSegment>
          <index>207</index>
          <scanType>DynamicMRM</scanType>
          <scanElements>
            <scanElement>
              <index>1</index>
              <compoundName>benz(a)anthracene</compoundName>
              <isISTD>false</isISTD>
              <ms1LowMz>228.1</ms1LowMz>
              <ms1Res>LowRes</ms1Res>
              <ms2LowMz>224.1</ms2LowMz>
              <ms2Res>LowRes</ms2Res>
              <dwell>11.2389193</dwell>
              <collisionEnergy>60</collisionEnergy>
              <gain>20</gain>
              <retTime>31.334</retTime>
              <leftRTDelta>0.3868103</leftRTDelta>
              <rightRTDelta>0.3868103</rightRTDelta>
            </scanElement>
          </scanElements>
        </scanSegment>
        <scanSegment>
          <index>208</index>
          <scanType>DynamicMRM</scanType>
          <scanElements>
            <scanElement>
              <index>1</index>
              <compoundName>benz(a)anthracene</compoundName>
              <isISTD>false</isISTD>
              <ms1LowMz>226.1</ms1LowMz>
              <ms1Res>LowRes</ms1Res>
              <ms2LowMz>224.1</ms2LowMz>
              <ms2Res>LowRes</ms2Res>
              <dwell>11.2389193</dwell>
              <collisionEnergy>32</collisionEnergy>
              <gain>20</gain>
              <retTime>31.334</retTime>
              <leftRTDelta>0.3868103</leftRTDelta>
              <rightRTDelta>0.3868103</rightRTDelta>
            </scanElement>
          </scanElements>
        </scanSegment>
        <scanSegment>
          <index>209</index>
          <scanType>DynamicMRM</scanType>
          <scanElements>
            <scanElement>
              <index>1</index>
              <compoundName>PCB-156-D3</compoundName>
              <isISTD>false</isISTD>
              <ms1LowMz>364.7</ms1LowMz>
              <ms1Res>LowRes</ms1Res>
              <ms2LowMz>295</ms2LowMz>
              <ms2Res>LowRes</ms2Res>
              <dwell>10.0834579</dwell>
              <collisionEnergy>35</collisionEnergy>
              <gain>20</gain>
              <retTime>31.428</retTime>
              <leftRTDelta>0.3</leftRTDelta>
              <rightRTDelta>0.3</rightRTDelta>
            </scanElement>
          </scanElements>
        </scanSegment>
        <scanSegment>
          <index>210</index>
          <scanType>DynamicMRM</scanType>
          <scanElements>
            <scanElement>
              <index>1</index>
              <compoundName>PCB-156-D3</compoundName>
              <isISTD>false</isISTD>
              <ms1LowMz>362.8</ms1LowMz>
              <ms1Res>LowRes</ms1Res>
              <ms2LowMz>292.8</ms2LowMz>
              <ms2Res>LowRes</ms2Res>
              <dwell>10.0834579</dwell>
              <collisionEnergy>30</collisionEnergy>
              <gain>20</gain>
              <retTime>31.428</retTime>
              <leftRTDelta>0.3</leftRTDelta>
              <rightRTDelta>0.3</rightRTDelta>
            </scanElement>
          </scanElements>
        </scanSegment>
        <scanSegment>
          <index>211</index>
          <scanType>DynamicMRM</scanType>
          <scanElements>
            <scanElement>
              <index>1</index>
              <compoundName>PCB-156-D3</compoundName>
              <isISTD>false</isISTD>
              <ms1LowMz>292.3</ms1LowMz>
              <ms1Res>LowRes</ms1Res>
              <ms2LowMz>221.1</ms2LowMz>
              <ms2Res>LowRes</ms2Res>
              <dwell>10.0834579</dwell>
              <collisionEnergy>35</collisionEnergy>
              <gain>20</gain>
              <retTime>31.428</retTime>
              <leftRTDelta>0.3</leftRTDelta>
              <rightRTDelta>0.3</rightRTDelta>
            </scanElement>
          </scanElements>
        </scanSegment>
        <scanSegment>
          <index>212</index>
          <scanType>DynamicMRM</scanType>
          <scanElements>
            <scanElement>
              <index>1</index>
              <compoundName>PCB-156</compoundName>
              <isISTD>false</isISTD>
              <ms1LowMz>361.9</ms1LowMz>
              <ms1Res>LowRes</ms1Res>
              <ms2LowMz>291.9</ms2LowMz>
              <ms2Res>LowRes</ms2Res>
              <dwell>10.4829626</dwell>
              <collisionEnergy>28</collisionEnergy>
              <gain>20</gain>
              <retTime>31.433</retTime>
              <leftRTDelta>0.3924227</leftRTDelta>
              <rightRTDelta>0.3924227</rightRTDelta>
            </scanElement>
          </scanElements>
        </scanSegment>
        <scanSegment>
          <index>213</index>
          <scanType>DynamicMRM</scanType>
          <scanElements>
            <scanElement>
              <index>1</index>
              <compoundName>PCB-156</compoundName>
              <isISTD>false</isISTD>
              <ms1LowMz>359.9</ms1LowMz>
              <ms1Res>LowRes</ms1Res>
              <ms2LowMz>289.9</ms2LowMz>
              <ms2Res>LowRes</ms2Res>
              <dwell>10.4829626</dwell>
              <collisionEnergy>28</collisionEnergy>
              <gain>20</gain>
              <retTime>31.433</retTime>
              <leftRTDelta>0.3924227</leftRTDelta>
              <rightRTDelta>0.3924227</rightRTDelta>
            </scanElement>
          </scanElements>
        </scanSegment>
        <scanSegment>
          <index>214</index>
          <scanType>DynamicMRM</scanType>
          <scanElements>
            <scanElement>
              <index>1</index>
              <compoundName>chrysene</compoundName>
              <isISTD>false</isISTD>
              <ms1LowMz>228.1</ms1LowMz>
              <ms1Res>LowRes</ms1Res>
              <ms2LowMz>226.1</ms2LowMz>
              <ms2Res>LowRes</ms2Res>
              <dwell>12.1535873</dwell>
              <collisionEnergy>32</collisionEnergy>
              <gain>20</gain>
              <retTime>31.452</retTime>
              <leftRTDelta>0.560956</leftRTDelta>
              <rightRTDelta>0.560956</rightRTDelta>
            </scanElement>
          </scanElements>
        </scanSegment>
        <scanSegment>
          <index>215</index>
          <scanType>DynamicMRM</scanType>
          <scanElements>
            <scanElement>
              <index>1</index>
              <compoundName>chrysene</compoundName>
              <isISTD>false</isISTD>
              <ms1LowMz>228.1</ms1LowMz>
              <ms1Res>LowRes</ms1Res>
              <ms2LowMz>224.1</ms2LowMz>
              <ms2Res>LowRes</ms2Res>
              <dwell>12.1535873</dwell>
              <collisionEnergy>60</collisionEnergy>
              <gain>20</gain>
              <retTime>31.452</retTime>
              <leftRTDelta>0.560956</leftRTDelta>
              <rightRTDelta>0.560956</rightRTDelta>
            </scanElement>
          </scanElements>
        </scanSegment>
        <scanSegment>
          <index>216</index>
          <scanType>DynamicMRM</scanType>
          <scanElements>
            <scanElement>
              <index>1</index>
              <compoundName>chrysene</compoundName>
              <isISTD>false</isISTD>
              <ms1LowMz>226.1</ms1LowMz>
              <ms1Res>LowRes</ms1Res>
              <ms2LowMz>224.1</ms2LowMz>
              <ms2Res>LowRes</ms2Res>
              <dwell>12.1535873</dwell>
              <collisionEnergy>32</collisionEnergy>
              <gain>20</gain>
              <retTime>31.452</retTime>
              <leftRTDelta>0.560956</leftRTDelta>
              <rightRTDelta>0.560956</rightRTDelta>
            </scanElement>
          </scanElements>
        </scanSegment>
        <scanSegment>
          <index>217</index>
          <scanType>DynamicMRM</scanType>
          <scanElements>
            <scanElement>
              <index>1</index>
              <compoundName>bifenthrin</compoundName>
              <isISTD>false</isISTD>
              <ms1LowMz>181.1</ms1LowMz>
              <ms1Res>LowRes</ms1Res>
              <ms2LowMz>179.1</ms2LowMz>
              <ms2Res>LowRes</ms2Res>
              <dwell>9.032389</dwell>
              <collisionEnergy>12</collisionEnergy>
              <gain>20</gain>
              <retTime>31.524</retTime>
              <leftRTDelta>0.3213692</leftRTDelta>
              <rightRTDelta>0.3213692</rightRTDelta>
            </scanElement>
          </scanElements>
        </scanSegment>
        <scanSegment>
          <index>218</index>
          <scanType>DynamicMRM</scanType>
          <scanElements>
            <scanElement>
              <index>1</index>
              <compoundName>bifenthrin</compoundName>
              <isISTD>false</isISTD>
              <ms1LowMz>181.1</ms1LowMz>
              <ms1Res>LowRes</ms1Res>
              <ms2LowMz>166.1</ms2LowMz>
              <ms2Res>LowRes</ms2Res>
              <dwell>9.032389</dwell>
              <collisionEnergy>12</collisionEnergy>
              <gain>20</gain>
              <retTime>31.524</retTime>
              <leftRTDelta>0.3213692</leftRTDelta>
              <rightRTDelta>0.3213692</rightRTDelta>
            </scanElement>
          </scanElements>
        </scanSegment>
        <scanSegment>
          <index>219</index>
          <scanType>DynamicMRM</scanType>
          <scanElements>
            <scanElement>
              <index>1</index>
              <compoundName>bifenthrin</compoundName>
              <isISTD>false</isISTD>
              <ms1LowMz>181.1</ms1LowMz>
              <ms1Res>LowRes</ms1Res>
              <ms2LowMz>153.1</ms2LowMz>
              <ms2Res>LowRes</ms2Res>
              <dwell>9.032389</dwell>
              <collisionEnergy>8</collisionEnergy>
              <gain>20</gain>
              <retTime>31.524</retTime>
              <leftRTDelta>0.3213692</leftRTDelta>
              <rightRTDelta>0.3213692</rightRTDelta>
            </scanElement>
          </scanElements>
        </scanSegment>
        <scanSegment>
          <index>220</index>
          <scanType>DynamicMRM</scanType>
          <scanElements>
            <scanElement>
              <index>1</index>
              <compoundName>PCB-157</compoundName>
              <isISTD>false</isISTD>
              <ms1LowMz>361.9</ms1LowMz>
              <ms1Res>LowRes</ms1Res>
              <ms2LowMz>326.9</ms2LowMz>
              <ms2Res>LowRes</ms2Res>
              <dwell>9.481427</dwell>
              <collisionEnergy>14</collisionEnergy>
              <gain>20</gain>
              <retTime>31.57</retTime>
              <leftRTDelta>0.3822708</leftRTDelta>
              <rightRTDelta>0.3822708</rightRTDelta>
            </scanElement>
          </scanElements>
        </scanSegment>
        <scanSegment>
          <index>221</index>
          <scanType>DynamicMRM</scanType>
          <scanElements>
            <scanElement>
              <index>1</index>
              <compoundName>PCB-157</compoundName>
              <isISTD>false</isISTD>
              <ms1LowMz>361.9</ms1LowMz>
              <ms1Res>LowRes</ms1Res>
              <ms2LowMz>291.9</ms2LowMz>
              <ms2Res>LowRes</ms2Res>
              <dwell>8.758335</dwell>
              <collisionEnergy>28</collisionEnergy>
              <gain>20</gain>
              <retTime>31.57</retTime>
              <leftRTDelta>0.3</leftRTDelta>
              <rightRTDelta>0.3</rightRTDelta>
            </scanElement>
          </scanElements>
        </scanSegment>
        <scanSegment>
          <index>222</index>
          <scanType>DynamicMRM</scanType>
          <scanElements>
            <scanElement>
              <index>1</index>
              <compoundName>PCB-157</compoundName>
              <isISTD>false</isISTD>
              <ms1LowMz>359.9</ms1LowMz>
              <ms1Res>LowRes</ms1Res>
              <ms2LowMz>324.9</ms2LowMz>
              <ms2Res>LowRes</ms2Res>
              <dwell>8.758335</dwell>
              <collisionEnergy>14</collisionEnergy>
              <gain>20</gain>
              <retTime>31.57</retTime>
              <leftRTDelta>0.3</leftRTDelta>
              <rightRTDelta>0.3</rightRTDelta>
            </scanElement>
          </scanElements>
        </scanSegment>
        <scanSegment>
          <index>223</index>
          <scanType>DynamicMRM</scanType>
          <scanElements>
            <scanElement>
              <index>1</index>
              <compoundName>PCB-157</compoundName>
              <isISTD>false</isISTD>
              <ms1LowMz>359.9</ms1LowMz>
              <ms1Res>LowRes</ms1Res>
              <ms2LowMz>289.9</ms2LowMz>
              <ms2Res>LowRes</ms2Res>
              <dwell>8.758335</dwell>
              <collisionEnergy>28</collisionEnergy>
              <gain>20</gain>
              <retTime>31.57</retTime>
              <leftRTDelta>0.3</leftRTDelta>
              <rightRTDelta>0.3</rightRTDelta>
            </scanElement>
          </scanElements>
        </scanSegment>
        <scanSegment>
          <index>224</index>
          <scanType>DynamicMRM</scanType>
          <scanElements>
            <scanElement>
              <index>1</index>
              <compoundName>tetramethrin</compoundName>
              <isISTD>false</isISTD>
              <ms1LowMz>164.1</ms1LowMz>
              <ms1Res>LowRes</ms1Res>
              <ms2LowMz>107.1</ms2LowMz>
              <ms2Res>LowRes</ms2Res>
              <dwell>9.597884</dwell>
              <collisionEnergy>14</collisionEnergy>
              <gain>20</gain>
              <retTime>31.608</retTime>
              <leftRTDelta>0.3565025</leftRTDelta>
              <rightRTDelta>0.3565025</rightRTDelta>
            </scanElement>
          </scanElements>
        </scanSegment>
        <scanSegment>
          <index>225</index>
          <scanType>DynamicMRM</scanType>
          <scanElements>
            <scanElement>
              <index>1</index>
              <compoundName>tetramethrin</compoundName>
              <isISTD>false</isISTD>
              <ms1LowMz>164.1</ms1LowMz>
              <ms1Res>LowRes</ms1Res>
              <ms2LowMz>77</ms2LowMz>
              <ms2Res>LowRes</ms2Res>
              <dwell>9.597884</dwell>
              <collisionEnergy>22</collisionEnergy>
              <gain>20</gain>
              <retTime>31.608</retTime>
              <leftRTDelta>0.3565025</leftRTDelta>
              <rightRTDelta>0.3565025</rightRTDelta>
            </scanElement>
          </scanElements>
        </scanSegment>
        <scanSegment>
          <index>226</index>
          <scanType>DynamicMRM</scanType>
          <scanElements>
            <scanElement>
              <index>1</index>
              <compoundName>tetramethrin</compoundName>
              <isISTD>false</isISTD>
              <ms1LowMz>123.1</ms1LowMz>
              <ms1Res>LowRes</ms1Res>
              <ms2LowMz>81</ms2LowMz>
              <ms2Res>LowRes</ms2Res>
              <dwell>9.597884</dwell>
              <collisionEnergy>8</collisionEnergy>
              <gain>20</gain>
              <retTime>31.608</retTime>
              <leftRTDelta>0.3565025</leftRTDelta>
              <rightRTDelta>0.3565025</rightRTDelta>
            </scanElement>
          </scanElements>
        </scanSegment>
        <scanSegment>
          <index>227</index>
          <scanType>DynamicMRM</scanType>
          <scanElements>
            <scanElement>
              <index>1</index>
              <compoundName>methoxychlor</compoundName>
              <isISTD>false</isISTD>
              <ms1LowMz>227.1</ms1LowMz>
              <ms1Res>LowRes</ms1Res>
              <ms2LowMz>212.1</ms2LowMz>
              <ms2Res>LowRes</ms2Res>
              <dwell>9.581602</dwell>
              <collisionEnergy>14</collisionEnergy>
              <gain>20</gain>
              <retTime>31.651</retTime>
              <leftRTDelta>0.3076077</leftRTDelta>
              <rightRTDelta>0.3076077</rightRTDelta>
            </scanElement>
          </scanElements>
        </scanSegment>
        <scanSegment>
          <index>228</index>
          <scanType>DynamicMRM</scanType>
          <scanElements>
            <scanElement>
              <index>1</index>
              <compoundName>methoxychlor</compoundName>
              <isISTD>false</isISTD>
              <ms1LowMz>227.1</ms1LowMz>
              <ms1Res>LowRes</ms1Res>
              <ms2LowMz>169.1</ms2LowMz>
              <ms2Res>LowRes</ms2Res>
              <dwell>9.581602</dwell>
              <collisionEnergy>24</collisionEnergy>
              <gain>20</gain>
              <retTime>31.651</retTime>
              <leftRTDelta>0.3076077</leftRTDelta>
              <rightRTDelta>0.3076077</rightRTDelta>
            </scanElement>
          </scanElements>
        </scanSegment>
        <scanSegment>
          <index>229</index>
          <scanType>DynamicMRM</scanType>
          <scanElements>
            <scanElement>
              <index>1</index>
              <compoundName>methoxychlor</compoundName>
              <isISTD>false</isISTD>
              <ms1LowMz>227.1</ms1LowMz>
              <ms1Res>LowRes</ms1Res>
              <ms2LowMz>141.1</ms2LowMz>
              <ms2Res>LowRes</ms2Res>
              <dwell>9.581602</dwell>
              <collisionEnergy>28</collisionEnergy>
              <gain>20</gain>
              <retTime>31.651</retTime>
              <leftRTDelta>0.3076077</leftRTDelta>
              <rightRTDelta>0.3076077</rightRTDelta>
            </scanElement>
          </scanElements>
        </scanSegment>
        <scanSegment>
          <index>230</index>
          <scanType>DynamicMRM</scanType>
          <scanElements>
            <scanElement>
              <index>1</index>
              <compoundName>fenpropathrin</compoundName>
              <isISTD>false</isISTD>
              <ms1LowMz>265.1</ms1LowMz>
              <ms1Res>LowRes</ms1Res>
              <ms2LowMz>210.1</ms2LowMz>
              <ms2Res>LowRes</ms2Res>
              <dwell>12.4168653</dwell>
              <collisionEnergy>12</collisionEnergy>
              <gain>20</gain>
              <retTime>31.794</retTime>
              <leftRTDelta>0.3822708</leftRTDelta>
              <rightRTDelta>0.3822708</rightRTDelta>
            </scanElement>
          </scanElements>
        </scanSegment>
        <scanSegment>
          <index>231</index>
          <scanType>DynamicMRM</scanType>
          <scanElements>
            <scanElement>
              <index>1</index>
              <compoundName>fenpropathrin</compoundName>
              <isISTD>false</isISTD>
              <ms1LowMz>265.1</ms1LowMz>
              <ms1Res>LowRes</ms1Res>
              <ms2LowMz>89</ms2LowMz>
              <ms2Res>LowRes</ms2Res>
              <dwell>12.4168653</dwell>
              <collisionEnergy>28</collisionEnergy>
              <gain>20</gain>
              <retTime>31.794</retTime>
              <leftRTDelta>0.3822708</leftRTDelta>
              <rightRTDelta>0.3822708</rightRTDelta>
            </scanElement>
          </scanElements>
        </scanSegment>
        <scanSegment>
          <index>232</index>
          <scanType>DynamicMRM</scanType>
          <scanElements>
            <scanElement>
              <index>1</index>
              <compoundName>fenpropathrin</compoundName>
              <isISTD>false</isISTD>
              <ms1LowMz>181.1</ms1LowMz>
              <ms1Res>LowRes</ms1Res>
              <ms2LowMz>152.1</ms2LowMz>
              <ms2Res>LowRes</ms2Res>
              <dwell>12.4168653</dwell>
              <collisionEnergy>22</collisionEnergy>
              <gain>20</gain>
              <retTime>31.794</retTime>
              <leftRTDelta>0.3822708</leftRTDelta>
              <rightRTDelta>0.3822708</rightRTDelta>
            </scanElement>
          </scanElements>
        </scanSegment>
        <scanSegment>
          <index>233</index>
          <scanType>DynamicMRM</scanType>
          <scanElements>
            <scanElement>
              <index>1</index>
              <compoundName>PCB-180</compoundName>
              <isISTD>false</isISTD>
              <ms1LowMz>395.8</ms1LowMz>
              <ms1Res>LowRes</ms1Res>
              <ms2LowMz>325.9</ms2LowMz>
              <ms2Res>LowRes</ms2Res>
              <dwell>13.8888988</dwell>
              <collisionEnergy>28</collisionEnergy>
              <gain>20</gain>
              <retTime>31.906</retTime>
              <leftRTDelta>0.3918409</leftRTDelta>
              <rightRTDelta>0.3918409</rightRTDelta>
            </scanElement>
          </scanElements>
        </scanSegment>
        <scanSegment>
          <index>234</index>
          <scanType>DynamicMRM</scanType>
          <scanElements>
            <scanElement>
              <index>1</index>
              <compoundName>PCB-180</compoundName>
              <isISTD>false</isISTD>
              <ms1LowMz>393.8</ms1LowMz>
              <ms1Res>LowRes</ms1Res>
              <ms2LowMz>358.8</ms2LowMz>
              <ms2Res>LowRes</ms2Res>
              <dwell>13.8888988</dwell>
              <collisionEnergy>14</collisionEnergy>
              <gain>20</gain>
              <retTime>31.906</retTime>
              <leftRTDelta>0.3918409</leftRTDelta>
              <rightRTDelta>0.3918409</rightRTDelta>
            </scanElement>
          </scanElements>
        </scanSegment>
        <scanSegment>
          <index>235</index>
          <scanType>DynamicMRM</scanType>
          <scanElements>
            <scanElement>
              <index>1</index>
              <compoundName>PCB-180</compoundName>
              <isISTD>false</isISTD>
              <ms1LowMz>393.8</ms1LowMz>
              <ms1Res>LowRes</ms1Res>
              <ms2LowMz>323.9</ms2LowMz>
              <ms2Res>LowRes</ms2Res>
              <dwell>13.8888988</dwell>
              <collisionEnergy>28</collisionEnergy>
              <gain>20</gain>
              <retTime>31.906</retTime>
              <leftRTDelta>0.3918409</leftRTDelta>
              <rightRTDelta>0.3918409</rightRTDelta>
            </scanElement>
          </scanElements>
        </scanSegment>
        <scanSegment>
          <index>236</index>
          <scanType>DynamicMRM</scanType>
          <scanElements>
            <scanElement>
              <index>1</index>
              <compoundName>PBDE-47</compoundName>
              <isISTD>false</isISTD>
              <ms1LowMz>487.7</ms1LowMz>
              <ms1Res>LowRes</ms1Res>
              <ms2LowMz>327.7</ms2LowMz>
              <ms2Res>LowRes</ms2Res>
              <dwell>17.07105</dwell>
              <collisionEnergy>24</collisionEnergy>
              <gain>20</gain>
              <retTime>32.093</retTime>
              <leftRTDelta>0.3552151</leftRTDelta>
              <rightRTDelta>0.3552151</rightRTDelta>
            </scanElement>
          </scanElements>
        </scanSegment>
        <scanSegment>
          <index>237</index>
          <scanType>DynamicMRM</scanType>
          <scanElements>
            <scanElement>
              <index>1</index>
              <compoundName>PBDE-47</compoundName>
              <isISTD>false</isISTD>
              <ms1LowMz>487.7</ms1LowMz>
              <ms1Res>LowRes</ms1Res>
              <ms2LowMz>325.7</ms2LowMz>
              <ms2Res>LowRes</ms2Res>
              <dwell>17.07105</dwell>
              <collisionEnergy>24</collisionEnergy>
              <gain>20</gain>
              <retTime>32.093</retTime>
              <leftRTDelta>0.3552151</leftRTDelta>
              <rightRTDelta>0.3552151</rightRTDelta>
            </scanElement>
          </scanElements>
        </scanSegment>
        <scanSegment>
          <index>238</index>
          <scanType>DynamicMRM</scanType>
          <scanElements>
            <scanElement>
              <index>1</index>
              <compoundName>PBDE-47</compoundName>
              <isISTD>false</isISTD>
              <ms1LowMz>485.7</ms1LowMz>
              <ms1Res>LowRes</ms1Res>
              <ms2LowMz>325.7</ms2LowMz>
              <ms2Res>LowRes</ms2Res>
              <dwell>17.07105</dwell>
              <collisionEnergy>24</collisionEnergy>
              <gain>20</gain>
              <retTime>32.093</retTime>
              <leftRTDelta>0.3552151</leftRTDelta>
              <rightRTDelta>0.3552151</rightRTDelta>
            </scanElement>
          </scanElements>
        </scanSegment>
        <scanSegment>
          <index>239</index>
          <scanType>DynamicMRM</scanType>
          <scanElements>
            <scanElement>
              <index>1</index>
              <compoundName>phosalone</compoundName>
              <isISTD>false</isISTD>
              <ms1LowMz>182</ms1LowMz>
              <ms1Res>LowRes</ms1Res>
              <ms2LowMz>138</ms2LowMz>
              <ms2Res>LowRes</ms2Res>
              <dwell>27.535862</dwell>
              <collisionEnergy>9</collisionEnergy>
              <gain>20</gain>
              <retTime>32.404</retTime>
              <leftRTDelta>0.3351927</leftRTDelta>
              <rightRTDelta>0.3351927</rightRTDelta>
            </scanElement>
          </scanElements>
        </scanSegment>
        <scanSegment>
          <index>240</index>
          <scanType>DynamicMRM</scanType>
          <scanElements>
            <scanElement>
              <index>1</index>
              <compoundName>phosalone</compoundName>
              <isISTD>false</isISTD>
              <ms1LowMz>182</ms1LowMz>
              <ms1Res>LowRes</ms1Res>
              <ms2LowMz>111</ms2LowMz>
              <ms2Res>LowRes</ms2Res>
              <dwell>27.535862</dwell>
              <collisionEnergy>15</collisionEnergy>
              <gain>20</gain>
              <retTime>32.404</retTime>
              <leftRTDelta>0.3351927</leftRTDelta>
              <rightRTDelta>0.3351927</rightRTDelta>
            </scanElement>
          </scanElements>
        </scanSegment>
        <scanSegment>
          <index>241</index>
          <scanType>DynamicMRM</scanType>
          <scanElements>
            <scanElement>
              <index>1</index>
              <compoundName>phosalone</compoundName>
              <isISTD>false</isISTD>
              <ms1LowMz>182</ms1LowMz>
              <ms1Res>LowRes</ms1Res>
              <ms2LowMz>75</ms2LowMz>
              <ms2Res>LowRes</ms2Res>
              <dwell>27.535862</dwell>
              <collisionEnergy>33</collisionEnergy>
              <gain>20</gain>
              <retTime>32.404</retTime>
              <leftRTDelta>0.3351927</leftRTDelta>
              <rightRTDelta>0.3351927</rightRTDelta>
            </scanElement>
          </scanElements>
        </scanSegment>
        <scanSegment>
          <index>242</index>
          <scanType>DynamicMRM</scanType>
          <scanElements>
            <scanElement>
              <index>1</index>
              <compoundName>PCB-169</compoundName>
              <isISTD>false</isISTD>
              <ms1LowMz>361.9</ms1LowMz>
              <ms1Res>LowRes</ms1Res>
              <ms2LowMz>291.9</ms2LowMz>
              <ms2Res>LowRes</ms2Res>
              <dwell>26.018671</dwell>
              <collisionEnergy>28</collisionEnergy>
              <gain>20</gain>
              <retTime>32.523</retTime>
              <leftRTDelta>0.4452038</leftRTDelta>
              <rightRTDelta>0.4452038</rightRTDelta>
            </scanElement>
          </scanElements>
        </scanSegment>
        <scanSegment>
          <index>243</index>
          <scanType>DynamicMRM</scanType>
          <scanElements>
            <scanElement>
              <index>1</index>
              <compoundName>PCB-169</compoundName>
              <isISTD>false</isISTD>
              <ms1LowMz>359.9</ms1LowMz>
              <ms1Res>LowRes</ms1Res>
              <ms2LowMz>289.9</ms2LowMz>
              <ms2Res>LowRes</ms2Res>
              <dwell>26.018671</dwell>
              <collisionEnergy>28</collisionEnergy>
              <gain>20</gain>
              <retTime>32.523</retTime>
              <leftRTDelta>0.4452038</leftRTDelta>
              <rightRTDelta>0.4452038</rightRTDelta>
            </scanElement>
          </scanElements>
        </scanSegment>
        <scanSegment>
          <index>244</index>
          <scanType>DynamicMRM</scanType>
          <scanElements>
            <scanElement>
              <index>1</index>
              <compoundName>cyhalothrin-1</compoundName>
              <isISTD>false</isISTD>
              <ms1LowMz>197</ms1LowMz>
              <ms1Res>LowRes</ms1Res>
              <ms2LowMz>141.1</ms2LowMz>
              <ms2Res>LowRes</ms2Res>
              <dwell>22.5237637</dwell>
              <collisionEnergy>15</collisionEnergy>
              <gain>20</gain>
              <retTime>32.779</retTime>
              <leftRTDelta>0.3</leftRTDelta>
              <rightRTDelta>0.3</rightRTDelta>
            </scanElement>
          </scanElements>
        </scanSegment>
        <scanSegment>
          <index>245</index>
          <scanType>DynamicMRM</scanType>
          <scanElements>
            <scanElement>
              <index>1</index>
              <compoundName>cyhalothrin-1</compoundName>
              <isISTD>false</isISTD>
              <ms1LowMz>181</ms1LowMz>
              <ms1Res>LowRes</ms1Res>
              <ms2LowMz>152.1</ms2LowMz>
              <ms2Res>LowRes</ms2Res>
              <dwell>22.5237637</dwell>
              <collisionEnergy>30</collisionEnergy>
              <gain>20</gain>
              <retTime>32.779</retTime>
              <leftRTDelta>0.3</leftRTDelta>
              <rightRTDelta>0.3</rightRTDelta>
            </scanElement>
          </scanElements>
        </scanSegment>
        <scanSegment>
          <index>246</index>
          <scanType>DynamicMRM</scanType>
          <scanElements>
            <scanElement>
              <index>1</index>
              <compoundName>cyhalothrin-1</compoundName>
              <isISTD>false</isISTD>
              <ms1LowMz>181</ms1LowMz>
              <ms1Res>LowRes</ms1Res>
              <ms2LowMz>127.1</ms2LowMz>
              <ms2Res>LowRes</ms2Res>
              <dwell>22.5237637</dwell>
              <collisionEnergy>30</collisionEnergy>
              <gain>20</gain>
              <retTime>32.779</retTime>
              <leftRTDelta>0.3</leftRTDelta>
              <rightRTDelta>0.3</rightRTDelta>
            </scanElement>
          </scanElements>
        </scanSegment>
        <scanSegment>
          <index>247</index>
          <scanType>DynamicMRM</scanType>
          <scanElements>
            <scanElement>
              <index>1</index>
              <compoundName>mires</compoundName>
              <isISTD>false</isISTD>
              <ms1LowMz>273.8</ms1LowMz>
              <ms1Res>LowRes</ms1Res>
              <ms2LowMz>236.8</ms2LowMz>
              <ms2Res>LowRes</ms2Res>
              <dwell>22.5204258</dwell>
              <collisionEnergy>18</collisionEnergy>
              <gain>20</gain>
              <retTime>32.931</retTime>
              <leftRTDelta>0.4174995</leftRTDelta>
              <rightRTDelta>0.4174995</rightRTDelta>
            </scanElement>
          </scanElements>
        </scanSegment>
        <scanSegment>
          <index>248</index>
          <scanType>DynamicMRM</scanType>
          <scanElements>
            <scanElement>
              <index>1</index>
              <compoundName>mirex</compoundName>
              <isISTD>false</isISTD>
              <ms1LowMz>273.8</ms1LowMz>
              <ms1Res>LowRes</ms1Res>
              <ms2LowMz>238.8</ms2LowMz>
              <ms2Res>LowRes</ms2Res>
              <dwell>22.5204258</dwell>
              <collisionEnergy>18</collisionEnergy>
              <gain>20</gain>
              <retTime>32.931</retTime>
              <leftRTDelta>0.4174995</leftRTDelta>
              <rightRTDelta>0.4174995</rightRTDelta>
            </scanElement>
          </scanElements>
        </scanSegment>
        <scanSegment>
          <index>249</index>
          <scanType>DynamicMRM</scanType>
          <scanElements>
            <scanElement>
              <index>1</index>
              <compoundName>mirex</compoundName>
              <isISTD>false</isISTD>
              <ms1LowMz>271.8</ms1LowMz>
              <ms1Res>LowRes</ms1Res>
              <ms2LowMz>236.8</ms2LowMz>
              <ms2Res>LowRes</ms2Res>
              <dwell>22.5204258</dwell>
              <collisionEnergy>18</collisionEnergy>
              <gain>20</gain>
              <retTime>32.931</retTime>
              <leftRTDelta>0.4174995</leftRTDelta>
              <rightRTDelta>0.4174995</rightRTDelta>
            </scanElement>
          </scanElements>
        </scanSegment>
        <scanSegment>
          <index>250</index>
          <scanType>DynamicMRM</scanType>
          <scanElements>
            <scanElement>
              <index>1</index>
              <compoundName>cyhalothrin-2</compoundName>
              <isISTD>false</isISTD>
              <ms1LowMz>197</ms1LowMz>
              <ms1Res>LowRes</ms1Res>
              <ms2LowMz>141.1</ms2LowMz>
              <ms2Res>LowRes</ms2Res>
              <dwell>27.1726971</dwell>
              <collisionEnergy>15</collisionEnergy>
              <gain>20</gain>
              <retTime>33.044</retTime>
              <leftRTDelta>0.3693295</leftRTDelta>
              <rightRTDelta>0.3693295</rightRTDelta>
            </scanElement>
          </scanElements>
        </scanSegment>
        <scanSegment>
          <index>251</index>
          <scanType>DynamicMRM</scanType>
          <scanElements>
            <scanElement>
              <index>1</index>
              <compoundName>cyhalothrin-2</compoundName>
              <isISTD>false</isISTD>
              <ms1LowMz>181</ms1LowMz>
              <ms1Res>LowRes</ms1Res>
              <ms2LowMz>152.1</ms2LowMz>
              <ms2Res>LowRes</ms2Res>
              <dwell>27.1726971</dwell>
              <collisionEnergy>30</collisionEnergy>
              <gain>20</gain>
              <retTime>33.044</retTime>
              <leftRTDelta>0.3693295</leftRTDelta>
              <rightRTDelta>0.3693295</rightRTDelta>
            </scanElement>
          </scanElements>
        </scanSegment>
        <scanSegment>
          <index>252</index>
          <scanType>DynamicMRM</scanType>
          <scanElements>
            <scanElement>
              <index>1</index>
              <compoundName>cyhalothrin-2</compoundName>
              <isISTD>false</isISTD>
              <ms1LowMz>181</ms1LowMz>
              <ms1Res>LowRes</ms1Res>
              <ms2LowMz>127.1</ms2LowMz>
              <ms2Res>LowRes</ms2Res>
              <dwell>27.1726971</dwell>
              <collisionEnergy>30</collisionEnergy>
              <gain>20</gain>
              <retTime>33.044</retTime>
              <leftRTDelta>0.3693295</leftRTDelta>
              <rightRTDelta>0.3693295</rightRTDelta>
            </scanElement>
          </scanElements>
        </scanSegment>
        <scanSegment>
          <index>253</index>
          <scanType>DynamicMRM</scanType>
          <scanElements>
            <scanElement>
              <index>1</index>
              <compoundName>PCB-189</compoundName>
              <isISTD>false</isISTD>
              <ms1LowMz>395.8</ms1LowMz>
              <ms1Res>LowRes</ms1Res>
              <ms2LowMz>325.9</ms2LowMz>
              <ms2Res>LowRes</ms2Res>
              <dwell>47.4547119</dwell>
              <collisionEnergy>28</collisionEnergy>
              <gain>20</gain>
              <retTime>33.477</retTime>
              <leftRTDelta>0.5346775</leftRTDelta>
              <rightRTDelta>0.5346775</rightRTDelta>
            </scanElement>
          </scanElements>
        </scanSegment>
        <scanSegment>
          <index>254</index>
          <scanType>DynamicMRM</scanType>
          <scanElements>
            <scanElement>
              <index>1</index>
              <compoundName>PCB-189</compoundName>
              <isISTD>false</isISTD>
              <ms1LowMz>393.8</ms1LowMz>
              <ms1Res>LowRes</ms1Res>
              <ms2LowMz>323.9</ms2LowMz>
              <ms2Res>LowRes</ms2Res>
              <dwell>47.4547119</dwell>
              <collisionEnergy>28</collisionEnergy>
              <gain>20</gain>
              <retTime>33.477</retTime>
              <leftRTDelta>0.5346775</leftRTDelta>
              <rightRTDelta>0.5346775</rightRTDelta>
            </scanElement>
          </scanElements>
        </scanSegment>
        <scanSegment>
          <index>255</index>
          <scanType>DynamicMRM</scanType>
          <scanElements>
            <scanElement>
              <index>1</index>
              <compoundName>permethrin(trans)</compoundName>
              <isISTD>false</isISTD>
              <ms1LowMz>183.1</ms1LowMz>
              <ms1Res>LowRes</ms1Res>
              <ms2LowMz>168.1</ms2LowMz>
              <ms2Res>LowRes</ms2Res>
              <dwell>36.0147171</dwell>
              <collisionEnergy>14</collisionEnergy>
              <gain>20</gain>
              <retTime>34.153</retTime>
              <leftRTDelta>0.3</leftRTDelta>
              <rightRTDelta>0.3</rightRTDelta>
            </scanElement>
          </scanElements>
        </scanSegment>
        <scanSegment>
          <index>256</index>
          <scanType>DynamicMRM</scanType>
          <scanElements>
            <scanElement>
              <index>1</index>
              <compoundName>permethrin(trans)</compoundName>
              <isISTD>false</isISTD>
              <ms1LowMz>183.1</ms1LowMz>
              <ms1Res>LowRes</ms1Res>
              <ms2LowMz>165.1</ms2LowMz>
              <ms2Res>LowRes</ms2Res>
              <dwell>36.0147171</dwell>
              <collisionEnergy>14</collisionEnergy>
              <gain>20</gain>
              <retTime>34.153</retTime>
              <leftRTDelta>0.3</leftRTDelta>
              <rightRTDelta>0.3</rightRTDelta>
            </scanElement>
          </scanElements>
        </scanSegment>
        <scanSegment>
          <index>257</index>
          <scanType>DynamicMRM</scanType>
          <scanElements>
            <scanElement>
              <index>1</index>
              <compoundName>permethrin(trans)</compoundName>
              <isISTD>false</isISTD>
              <ms1LowMz>183.1</ms1LowMz>
              <ms1Res>LowRes</ms1Res>
              <ms2LowMz>153.1</ms2LowMz>
              <ms2Res>LowRes</ms2Res>
              <dwell>36.0147171</dwell>
              <collisionEnergy>14</collisionEnergy>
              <gain>20</gain>
              <retTime>34.153</retTime>
              <leftRTDelta>0.3</leftRTDelta>
              <rightRTDelta>0.3</rightRTDelta>
            </scanElement>
          </scanElements>
        </scanSegment>
        <scanSegment>
          <index>258</index>
          <scanType>DynamicMRM</scanType>
          <scanElements>
            <scanElement>
              <index>1</index>
              <compoundName>coumaphos</compoundName>
              <isISTD>false</isISTD>
              <ms1LowMz>362</ms1LowMz>
              <ms1Res>LowRes</ms1Res>
              <ms2LowMz>226</ms2LowMz>
              <ms2Res>LowRes</ms2Res>
              <dwell>28.34422</dwell>
              <collisionEnergy>14</collisionEnergy>
              <gain>20</gain>
              <retTime>34.282</retTime>
              <leftRTDelta>0.3</leftRTDelta>
              <rightRTDelta>0.3</rightRTDelta>
            </scanElement>
          </scanElements>
        </scanSegment>
        <scanSegment>
          <index>259</index>
          <scanType>DynamicMRM</scanType>
          <scanElements>
            <scanElement>
              <index>1</index>
              <compoundName>coumaphos</compoundName>
              <isISTD>false</isISTD>
              <ms1LowMz>362</ms1LowMz>
              <ms1Res>LowRes</ms1Res>
              <ms2LowMz>109</ms2LowMz>
              <ms2Res>LowRes</ms2Res>
              <dwell>28.34422</dwell>
              <collisionEnergy>16</collisionEnergy>
              <gain>20</gain>
              <retTime>34.282</retTime>
              <leftRTDelta>0.3</leftRTDelta>
              <rightRTDelta>0.3</rightRTDelta>
            </scanElement>
          </scanElements>
        </scanSegment>
        <scanSegment>
          <index>260</index>
          <scanType>DynamicMRM</scanType>
          <scanElements>
            <scanElement>
              <index>1</index>
              <compoundName>coumaphos</compoundName>
              <isISTD>false</isISTD>
              <ms1LowMz>226</ms1LowMz>
              <ms1Res>LowRes</ms1Res>
              <ms2LowMz>163</ms2LowMz>
              <ms2Res>LowRes</ms2Res>
              <dwell>28.34422</dwell>
              <collisionEnergy>18</collisionEnergy>
              <gain>20</gain>
              <retTime>34.282</retTime>
              <leftRTDelta>0.3</leftRTDelta>
              <rightRTDelta>0.3</rightRTDelta>
            </scanElement>
          </scanElements>
        </scanSegment>
        <scanSegment>
          <index>261</index>
          <scanType>DynamicMRM</scanType>
          <scanElements>
            <scanElement>
              <index>1</index>
              <compoundName>permethrin(cis)</compoundName>
              <isISTD>false</isISTD>
              <ms1LowMz>183.1</ms1LowMz>
              <ms1Res>LowRes</ms1Res>
              <ms2LowMz>168.1</ms2LowMz>
              <ms2Res>LowRes</ms2Res>
              <dwell>24.0596962</dwell>
              <collisionEnergy>14</collisionEnergy>
              <gain>20</gain>
              <retTime>34.339</retTime>
              <leftRTDelta>0.3</leftRTDelta>
              <rightRTDelta>0.3</rightRTDelta>
            </scanElement>
          </scanElements>
        </scanSegment>
        <scanSegment>
          <index>262</index>
          <scanType>DynamicMRM</scanType>
          <scanElements>
            <scanElement>
              <index>1</index>
              <compoundName>permethrin(cis)</compoundName>
              <isISTD>false</isISTD>
              <ms1LowMz>183.1</ms1LowMz>
              <ms1Res>LowRes</ms1Res>
              <ms2LowMz>165.1</ms2LowMz>
              <ms2Res>LowRes</ms2Res>
              <dwell>24.0596962</dwell>
              <collisionEnergy>14</collisionEnergy>
              <gain>20</gain>
              <retTime>34.339</retTime>
              <leftRTDelta>0.3</leftRTDelta>
              <rightRTDelta>0.3</rightRTDelta>
            </scanElement>
          </scanElements>
        </scanSegment>
        <scanSegment>
          <index>263</index>
          <scanType>DynamicMRM</scanType>
          <scanElements>
            <scanElement>
              <index>1</index>
              <compoundName>permethrin(cis)</compoundName>
              <isISTD>false</isISTD>
              <ms1LowMz>183.1</ms1LowMz>
              <ms1Res>LowRes</ms1Res>
              <ms2LowMz>153.1</ms2LowMz>
              <ms2Res>LowRes</ms2Res>
              <dwell>24.0596962</dwell>
              <collisionEnergy>14</collisionEnergy>
              <gain>20</gain>
              <retTime>34.339</retTime>
              <leftRTDelta>0.3</leftRTDelta>
              <rightRTDelta>0.3</rightRTDelta>
            </scanElement>
          </scanElements>
        </scanSegment>
        <scanSegment>
          <index>264</index>
          <scanType>DynamicMRM</scanType>
          <scanElements>
            <scanElement>
              <index>1</index>
              <compoundName>PBDE-99</compoundName>
              <isISTD>false</isISTD>
              <ms1LowMz>565.6</ms1LowMz>
              <ms1Res>LowRes</ms1Res>
              <ms2LowMz>405.7</ms2LowMz>
              <ms2Res>LowRes</ms2Res>
              <dwell>27.6155186</dwell>
              <collisionEnergy>26</collisionEnergy>
              <gain>20</gain>
              <retTime>34.359</retTime>
              <leftRTDelta>0.3206921</leftRTDelta>
              <rightRTDelta>0.3206921</rightRTDelta>
            </scanElement>
          </scanElements>
        </scanSegment>
        <scanSegment>
          <index>265</index>
          <scanType>DynamicMRM</scanType>
          <scanElements>
            <scanElement>
              <index>1</index>
              <compoundName>PBDE-99</compoundName>
              <isISTD>false</isISTD>
              <ms1LowMz>563.6</ms1LowMz>
              <ms1Res>LowRes</ms1Res>
              <ms2LowMz>405.7</ms2LowMz>
              <ms2Res>LowRes</ms2Res>
              <dwell>27.6155186</dwell>
              <collisionEnergy>26</collisionEnergy>
              <gain>20</gain>
              <retTime>34.359</retTime>
              <leftRTDelta>0.3206921</leftRTDelta>
              <rightRTDelta>0.3206921</rightRTDelta>
            </scanElement>
          </scanElements>
        </scanSegment>
        <scanSegment>
          <index>266</index>
          <scanType>DynamicMRM</scanType>
          <scanElements>
            <scanElement>
              <index>1</index>
              <compoundName>PBDE-99</compoundName>
              <isISTD>false</isISTD>
              <ms1LowMz>563.6</ms1LowMz>
              <ms1Res>LowRes</ms1Res>
              <ms2LowMz>403.7</ms2LowMz>
              <ms2Res>LowRes</ms2Res>
              <dwell>27.6155186</dwell>
              <collisionEnergy>26</collisionEnergy>
              <gain>20</gain>
              <retTime>34.359</retTime>
              <leftRTDelta>0.3206921</leftRTDelta>
              <rightRTDelta>0.3206921</rightRTDelta>
            </scanElement>
          </scanElements>
        </scanSegment>
        <scanSegment>
          <index>267</index>
          <scanType>DynamicMRM</scanType>
          <scanElements>
            <scanElement>
              <index>1</index>
              <compoundName>benzo(b)fluoranthene</compoundName>
              <isISTD>false</isISTD>
              <ms1LowMz>252.1</ms1LowMz>
              <ms1Res>LowRes</ms1Res>
              <ms2LowMz>250.1</ms2LowMz>
              <ms2Res>LowRes</ms2Res>
              <dwell>21.5546379</dwell>
              <collisionEnergy>36</collisionEnergy>
              <gain>20</gain>
              <retTime>34.981</retTime>
              <leftRTDelta>0.4780006</leftRTDelta>
              <rightRTDelta>0.4780006</rightRTDelta>
            </scanElement>
          </scanElements>
        </scanSegment>
        <scanSegment>
          <index>268</index>
          <scanType>DynamicMRM</scanType>
          <scanElements>
            <scanElement>
              <index>1</index>
              <compoundName>benzo(b)fluoranthene</compoundName>
              <isISTD>false</isISTD>
              <ms1LowMz>252.1</ms1LowMz>
              <ms1Res>LowRes</ms1Res>
              <ms2LowMz>248.1</ms2LowMz>
              <ms2Res>LowRes</ms2Res>
              <dwell>21.5546379</dwell>
              <collisionEnergy>60</collisionEnergy>
              <gain>20</gain>
              <retTime>34.981</retTime>
              <leftRTDelta>0.4780006</leftRTDelta>
              <rightRTDelta>0.4780006</rightRTDelta>
            </scanElement>
          </scanElements>
        </scanSegment>
        <scanSegment>
          <index>269</index>
          <scanType>DynamicMRM</scanType>
          <scanElements>
            <scanElement>
              <index>1</index>
              <compoundName>benzo(b)fluoranthene</compoundName>
              <isISTD>false</isISTD>
              <ms1LowMz>250.1</ms1LowMz>
              <ms1Res>LowRes</ms1Res>
              <ms2LowMz>248.1</ms2LowMz>
              <ms2Res>LowRes</ms2Res>
              <dwell>21.5546379</dwell>
              <collisionEnergy>36</collisionEnergy>
              <gain>20</gain>
              <retTime>34.981</retTime>
              <leftRTDelta>0.4780006</leftRTDelta>
              <rightRTDelta>0.4780006</rightRTDelta>
            </scanElement>
          </scanElements>
        </scanSegment>
        <scanSegment>
          <index>270</index>
          <scanType>DynamicMRM</scanType>
          <scanElements>
            <scanElement>
              <index>1</index>
              <compoundName>PBDE-100</compoundName>
              <isISTD>false</isISTD>
              <ms1LowMz>565.6</ms1LowMz>
              <ms1Res>LowRes</ms1Res>
              <ms2LowMz>405.7</ms2LowMz>
              <ms2Res>LowRes</ms2Res>
              <dwell>15.2759314</dwell>
              <collisionEnergy>26</collisionEnergy>
              <gain>20</gain>
              <retTime>35.051</retTime>
              <leftRTDelta>0.3</leftRTDelta>
              <rightRTDelta>0.3</rightRTDelta>
            </scanElement>
          </scanElements>
        </scanSegment>
        <scanSegment>
          <index>271</index>
          <scanType>DynamicMRM</scanType>
          <scanElements>
            <scanElement>
              <index>1</index>
              <compoundName>PBDE-100</compoundName>
              <isISTD>false</isISTD>
              <ms1LowMz>563.6</ms1LowMz>
              <ms1Res>LowRes</ms1Res>
              <ms2LowMz>405.7</ms2LowMz>
              <ms2Res>LowRes</ms2Res>
              <dwell>15.2759314</dwell>
              <collisionEnergy>26</collisionEnergy>
              <gain>20</gain>
              <retTime>35.051</retTime>
              <leftRTDelta>0.3</leftRTDelta>
              <rightRTDelta>0.3</rightRTDelta>
            </scanElement>
          </scanElements>
        </scanSegment>
        <scanSegment>
          <index>272</index>
          <scanType>DynamicMRM</scanType>
          <scanElements>
            <scanElement>
              <index>1</index>
              <compoundName>PBDE-100</compoundName>
              <isISTD>false</isISTD>
              <ms1LowMz>563.6</ms1LowMz>
              <ms1Res>LowRes</ms1Res>
              <ms2LowMz>403.7</ms2LowMz>
              <ms2Res>LowRes</ms2Res>
              <dwell>15.2759314</dwell>
              <collisionEnergy>26</collisionEnergy>
              <gain>20</gain>
              <retTime>35.051</retTime>
              <leftRTDelta>0.3</leftRTDelta>
              <rightRTDelta>0.3</rightRTDelta>
            </scanElement>
          </scanElements>
        </scanSegment>
        <scanSegment>
          <index>273</index>
          <scanType>DynamicMRM</scanType>
          <scanElements>
            <scanElement>
              <index>1</index>
              <compoundName>cyfluthrin-1</compoundName>
              <isISTD>false</isISTD>
              <ms1LowMz>226.1</ms1LowMz>
              <ms1Res>LowRes</ms1Res>
              <ms2LowMz>206.1</ms2LowMz>
              <ms2Res>LowRes</ms2Res>
              <dwell>14.4627876</dwell>
              <collisionEnergy>14</collisionEnergy>
              <gain>20</gain>
              <retTime>35.058</retTime>
              <leftRTDelta>0.3</leftRTDelta>
              <rightRTDelta>0.3</rightRTDelta>
            </scanElement>
          </scanElements>
        </scanSegment>
        <scanSegment>
          <index>274</index>
          <scanType>DynamicMRM</scanType>
          <scanElements>
            <scanElement>
              <index>1</index>
              <compoundName>cyfluthrin-1</compoundName>
              <isISTD>false</isISTD>
              <ms1LowMz>163.1</ms1LowMz>
              <ms1Res>LowRes</ms1Res>
              <ms2LowMz>127.1</ms2LowMz>
              <ms2Res>LowRes</ms2Res>
              <dwell>14.4627876</dwell>
              <collisionEnergy>6</collisionEnergy>
              <gain>20</gain>
              <retTime>35.058</retTime>
              <leftRTDelta>0.3</leftRTDelta>
              <rightRTDelta>0.3</rightRTDelta>
            </scanElement>
          </scanElements>
        </scanSegment>
        <scanSegment>
          <index>275</index>
          <scanType>DynamicMRM</scanType>
          <scanElements>
            <scanElement>
              <index>1</index>
              <compoundName>cyfluthrin-1</compoundName>
              <isISTD>false</isISTD>
              <ms1LowMz>163.1</ms1LowMz>
              <ms1Res>LowRes</ms1Res>
              <ms2LowMz>91</ms2LowMz>
              <ms2Res>LowRes</ms2Res>
              <dwell>14.4627876</dwell>
              <collisionEnergy>14</collisionEnergy>
              <gain>20</gain>
              <retTime>35.058</retTime>
              <leftRTDelta>0.3</leftRTDelta>
              <rightRTDelta>0.3</rightRTDelta>
            </scanElement>
          </scanElements>
        </scanSegment>
        <scanSegment>
          <index>276</index>
          <scanType>DynamicMRM</scanType>
          <scanElements>
            <scanElement>
              <index>1</index>
              <compoundName>benzo(k)fluoranthene</compoundName>
              <isISTD>false</isISTD>
              <ms1LowMz>252.1</ms1LowMz>
              <ms1Res>LowRes</ms1Res>
              <ms2LowMz>250.1</ms2LowMz>
              <ms2Res>LowRes</ms2Res>
              <dwell>12.5873489</dwell>
              <collisionEnergy>36</collisionEnergy>
              <gain>20</gain>
              <retTime>35.069</retTime>
              <leftRTDelta>0.3</leftRTDelta>
              <rightRTDelta>0.3</rightRTDelta>
            </scanElement>
          </scanElements>
        </scanSegment>
        <scanSegment>
          <index>277</index>
          <scanType>DynamicMRM</scanType>
          <scanElements>
            <scanElement>
              <index>1</index>
              <compoundName>benzo(k)fluoranthene</compoundName>
              <isISTD>false</isISTD>
              <ms1LowMz>252.1</ms1LowMz>
              <ms1Res>LowRes</ms1Res>
              <ms2LowMz>248.1</ms2LowMz>
              <ms2Res>LowRes</ms2Res>
              <dwell>12.5873489</dwell>
              <collisionEnergy>60</collisionEnergy>
              <gain>20</gain>
              <retTime>35.069</retTime>
              <leftRTDelta>0.3</leftRTDelta>
              <rightRTDelta>0.3</rightRTDelta>
            </scanElement>
          </scanElements>
        </scanSegment>
        <scanSegment>
          <index>278</index>
          <scanType>DynamicMRM</scanType>
          <scanElements>
            <scanElement>
              <index>1</index>
              <compoundName>benzo(k)fluoranthene</compoundName>
              <isISTD>false</isISTD>
              <ms1LowMz>250.1</ms1LowMz>
              <ms1Res>LowRes</ms1Res>
              <ms2LowMz>248.1</ms2LowMz>
              <ms2Res>LowRes</ms2Res>
              <dwell>12.5873489</dwell>
              <collisionEnergy>36</collisionEnergy>
              <gain>20</gain>
              <retTime>35.069</retTime>
              <leftRTDelta>0.3</leftRTDelta>
              <rightRTDelta>0.3</rightRTDelta>
            </scanElement>
          </scanElements>
        </scanSegment>
        <scanSegment>
          <index>279</index>
          <scanType>DynamicMRM</scanType>
          <scanElements>
            <scanElement>
              <index>1</index>
              <compoundName>cyfluthrin-2</compoundName>
              <isISTD>false</isISTD>
              <ms1LowMz>226.1</ms1LowMz>
              <ms1Res>LowRes</ms1Res>
              <ms2LowMz>206.1</ms2LowMz>
              <ms2Res>LowRes</ms2Res>
              <dwell>11.1258621</dwell>
              <collisionEnergy>14</collisionEnergy>
              <gain>20</gain>
              <retTime>35.137</retTime>
              <leftRTDelta>0.3</leftRTDelta>
              <rightRTDelta>0.3</rightRTDelta>
            </scanElement>
          </scanElements>
        </scanSegment>
        <scanSegment>
          <index>280</index>
          <scanType>DynamicMRM</scanType>
          <scanElements>
            <scanElement>
              <index>1</index>
              <compoundName>cyfluthrin-2</compoundName>
              <isISTD>false</isISTD>
              <ms1LowMz>163.1</ms1LowMz>
              <ms1Res>LowRes</ms1Res>
              <ms2LowMz>127.1</ms2LowMz>
              <ms2Res>LowRes</ms2Res>
              <dwell>11.1258621</dwell>
              <collisionEnergy>6</collisionEnergy>
              <gain>20</gain>
              <retTime>35.137</retTime>
              <leftRTDelta>0.3</leftRTDelta>
              <rightRTDelta>0.3</rightRTDelta>
            </scanElement>
          </scanElements>
        </scanSegment>
        <scanSegment>
          <index>281</index>
          <scanType>DynamicMRM</scanType>
          <scanElements>
            <scanElement>
              <index>1</index>
              <compoundName>cyfluthrin-2</compoundName>
              <isISTD>false</isISTD>
              <ms1LowMz>163.1</ms1LowMz>
              <ms1Res>LowRes</ms1Res>
              <ms2LowMz>91</ms2LowMz>
              <ms2Res>LowRes</ms2Res>
              <dwell>11.1258621</dwell>
              <collisionEnergy>14</collisionEnergy>
              <gain>20</gain>
              <retTime>35.137</retTime>
              <leftRTDelta>0.3</leftRTDelta>
              <rightRTDelta>0.3</rightRTDelta>
            </scanElement>
          </scanElements>
        </scanSegment>
        <scanSegment>
          <index>282</index>
          <scanType>DynamicMRM</scanType>
          <scanElements>
            <scanElement>
              <index>1</index>
              <compoundName>cyfluthrin-3</compoundName>
              <isISTD>false</isISTD>
              <ms1LowMz>226.1</ms1LowMz>
              <ms1Res>LowRes</ms1Res>
              <ms2LowMz>206.1</ms2LowMz>
              <ms2Res>LowRes</ms2Res>
              <dwell>10.9111433</dwell>
              <collisionEnergy>14</collisionEnergy>
              <gain>20</gain>
              <retTime>35.198</retTime>
              <leftRTDelta>0.3</leftRTDelta>
              <rightRTDelta>0.3</rightRTDelta>
            </scanElement>
          </scanElements>
        </scanSegment>
        <scanSegment>
          <index>283</index>
          <scanType>DynamicMRM</scanType>
          <scanElements>
            <scanElement>
              <index>1</index>
              <compoundName>cyfluthrin-3</compoundName>
              <isISTD>false</isISTD>
              <ms1LowMz>163.1</ms1LowMz>
              <ms1Res>LowRes</ms1Res>
              <ms2LowMz>127.1</ms2LowMz>
              <ms2Res>LowRes</ms2Res>
              <dwell>10.9111433</dwell>
              <collisionEnergy>6</collisionEnergy>
              <gain>20</gain>
              <retTime>35.198</retTime>
              <leftRTDelta>0.3</leftRTDelta>
              <rightRTDelta>0.3</rightRTDelta>
            </scanElement>
          </scanElements>
        </scanSegment>
        <scanSegment>
          <index>284</index>
          <scanType>DynamicMRM</scanType>
          <scanElements>
            <scanElement>
              <index>1</index>
              <compoundName>cyfluthrin-3</compoundName>
              <isISTD>false</isISTD>
              <ms1LowMz>163.1</ms1LowMz>
              <ms1Res>LowRes</ms1Res>
              <ms2LowMz>91</ms2LowMz>
              <ms2Res>LowRes</ms2Res>
              <dwell>10.9111433</dwell>
              <collisionEnergy>14</collisionEnergy>
              <gain>20</gain>
              <retTime>35.198</retTime>
              <leftRTDelta>0.3</leftRTDelta>
              <rightRTDelta>0.3</rightRTDelta>
            </scanElement>
          </scanElements>
        </scanSegment>
        <scanSegment>
          <index>285</index>
          <scanType>DynamicMRM</scanType>
          <scanElements>
            <scanElement>
              <index>1</index>
              <compoundName>cypermethrin-1</compoundName>
              <isISTD>false</isISTD>
              <ms1LowMz>181.1</ms1LowMz>
              <ms1Res>LowRes</ms1Res>
              <ms2LowMz>152.1</ms2LowMz>
              <ms2Res>LowRes</ms2Res>
              <dwell>10.6295576</dwell>
              <collisionEnergy>22</collisionEnergy>
              <gain>20</gain>
              <retTime>35.505</retTime>
              <leftRTDelta>0.3</leftRTDelta>
              <rightRTDelta>0.3</rightRTDelta>
            </scanElement>
          </scanElements>
        </scanSegment>
        <scanSegment>
          <index>286</index>
          <scanType>DynamicMRM</scanType>
          <scanElements>
            <scanElement>
              <index>1</index>
              <compoundName>cypermethrin-1</compoundName>
              <isISTD>false</isISTD>
              <ms1LowMz>163.1</ms1LowMz>
              <ms1Res>LowRes</ms1Res>
              <ms2LowMz>127.1</ms2LowMz>
              <ms2Res>LowRes</ms2Res>
              <dwell>10.6295576</dwell>
              <collisionEnergy>6</collisionEnergy>
              <gain>20</gain>
              <retTime>35.505</retTime>
              <leftRTDelta>0.3</leftRTDelta>
              <rightRTDelta>0.3</rightRTDelta>
            </scanElement>
          </scanElements>
        </scanSegment>
        <scanSegment>
          <index>287</index>
          <scanType>DynamicMRM</scanType>
          <scanElements>
            <scanElement>
              <index>1</index>
              <compoundName>cypermethrin-1</compoundName>
              <isISTD>false</isISTD>
              <ms1LowMz>163.1</ms1LowMz>
              <ms1Res>LowRes</ms1Res>
              <ms2LowMz>91</ms2LowMz>
              <ms2Res>LowRes</ms2Res>
              <dwell>10.6295576</dwell>
              <collisionEnergy>14</collisionEnergy>
              <gain>20</gain>
              <retTime>35.505</retTime>
              <leftRTDelta>0.3</leftRTDelta>
              <rightRTDelta>0.3</rightRTDelta>
            </scanElement>
          </scanElements>
        </scanSegment>
        <scanSegment>
          <index>288</index>
          <scanType>DynamicMRM</scanType>
          <scanElements>
            <scanElement>
              <index>1</index>
              <compoundName>cypermethrin-2</compoundName>
              <isISTD>false</isISTD>
              <ms1LowMz>181.1</ms1LowMz>
              <ms1Res>LowRes</ms1Res>
              <ms2LowMz>152.1</ms2LowMz>
              <ms2Res>LowRes</ms2Res>
              <dwell>11.1727438</dwell>
              <collisionEnergy>22</collisionEnergy>
              <gain>20</gain>
              <retTime>35.571</retTime>
              <leftRTDelta>0.3</leftRTDelta>
              <rightRTDelta>0.3</rightRTDelta>
            </scanElement>
          </scanElements>
        </scanSegment>
        <scanSegment>
          <index>289</index>
          <scanType>DynamicMRM</scanType>
          <scanElements>
            <scanElement>
              <index>1</index>
              <compoundName>cypermethrin-2</compoundName>
              <isISTD>false</isISTD>
              <ms1LowMz>163.1</ms1LowMz>
              <ms1Res>LowRes</ms1Res>
              <ms2LowMz>127.1</ms2LowMz>
              <ms2Res>LowRes</ms2Res>
              <dwell>11.1727438</dwell>
              <collisionEnergy>6</collisionEnergy>
              <gain>20</gain>
              <retTime>35.571</retTime>
              <leftRTDelta>0.3</leftRTDelta>
              <rightRTDelta>0.3</rightRTDelta>
            </scanElement>
          </scanElements>
        </scanSegment>
        <scanSegment>
          <index>290</index>
          <scanType>DynamicMRM</scanType>
          <scanElements>
            <scanElement>
              <index>1</index>
              <compoundName>cypermethrin-2</compoundName>
              <isISTD>false</isISTD>
              <ms1LowMz>163.1</ms1LowMz>
              <ms1Res>LowRes</ms1Res>
              <ms2LowMz>91</ms2LowMz>
              <ms2Res>LowRes</ms2Res>
              <dwell>11.1727438</dwell>
              <collisionEnergy>14</collisionEnergy>
              <gain>20</gain>
              <retTime>35.571</retTime>
              <leftRTDelta>0.3</leftRTDelta>
              <rightRTDelta>0.3</rightRTDelta>
            </scanElement>
          </scanElements>
        </scanSegment>
        <scanSegment>
          <index>291</index>
          <scanType>DynamicMRM</scanType>
          <scanElements>
            <scanElement>
              <index>1</index>
              <compoundName>cypermethrin-3</compoundName>
              <isISTD>false</isISTD>
              <ms1LowMz>181.1</ms1LowMz>
              <ms1Res>LowRes</ms1Res>
              <ms2LowMz>152.1</ms2LowMz>
              <ms2Res>LowRes</ms2Res>
              <dwell>12.3566246</dwell>
              <collisionEnergy>22</collisionEnergy>
              <gain>20</gain>
              <retTime>35.631</retTime>
              <leftRTDelta>0.3112125</leftRTDelta>
              <rightRTDelta>0.3112125</rightRTDelta>
            </scanElement>
          </scanElements>
        </scanSegment>
        <scanSegment>
          <index>292</index>
          <scanType>DynamicMRM</scanType>
          <scanElements>
            <scanElement>
              <index>1</index>
              <compoundName>cypermethrin-3</compoundName>
              <isISTD>false</isISTD>
              <ms1LowMz>163.1</ms1LowMz>
              <ms1Res>LowRes</ms1Res>
              <ms2LowMz>127.1</ms2LowMz>
              <ms2Res>LowRes</ms2Res>
              <dwell>12.3566246</dwell>
              <collisionEnergy>6</collisionEnergy>
              <gain>20</gain>
              <retTime>35.631</retTime>
              <leftRTDelta>0.3112125</leftRTDelta>
              <rightRTDelta>0.3112125</rightRTDelta>
            </scanElement>
          </scanElements>
        </scanSegment>
        <scanSegment>
          <index>293</index>
          <scanType>DynamicMRM</scanType>
          <scanElements>
            <scanElement>
              <index>1</index>
              <compoundName>cypermethrin-3</compoundName>
              <isISTD>false</isISTD>
              <ms1LowMz>163.1</ms1LowMz>
              <ms1Res>LowRes</ms1Res>
              <ms2LowMz>91</ms2LowMz>
              <ms2Res>LowRes</ms2Res>
              <dwell>12.3566246</dwell>
              <collisionEnergy>14</collisionEnergy>
              <gain>20</gain>
              <retTime>35.631</retTime>
              <leftRTDelta>0.3112125</leftRTDelta>
              <rightRTDelta>0.3112125</rightRTDelta>
            </scanElement>
          </scanElements>
        </scanSegment>
        <scanSegment>
          <index>294</index>
          <scanType>DynamicMRM</scanType>
          <scanElements>
            <scanElement>
              <index>1</index>
              <compoundName>etofenprox</compoundName>
              <isISTD>false</isISTD>
              <ms1LowMz>163</ms1LowMz>
              <ms1Res>LowRes</ms1Res>
              <ms2LowMz>135.1</ms2LowMz>
              <ms2Res>LowRes</ms2Res>
              <dwell>19.0992947</dwell>
              <collisionEnergy>9</collisionEnergy>
              <gain>20</gain>
              <retTime>35.794</retTime>
              <leftRTDelta>0.3892517</leftRTDelta>
              <rightRTDelta>0.3892517</rightRTDelta>
            </scanElement>
          </scanElements>
        </scanSegment>
        <scanSegment>
          <index>295</index>
          <scanType>DynamicMRM</scanType>
          <scanElements>
            <scanElement>
              <index>1</index>
              <compoundName>etofenprox</compoundName>
              <isISTD>false</isISTD>
              <ms1LowMz>163</ms1LowMz>
              <ms1Res>LowRes</ms1Res>
              <ms2LowMz>107.1</ms2LowMz>
              <ms2Res>LowRes</ms2Res>
              <dwell>19.0992947</dwell>
              <collisionEnergy>21</collisionEnergy>
              <gain>20</gain>
              <retTime>35.794</retTime>
              <leftRTDelta>0.3892517</leftRTDelta>
              <rightRTDelta>0.3892517</rightRTDelta>
            </scanElement>
          </scanElements>
        </scanSegment>
        <scanSegment>
          <index>296</index>
          <scanType>DynamicMRM</scanType>
          <scanElements>
            <scanElement>
              <index>1</index>
              <compoundName>etofenprox</compoundName>
              <isISTD>false</isISTD>
              <ms1LowMz>135</ms1LowMz>
              <ms1Res>LowRes</ms1Res>
              <ms2LowMz>107.1</ms2LowMz>
              <ms2Res>LowRes</ms2Res>
              <dwell>19.0992947</dwell>
              <collisionEnergy>9</collisionEnergy>
              <gain>20</gain>
              <retTime>35.794</retTime>
              <leftRTDelta>0.3892517</leftRTDelta>
              <rightRTDelta>0.3892517</rightRTDelta>
            </scanElement>
          </scanElements>
        </scanSegment>
        <scanSegment>
          <index>297</index>
          <scanType>DynamicMRM</scanType>
          <scanElements>
            <scanElement>
              <index>1</index>
              <compoundName>IS-etofenprox</compoundName>
              <isISTD>true</isISTD>
              <ms1LowMz>168</ms1LowMz>
              <ms1Res>LowRes</ms1Res>
              <ms2LowMz>136.1</ms2LowMz>
              <ms2Res>LowRes</ms2Res>
              <dwell>18.996769</dwell>
              <collisionEnergy>12</collisionEnergy>
              <gain>20</gain>
              <retTime>35.794</retTime>
              <leftRTDelta>0.3061676</leftRTDelta>
              <rightRTDelta>0.3061676</rightRTDelta>
            </scanElement>
          </scanElements>
        </scanSegment>
        <scanSegment>
          <index>298</index>
          <scanType>DynamicMRM</scanType>
          <scanElements>
            <scanElement>
              <index>1</index>
              <compoundName>IS-etofenprox</compoundName>
              <isISTD>true</isISTD>
              <ms1LowMz>168</ms1LowMz>
              <ms1Res>LowRes</ms1Res>
              <ms2LowMz>108.1</ms2LowMz>
              <ms2Res>LowRes</ms2Res>
              <dwell>18.996769</dwell>
              <collisionEnergy>21</collisionEnergy>
              <gain>20</gain>
              <retTime>35.794</retTime>
              <leftRTDelta>0.3061676</leftRTDelta>
              <rightRTDelta>0.3061676</rightRTDelta>
            </scanElement>
          </scanElements>
        </scanSegment>
        <scanSegment>
          <index>299</index>
          <scanType>DynamicMRM</scanType>
          <scanElements>
            <scanElement>
              <index>1</index>
              <compoundName>IS-etofenprox</compoundName>
              <isISTD>true</isISTD>
              <ms1LowMz>136</ms1LowMz>
              <ms1Res>LowRes</ms1Res>
              <ms2LowMz>108.1</ms2LowMz>
              <ms2Res>LowRes</ms2Res>
              <dwell>18.996769</dwell>
              <collisionEnergy>12</collisionEnergy>
              <gain>20</gain>
              <retTime>35.794</retTime>
              <leftRTDelta>0.3061676</leftRTDelta>
              <rightRTDelta>0.3061676</rightRTDelta>
            </scanElement>
          </scanElements>
        </scanSegment>
        <scanSegment>
          <index>300</index>
          <scanType>DynamicMRM</scanType>
          <scanElements>
            <scanElement>
              <index>1</index>
              <compoundName>benzo(a)pyrene</compoundName>
              <isISTD>false</isISTD>
              <ms1LowMz>252.1</ms1LowMz>
              <ms1Res>LowRes</ms1Res>
              <ms2LowMz>250.1</ms2LowMz>
              <ms2Res>LowRes</ms2Res>
              <dwell>23.2979927</dwell>
              <collisionEnergy>36</collisionEnergy>
              <gain>20</gain>
              <retTime>35.874</retTime>
              <leftRTDelta>0.556221</leftRTDelta>
              <rightRTDelta>0.556221</rightRTDelta>
            </scanElement>
          </scanElements>
        </scanSegment>
        <scanSegment>
          <index>301</index>
          <scanType>DynamicMRM</scanType>
          <scanElements>
            <scanElement>
              <index>1</index>
              <compoundName>benzo(a)pyrene</compoundName>
              <isISTD>false</isISTD>
              <ms1LowMz>252.1</ms1LowMz>
              <ms1Res>LowRes</ms1Res>
              <ms2LowMz>248.1</ms2LowMz>
              <ms2Res>LowRes</ms2Res>
              <dwell>23.2979927</dwell>
              <collisionEnergy>60</collisionEnergy>
              <gain>20</gain>
              <retTime>35.874</retTime>
              <leftRTDelta>0.556221</leftRTDelta>
              <rightRTDelta>0.556221</rightRTDelta>
            </scanElement>
          </scanElements>
        </scanSegment>
        <scanSegment>
          <index>302</index>
          <scanType>DynamicMRM</scanType>
          <scanElements>
            <scanElement>
              <index>1</index>
              <compoundName>benzo(a)pyrene</compoundName>
              <isISTD>false</isISTD>
              <ms1LowMz>250.1</ms1LowMz>
              <ms1Res>LowRes</ms1Res>
              <ms2LowMz>248.1</ms2LowMz>
              <ms2Res>LowRes</ms2Res>
              <dwell>23.2979927</dwell>
              <collisionEnergy>36</collisionEnergy>
              <gain>20</gain>
              <retTime>35.874</retTime>
              <leftRTDelta>0.556221</leftRTDelta>
              <rightRTDelta>0.556221</rightRTDelta>
            </scanElement>
          </scanElements>
        </scanSegment>
        <scanSegment>
          <index>303</index>
          <scanType>DynamicMRM</scanType>
          <scanElements>
            <scanElement>
              <index>1</index>
              <compoundName>fenvalerate-1</compoundName>
              <isISTD>false</isISTD>
              <ms1LowMz>419.1</ms1LowMz>
              <ms1Res>LowRes</ms1Res>
              <ms2LowMz>225.1</ms2LowMz>
              <ms2Res>LowRes</ms2Res>
              <dwell>29.6819725</dwell>
              <collisionEnergy>6</collisionEnergy>
              <gain>20</gain>
              <retTime>36.542</retTime>
              <leftRTDelta>0.3320122</leftRTDelta>
              <rightRTDelta>0.3320122</rightRTDelta>
            </scanElement>
          </scanElements>
        </scanSegment>
        <scanSegment>
          <index>304</index>
          <scanType>DynamicMRM</scanType>
          <scanElements>
            <scanElement>
              <index>1</index>
              <compoundName>fenvalerate-1</compoundName>
              <isISTD>false</isISTD>
              <ms1LowMz>225.1</ms1LowMz>
              <ms1Res>LowRes</ms1Res>
              <ms2LowMz>147.1</ms2LowMz>
              <ms2Res>LowRes</ms2Res>
              <dwell>29.6819725</dwell>
              <collisionEnergy>10</collisionEnergy>
              <gain>20</gain>
              <retTime>36.542</retTime>
              <leftRTDelta>0.3320122</leftRTDelta>
              <rightRTDelta>0.3320122</rightRTDelta>
            </scanElement>
          </scanElements>
        </scanSegment>
        <scanSegment>
          <index>305</index>
          <scanType>DynamicMRM</scanType>
          <scanElements>
            <scanElement>
              <index>1</index>
              <compoundName>fenvalerate-1</compoundName>
              <isISTD>false</isISTD>
              <ms1LowMz>225.1</ms1LowMz>
              <ms1Res>LowRes</ms1Res>
              <ms2LowMz>119.1</ms2LowMz>
              <ms2Res>LowRes</ms2Res>
              <dwell>29.6819725</dwell>
              <collisionEnergy>20</collisionEnergy>
              <gain>20</gain>
              <retTime>36.542</retTime>
              <leftRTDelta>0.3320122</leftRTDelta>
              <rightRTDelta>0.3320122</rightRTDelta>
            </scanElement>
          </scanElements>
        </scanSegment>
        <scanSegment>
          <index>306</index>
          <scanType>DynamicMRM</scanType>
          <scanElements>
            <scanElement>
              <index>1</index>
              <compoundName>fenvalerate-1</compoundName>
              <isISTD>false</isISTD>
              <ms1LowMz>225.1</ms1LowMz>
              <ms1Res>LowRes</ms1Res>
              <ms2LowMz>91</ms2LowMz>
              <ms2Res>LowRes</ms2Res>
              <dwell>29.6819725</dwell>
              <collisionEnergy>26</collisionEnergy>
              <gain>20</gain>
              <retTime>36.542</retTime>
              <leftRTDelta>0.3320122</leftRTDelta>
              <rightRTDelta>0.3320122</rightRTDelta>
            </scanElement>
          </scanElements>
        </scanSegment>
        <scanSegment>
          <index>307</index>
          <scanType>DynamicMRM</scanType>
          <scanElements>
            <scanElement>
              <index>1</index>
              <compoundName>PBDE 153</compoundName>
              <isISTD>false</isISTD>
              <ms1LowMz>645.6</ms1LowMz>
              <ms1Res>LowRes</ms1Res>
              <ms2LowMz>485.7</ms2LowMz>
              <ms2Res>LowRes</ms2Res>
              <dwell>29.6577034</dwell>
              <collisionEnergy>26</collisionEnergy>
              <gain>20</gain>
              <retTime>36.647</retTime>
              <leftRTDelta>0.3</leftRTDelta>
              <rightRTDelta>0.3</rightRTDelta>
            </scanElement>
          </scanElements>
        </scanSegment>
        <scanSegment>
          <index>308</index>
          <scanType>DynamicMRM</scanType>
          <scanElements>
            <scanElement>
              <index>1</index>
              <compoundName>PBDE 153</compoundName>
              <isISTD>false</isISTD>
              <ms1LowMz>645.6</ms1LowMz>
              <ms1Res>LowRes</ms1Res>
              <ms2LowMz>483.7</ms2LowMz>
              <ms2Res>LowRes</ms2Res>
              <dwell>29.6577034</dwell>
              <collisionEnergy>26</collisionEnergy>
              <gain>20</gain>
              <retTime>36.647</retTime>
              <leftRTDelta>0.3</leftRTDelta>
              <rightRTDelta>0.3</rightRTDelta>
            </scanElement>
          </scanElements>
        </scanSegment>
        <scanSegment>
          <index>309</index>
          <scanType>DynamicMRM</scanType>
          <scanElements>
            <scanElement>
              <index>1</index>
              <compoundName>PBDE 153</compoundName>
              <isISTD>false</isISTD>
              <ms1LowMz>643.6</ms1LowMz>
              <ms1Res>LowRes</ms1Res>
              <ms2LowMz>483.7</ms2LowMz>
              <ms2Res>LowRes</ms2Res>
              <dwell>29.6577034</dwell>
              <collisionEnergy>26</collisionEnergy>
              <gain>20</gain>
              <retTime>36.647</retTime>
              <leftRTDelta>0.3</leftRTDelta>
              <rightRTDelta>0.3</rightRTDelta>
            </scanElement>
          </scanElements>
        </scanSegment>
        <scanSegment>
          <index>310</index>
          <scanType>DynamicMRM</scanType>
          <scanElements>
            <scanElement>
              <index>1</index>
              <compoundName>fenvalerate-2</compoundName>
              <isISTD>false</isISTD>
              <ms1LowMz>419.1</ms1LowMz>
              <ms1Res>LowRes</ms1Res>
              <ms2LowMz>225.1</ms2LowMz>
              <ms2Res>LowRes</ms2Res>
              <dwell>40.475666</dwell>
              <collisionEnergy>6</collisionEnergy>
              <gain>20</gain>
              <retTime>36.822</retTime>
              <leftRTDelta>0.3</leftRTDelta>
              <rightRTDelta>0.3</rightRTDelta>
            </scanElement>
          </scanElements>
        </scanSegment>
        <scanSegment>
          <index>311</index>
          <scanType>DynamicMRM</scanType>
          <scanElements>
            <scanElement>
              <index>1</index>
              <compoundName>fenvalerate-2</compoundName>
              <isISTD>false</isISTD>
              <ms1LowMz>225.1</ms1LowMz>
              <ms1Res>LowRes</ms1Res>
              <ms2LowMz>147.1</ms2LowMz>
              <ms2Res>LowRes</ms2Res>
              <dwell>40.475666</dwell>
              <collisionEnergy>10</collisionEnergy>
              <gain>20</gain>
              <retTime>36.822</retTime>
              <leftRTDelta>0.3</leftRTDelta>
              <rightRTDelta>0.3</rightRTDelta>
            </scanElement>
          </scanElements>
        </scanSegment>
        <scanSegment>
          <index>312</index>
          <scanType>DynamicMRM</scanType>
          <scanElements>
            <scanElement>
              <index>1</index>
              <compoundName>fenvalerate-2</compoundName>
              <isISTD>false</isISTD>
              <ms1LowMz>225.1</ms1LowMz>
              <ms1Res>LowRes</ms1Res>
              <ms2LowMz>119.1</ms2LowMz>
              <ms2Res>LowRes</ms2Res>
              <dwell>40.475666</dwell>
              <collisionEnergy>20</collisionEnergy>
              <gain>20</gain>
              <retTime>36.822</retTime>
              <leftRTDelta>0.3</leftRTDelta>
              <rightRTDelta>0.3</rightRTDelta>
            </scanElement>
          </scanElements>
        </scanSegment>
        <scanSegment>
          <index>313</index>
          <scanType>DynamicMRM</scanType>
          <scanElements>
            <scanElement>
              <index>1</index>
              <compoundName>fenvalerate-2</compoundName>
              <isISTD>false</isISTD>
              <ms1LowMz>225.1</ms1LowMz>
              <ms1Res>LowRes</ms1Res>
              <ms2LowMz>91</ms2LowMz>
              <ms2Res>LowRes</ms2Res>
              <dwell>40.475666</dwell>
              <collisionEnergy>26</collisionEnergy>
              <gain>20</gain>
              <retTime>36.822</retTime>
              <leftRTDelta>0.3</leftRTDelta>
              <rightRTDelta>0.3</rightRTDelta>
            </scanElement>
          </scanElements>
        </scanSegment>
        <scanSegment>
          <index>314</index>
          <scanType>DynamicMRM</scanType>
          <scanElements>
            <scanElement>
              <index>1</index>
              <compoundName>PBDE-154</compoundName>
              <isISTD>false</isISTD>
              <ms1LowMz>645.6</ms1LowMz>
              <ms1Res>LowRes</ms1Res>
              <ms2LowMz>485.7</ms2LowMz>
              <ms2Res>LowRes</ms2Res>
              <dwell>84.79211</dwell>
              <collisionEnergy>26</collisionEnergy>
              <gain>20</gain>
              <retTime>37.605</retTime>
              <leftRTDelta>0.3010464</leftRTDelta>
              <rightRTDelta>0.3010464</rightRTDelta>
            </scanElement>
          </scanElements>
        </scanSegment>
        <scanSegment>
          <index>315</index>
          <scanType>DynamicMRM</scanType>
          <scanElements>
            <scanElement>
              <index>1</index>
              <compoundName>PBDE-154</compoundName>
              <isISTD>false</isISTD>
              <ms1LowMz>645.6</ms1LowMz>
              <ms1Res>LowRes</ms1Res>
              <ms2LowMz>483.7</ms2LowMz>
              <ms2Res>LowRes</ms2Res>
              <dwell>84.79211</dwell>
              <collisionEnergy>26</collisionEnergy>
              <gain>20</gain>
              <retTime>37.605</retTime>
              <leftRTDelta>0.3010464</leftRTDelta>
              <rightRTDelta>0.3010464</rightRTDelta>
            </scanElement>
          </scanElements>
        </scanSegment>
        <scanSegment>
          <index>316</index>
          <scanType>DynamicMRM</scanType>
          <scanElements>
            <scanElement>
              <index>1</index>
              <compoundName>PBDE-154</compoundName>
              <isISTD>false</isISTD>
              <ms1LowMz>643.6</ms1LowMz>
              <ms1Res>LowRes</ms1Res>
              <ms2LowMz>483.7</ms2LowMz>
              <ms2Res>LowRes</ms2Res>
              <dwell>84.79211</dwell>
              <collisionEnergy>26</collisionEnergy>
              <gain>20</gain>
              <retTime>37.605</retTime>
              <leftRTDelta>0.3010464</leftRTDelta>
              <rightRTDelta>0.3010464</rightRTDelta>
            </scanElement>
          </scanElements>
        </scanSegment>
        <scanSegment>
          <index>317</index>
          <scanType>DynamicMRM</scanType>
          <scanElements>
            <scanElement>
              <index>1</index>
              <compoundName>PBDE-183</compoundName>
              <isISTD>false</isISTD>
              <ms1LowMz>723.4</ms1LowMz>
              <ms1Res>LowRes</ms1Res>
              <ms2LowMz>563.6</ms2LowMz>
              <ms2Res>LowRes</ms2Res>
              <dwell>84.79211</dwell>
              <collisionEnergy>30</collisionEnergy>
              <gain>20</gain>
              <retTime>40.881</retTime>
              <leftRTDelta>0.3</leftRTDelta>
              <rightRTDelta>0.3</rightRTDelta>
            </scanElement>
          </scanElements>
        </scanSegment>
        <scanSegment>
          <index>318</index>
          <scanType>DynamicMRM</scanType>
          <scanElements>
            <scanElement>
              <index>1</index>
              <compoundName>PBDE-183</compoundName>
              <isISTD>false</isISTD>
              <ms1LowMz>723.4</ms1LowMz>
              <ms1Res>LowRes</ms1Res>
              <ms2LowMz>561.6</ms2LowMz>
              <ms2Res>LowRes</ms2Res>
              <dwell>84.79211</dwell>
              <collisionEnergy>30</collisionEnergy>
              <gain>20</gain>
              <retTime>40.881</retTime>
              <leftRTDelta>0.3</leftRTDelta>
              <rightRTDelta>0.3</rightRTDelta>
            </scanElement>
          </scanElements>
        </scanSegment>
        <scanSegment>
          <index>319</index>
          <scanType>DynamicMRM</scanType>
          <scanElements>
            <scanElement>
              <index>1</index>
              <compoundName>PBDE-183</compoundName>
              <isISTD>false</isISTD>
              <ms1LowMz>721.4</ms1LowMz>
              <ms1Res>LowRes</ms1Res>
              <ms2LowMz>561.6</ms2LowMz>
              <ms2Res>LowRes</ms2Res>
              <dwell>84.79211</dwell>
              <collisionEnergy>30</collisionEnergy>
              <gain>20</gain>
              <retTime>40.881</retTime>
              <leftRTDelta>0.3</leftRTDelta>
              <rightRTDelta>0.3</rightRTDelta>
            </scanElement>
          </scanElements>
        </scanSegment>
      </scanSegments>
    </timeSegment>
  </timeSegments>
  <instrumentCurves>
    <samplingRate>5</samplingRate>
  </instrumentCurves>
  <chromatograms>
    <chromatogram>
      <index>1</index>
      <chromType>TIC</chromType>
      <label>TIC</label>
      <offset>0</offset>
      <yRange>1E+07</yRange>
    </chromatogram>
    <defaultExtractionWindow>
      <minus>0.3</minus>
      <plus>0.7</plus>
    </defaultExtractionWindow>
  </chromatograms>
</MSAcqMethod>
