# Supplementary material for: An exposome atlas of serum reveals the risk of chronic diseases in the Chinese population
Source: Nat Commun. 2024 Mar 13;15:2268. doi: 10.1038/s41467-024-46595-z (PMC10937660; doi:10.1038/s41467-024-46595-z)
Supplement: Supplementary file 5 — Supplementary Software [file 41467_2024_46595_MOESM5_ESM.zip › method file/GC-MSMS_method.m/win.pos]

[GC STATUS]
TurnedOn=0
