# Supplementary material for: An exposome atlas of serum reveals the risk of chronic diseases in the Chinese population
Source: Nat Commun. 2024 Mar 13;15:2268. doi: 10.1038/s41467-024-46595-z (PMC10937660; doi:10.1038/s41467-024-46595-z)
Supplement: Supplementary file 7 — Source data [file 41467_2024_46595_MOESM7_ESM.xlsx]

## Sheet: Summary
Fig. 1 Overview of the study. (Source data is not involved)
Fig. 2 Correlation analysis of the basic epidemiological factors and exposures.
Fig. 3 Hierarchical analysis of exposure levels based on key epidemiological factors.
Fig. 4 The odds ratios of exposure to chronic diseases.
Fig. 5 The risk of single exposure to major chronic diseases.
Fig. 6 The risk of exposure mixtures and dose-risk relationship between key exposures and related chronic disease.
Supplementary Figure 1 (Fig. S1): The classification of detected exposures.
Fig. S2: Running sequence of calibration curves, quality control samples and real samples in instrumental analysis.(Source data is not involved)
Fig. S3: Accuracy of each calibration curves at low, medium, and high spiked concentrations.
Fig. S4: Batch effect correction in LC-MS/MS platform.
Fig. S5: The evaluation of data quality by QC samples.
Fig. S6: Sample information of basic epidemiological factors.
Fig. S7: Principal component analysis of basic epidemiology factors. (Source data is not available)
Fig. S8: Correlations among high-frequency exposures.
Fig. S9: Regional distribution of different categories of exposures.
Fig. S10: The plasma/serum exposures profile in different countries.
Fig. S11: Exposure levels in different populations.
Fig. S12: Sample information of chronic diseases.
Fig. S13: The risk of exposures to chronic diseases.
Fig. S14: The odds ratios of exposure to chronic diseases after considering medical history and external environment factors.
Fig. S15: The odds ratios of all exposures to chronic diseases (part 1).
Fig. S16: The odds ratios of all exposures to chronic diseases (part 2).
Fig. S17: Correlation network of high-frequent exposures and 9 clinical disease parameters.
Fig. S18: Risk analysis stratified by gender.
Fig. S19: Health risk assessment and the determination of exposure guidance values.
Fig. S20: The risk of exposure mixtures to chronic diseases.
Fig. S21: Dose-risk relationship between key exposures and related chronic disease.

## Sheet: Fig.2
Figure 2A			Figure 2B														Figure 2E
epidemiologicalFactors	variationProportions		Name	color	subclass	class	location	sampleTime	age	education	gender	drinking	smoking	marriage	income		compound1	compound2	correlation	ABScorrelation	group1	group2
1_Location	0.156		beta.HCH	#F5CFE0	Organochlorine	pesticides	0.152	0.021	0.166	0.07	0.077	-0.027	0.007	-0.003	0.001		maritalStatus	age	0.483	0.483	basicinfo	basicinfo
2_Samplingtime	0.034		pp.DDE	#F5CFE0	Organochlorine	pesticides	0.236	0.126	0.226	0.064	0.063	-0.017	-0.018	0	0.014		income	age	0.05	0.05	basicinfo	basicinfo
3_Age	0.014		HCB	#F5CFE0	Organochlorine	pesticides	0.168	0.103	0.001	0.004	0.019	0.002	0.024	-0.005	-0.025		education	age	-0.245	0.245	basicinfo	basicinfo
4_Marriage	0.007		PeCB	#F5CFE0	Organochlorine	pesticides	0.121	0.083	-0.011	0.059	0.007	-0.023	0.015	-0.007	-0.02		smoking	age	0.077	0.077	basicinfo	basicinfo
5_Education	0.004		Mirex	#F5CFE0	Organochlorine	pesticides	0.059	0.041	-0.02	-0.012	-0.01	-0.013	0.019	-0.001	-0.002		samplingTime	age	-0.101	0.101	basicinfo	basicinfo
6_Sex	0.003		alpha.HCH	#F5CFE0	Organochlorine	pesticides	0.037	-0.001	0	0.045	0.008	0.011	0.017	-0.007	-0.015		location	age	0.172	0.172	basicinfo	basicinfo
7_Income	0.002		pp.DDT	#F5CFE0	Organochlorine	pesticides	0.006	0.027	0.052	0.046	0	-0.03	0.02	-0.018	-0.007		maritalStatus	gender	0.129	0.129	basicinfo	basicinfo
8_Drinking	0.002		Methoxychlor	#F5CFE0	Organochlorine	pesticides	-0.004	0.008	-0.022	-0.01	-0.019	0.002	-0.021	-0.004	0		education	gender	-0.121	0.121	basicinfo	basicinfo
9_Smoking	0.001		pp.DDD	#F5CFE0	Organochlorine	pesticides	-0.008	0.021	0.039	0.032	0.002	-0.026	0.013	-0.028	-0.007		smoking	gender	-0.572	0.572	basicinfo	basicinfo
			PCP	#F5CFE0	Organochlorine	pesticides	-0.105	0.145	-0.016	-0.012	-0.018	0.011	-0.018	0.033	0.008		drinking	gender	-0.512	0.512	basicinfo	basicinfo
			Diazinon	#B3D474	Organophosphorus	pesticides	0.164	0.085	-0.024	0	-0.003	-0.005	-0.022	-0.011	-0.008		income	maritalStatus	0.041	0.041	basicinfo	basicinfo
			Dimethoate	#B3D474	Organophosphorus	pesticides	0.012	0.096	0.016	-0.002	-0.005	-0.022	0.018	0.006	-0.003		smoking	maritalStatus	0.067	0.067	basicinfo	basicinfo
			Chlorpyrifos	#B3D474	Organophosphorus	pesticides	0.067	0.043	0.008	0.023	-0.01	-0.009	-0.015	-0.003	-0.015		drinking	maritalStatus	0.065	0.065	basicinfo	basicinfo
			Dichlorvos	#B3D474	Organophosphorus	pesticides	0.046	0.008	0.024	0.025	0.006	0.001	-0.005	-0.003	-0.011		samplingTime	maritalStatus	-0.075	0.075	basicinfo	basicinfo
			Triazophos	#B3D474	Organophosphorus	pesticides	-0.002	0.04	0	-0.004	-0.005	0.003	-0.014	-0.005	0.002		location	maritalStatus	0.05	0.05	basicinfo	basicinfo
			Mecarbam	#B3D474	Organophosphorus	pesticides	-0.076	0.072	-0.021	-0.008	0.013	-0.015	0.022	0.039	-0.002		education	income	0.32	0.32	basicinfo	basicinfo
			Lufenuron	#F6F6BA	Insecticides	pesticides	0.2	0.25	0.019	0.126	-0.002	0.002	-0.016	-0.024	0.043		drinking	income	0.048	0.048	basicinfo	basicinfo
			Isoprocarb	#F6F6BA	Others	pesticides	0.075	0.064	0.034	0.018	0.009	-0.005	-0.005	-0.022	-0.019		samplingTime	income	-0.054	0.054	basicinfo	basicinfo
			Triclocarban	#F6F6BA	Fungicides	pesticides	0.048	-0.025	0.03	0.001	-0.021	-0.009	-0.008	0.014	0.011		location	income	0.278	0.278	basicinfo	basicinfo
			Iprodione	#F6F6BA	Fungicides	pesticides	0.021	0.055	0.027	0.027	0.007	-0.004	-0.01	-0.013	0.008		smoking	education	0.047	0.047	basicinfo	basicinfo
			Etofenprox	#F6F6BA	Pyrethroid	pesticides	0	-0.058	0.059	0.073	-0.012	-0.027	0.006	-0.015	0.028		drinking	education	0.136	0.136	basicinfo	basicinfo
			Fipronil.sulphone	#F6F6BA	Insecticides	pesticides	-0.011	-0.182	0.001	0.059	-0.014	0.025	0	0.003	0.039		samplingTime	education	-0.035	0.035	basicinfo	basicinfo
			X2_4.D	#F6F6BA	Herbicides	pesticides	-0.026	-0.043	0.04	0.008	-0.013	-0.016	-0.013	-0.017	-0.002		location	education	0.088	0.088	basicinfo	basicinfo
			Chlorothalonil	#F6F6BA	Fungicides	pesticides	-0.03	0.077	-0.032	-0.014	0.011	0.017	0.011	0.015	-0.008		drinking	smoking	0.505	0.505	basicinfo	basicinfo
			Indole-3-BA	#F6F6BA	Others	pesticides	-0.107	0.032	0.094	-0.051	-0.003	-0.095	0.026	-0.007	-0.016		location	samplingTime	-0.175	0.175	basicinfo	basicinfo
			Triclosan	#F6F6BA	Fungicides	pesticides	-0.176	-0.103	-0.053	-0.019	-0.03	-0.013	-0.004	0.036	-0.011		age	beta.HCH	0.166	0.166	basicinfo	exposure
			Phe	#86B1CF	PAHs	pollutants	0.222	0.164	0.041	-0.001	0.005	-0.019	-0.011	-0.025	-0.035		age	pp.DDD	0.039	0.039	basicinfo	exposure
			BaP	#86B1CF	PAHs	pollutants	0.19	0.111	-0.083	-0.004	-0.003	0.044	-0.002	0.004	0.038		age	pp.DDE	0.226	0.226	basicinfo	exposure
			AcPy	#86B1CF	PAHs	pollutants	0.168	0.129	0.061	0.102	-0.013	-0.042	-0.027	-0.018	-0.008		age	pp.DDT	0.052	0.052	basicinfo	exposure
			Acp	#86B1CF	PAHs	pollutants	0.165	0.127	0.061	0.099	-0.012	-0.042	-0.025	-0.022	-0.008		age	Coumaphos	0.052	0.052	basicinfo	exposure
			Flu	#86B1CF	PAHs	pollutants	0.156	0.089	0.058	0.095	-0.011	-0.037	-0.025	-0.025	-0.007		age	Etofenprox	0.059	0.059	basicinfo	exposure
			Pyr	#86B1CF	PAHs	pollutants	0.126	0.029	0.064	0.06	-0.003	-0.034	0.004	-0.013	-0.022		age	Isoprocarb	0.034	0.034	basicinfo	exposure
			Flt	#86B1CF	PAHs	pollutants	0.091	0.095	0.037	0.014	-0.004	-0.033	0.022	-0.026	-0.034		age	AcPy	0.061	0.061	basicinfo	exposure
			BkF	#86B1CF	PAHs	pollutants	0.036	-0.01	0.015	0.029	-0.019	-0.01	0.002	-0.018	-0.006		age	Flu	0.058	0.058	basicinfo	exposure
			Ant	#86B1CF	PAHs	pollutants	0.032	0.066	0.016	0.018	-0.01	-0.028	0.006	-0.013	-0.013		age	Acp	0.061	0.061	basicinfo	exposure
			BaA	#86B1CF	PAHs	pollutants	0.002	0.024	-0.005	0.005	-0.015	-0.022	0.003	-0.013	-0.008		age	Phe	0.041	0.041	basicinfo	exposure
			Chr	#86B1CF	PAHs	pollutants	-0.011	0.018	0.034	0.037	-0.009	-0.031	0.023	-0.019	-0.008		age	Chr	0.034	0.034	basicinfo	exposure
			BbF	#86B1CF	PAHs	pollutants	-0.059	-0.131	-0.013	0.008	-0.005	-0.001	0.004	-0.005	-0.003		age	Flt	0.037	0.037	basicinfo	exposure
			PCB.138	#94CEC5	PCBs	pollutants	0.001	0.026	0.041	0.038	-0.009	-0.03	0.022	-0.02	-0.007		age	Pyr	0.064	0.064	basicinfo	exposure
			PCB.153	#94CEC5	PCBs	pollutants	0.008	0.027	0.039	0.039	-0.008	-0.031	0.021	-0.02	-0.005		age	BaP	-0.083	0.083	basicinfo	exposure
			PCB.114	#94CEC5	PCBs	pollutants	0.006	0.02	-0.016	-0.011	-0.025	0.004	-0.021	-0.004	-0.003		age	PCB.138	0.041	0.041	basicinfo	exposure
			PCB.105	#94CEC5	PCBs	pollutants	0.005	0.029	0.006	0.008	-0.012	-0.017	0.001	-0.011	-0.002		age	PCB.153	0.039	0.039	basicinfo	exposure
			PCB.77	#94CEC5	PCBs	pollutants	0.002	0.005	-0.028	-0.011	-0.018	-0.002	-0.002	0.002	-0.001		age	BDE.28	-0.029	0.029	basicinfo	exposure
			PCB.118	#94CEC5	PCBs	pollutants	0	0.014	0.005	0.016	-0.016	-0.018	0.016	-0.01	-0.005		age	X2_4.D	0.04	0.04	basicinfo	exposure
			PCB.156	#94CEC5	PCBs	pollutants	0	0.025	-0.019	-0.016	-0.032	-0.018	-0.011	-0.005	0		age	Indole-3-BA	0.094	0.094	basicinfo	exposure
			PCB.180	#94CEC5	PCBs	pollutants	0	0.021	0.006	0.011	-0.023	-0.02	0.005	-0.016	-0.003		age	Triclocarban	0.03	0.03	basicinfo	exposure
			PCB.183	#94CEC5	PCBs	pollutants	-0.005	0.021	-0.014	-0.019	-0.007	-0.006	-0.008	-0.004	-0.004		age	Triclosan	-0.053	0.053	basicinfo	exposure
			PCB.126	#94CEC5	PCBs	pollutants	-0.012	0.015	-0.018	-0.01	-0.024	-0.011	-0.007	-0.007	-0.004		age	Chlorothalonil	-0.032	0.032	basicinfo	exposure
			PCB.167	#94CEC5	PCBs	pollutants	-0.016	0.025	-0.023	-0.012	-0.026	-0.018	-0.01	-0.004	-0.002		age	Ibuprofen	0.036	0.036	basicinfo	exposure
			PCB.169	#94CEC5	PCBs	pollutants	-0.029	0.025	-0.023	-0.016	-0.022	-0.013	-0.011	-0.003	0		age	Cortisone	-0.18	0.18	basicinfo	exposure
			Cortisol	#C1BFDB	Veterinary drugs	drugs	0.152	-0.034	0.015	0.016	-0.028	0.043	0.044	0.025	-0.02		age	Acesulfame	-0.063	0.063	basicinfo	exposure
			Cortisone	#C1BFDB	Veterinary drugs	drugs	0.056	-0.054	-0.18	0.04	0.05	0.045	0.025	-0.009	0.004		age	Cyclamic.acid	-0.12	0.12	basicinfo	exposure
			Cyclamic.acid	#C1BFDB	Other	drugs	0.015	0.043	-0.12	-0.077	-0.058	-0.051	-0.009	0.004	-0.016		age	MCHP	-0.056	0.056	basicinfo	exposure
			Acesulfame	#C1BFDB	Other	drugs	-0.019	-0.022	-0.063	-0.056	-0.029	-0.017	-0.013	-0.007	-0.01		age	BPAF	-0.046	0.046	basicinfo	exposure
			PFOA	#EC8479	PFASs	pollutants	0.572	0.338	0.073	0.03	-0.041	0	0.002	-0.017	0.025		age	BPF	-0.056	0.056	basicinfo	exposure
			PFNA	#EC8479	PFASs	pollutants	0.459	0.182	0.075	-0.021	-0.049	0.032	-0.002	-0.007	0.007		age	BPA	-0.029	0.029	basicinfo	exposure
			PFTrDA	#EC8479	PFASs	pollutants	0.416	0.172	-0.01	0.047	0.028	0.06	0	0.004	0.023		age	DEP	-0.058	0.058	basicinfo	exposure
			PFDA	#EC8479	PFASs	pollutants	0.367	0.19	0.009	-0.014	-0.019	0.025	-0.007	0.001	0.018		age	PFPeA	-0.029	0.029	basicinfo	exposure
			PFDoDA	#EC8479	PFASs	pollutants	0.332	0.155	-0.015	0.005	0.001	0.036	0	0.001	0.026		age	PFHxA	0.067	0.067	basicinfo	exposure
			PFUnDA	#EC8479	PFASs	pollutants	0.322	0.16	-0.004	0.005	-0.01	0.026	-0.008	0.004	0.017		age	PFOA	0.073	0.073	basicinfo	exposure
			X6_2.Cl.PFAES	#EC8479	PFASs	pollutants	0.314	0.243	0.054	-0.007	-0.004	0.034	0	-0.008	0.008		age	PFNA	0.075	0.075	basicinfo	exposure
			PFOS	#EC8479	PFASs	pollutants	0.249	0.076	0.054	0.002	-0.023	0.039	-0.008	0.007	0.005		age	PFHxS	0.063	0.063	basicinfo	exposure
			PFHxS	#EC8479	PFASs	pollutants	0.235	0.045	0.063	0.031	-0.049	0.007	0.015	0	0.017		age	PFHpS	0.033	0.033	basicinfo	exposure
			PFPeA	#EC8479	PFASs	pollutants	0.076	-0.062	-0.029	-0.031	0.045	-0.002	-0.019	-0.017	0.001		age	PFOS	0.054	0.054	basicinfo	exposure
			PFHpS	#EC8479	PFASs	pollutants	0.029	-0.033	0.033	0.009	-0.023	0.008	0.012	0.002	-0.002		age	X6_2.Cl.PFAES	0.054	0.054	basicinfo	exposure
			X6_2.diPAP	#EC8479	PFASs	pollutants	-0.046	-0.03	0.001	-0.002	-0.015	-0.025	0.011	0.011	0.017		gender	beta.HCH	0.077	0.077	basicinfo	exposure
			MCHP	#F4B56C	Others	pollutants	0.005	0.008	-0.056	0.031	-0.147	-0.01	0.006	0.008	-0.01		gender	pp.DDE	0.063	0.063	basicinfo	exposure
			MEP	#F4B56C	Others	pollutants	-0.018	-0.033	0.015	0.029	-0.006	-0.009	0.007	-0.001	-0.002		gender	Coumaphos	-0.032	0.032	basicinfo	exposure
			DBP	#F4B56C	Others	pollutants	-0.024	-0.075	-0.026	-0.015	-0.025	-0.044	0.01	0.047	0.016		gender	PCB.156	-0.032	0.032	basicinfo	exposure
			TPHP	#F4B56C	Others	pollutants	-0.043	-0.035	-0.006	-0.002	0	0.037	-0.025	0.005	-0.004		gender	4-CPA	0.061	0.061	basicinfo	exposure
			BPS	#F4B56C	Phenols	pollutants	-0.049	0.026	0.008	-0.009	-0.006	-0.002	-0.013	0.002	-0.005		gender	Triclosan	-0.03	0.03	basicinfo	exposure
			BPAF	#F4B56C	Phenols	pollutants	-0.128	0.174	-0.046	-0.012	-0.002	-0.003	0.025	0.035	-0.001		gender	Tinidazole	0.039	0.039	basicinfo	exposure
			BPA	#F4B56C	Phenols	pollutants	-0.146	-0.055	-0.029	0.021	-0.02	-0.01	-0.01	0.01	0.058		gender	Cortisone	0.05	0.05	basicinfo	exposure
			BPF	#F4B56C	Phenols	pollutants	-0.164	0.083	-0.056	-0.016	0.003	0.009	0.01	-0.015	-0.013		gender	Cortisol	-0.028	0.028	basicinfo	exposure
																	gender	Acesulfame	-0.029	0.029	basicinfo	exposure
																	gender	Cyclamic.acid	-0.058	0.058	basicinfo	exposure
																	gender	MCHP	-0.147	0.147	basicinfo	exposure
																	gender	PFPeA	0.045	0.045	basicinfo	exposure
																	gender	PFOA	-0.041	0.041	basicinfo	exposure
																	gender	PFNA	-0.049	0.049	basicinfo	exposure
																	gender	PFTrDA	0.028	0.028	basicinfo	exposure
																	gender	PFHxS	-0.049	0.049	basicinfo	exposure
																	maritalStatus	PCP	0.033	0.033	basicinfo	exposure
																	maritalStatus	Mecarbam	0.039	0.039	basicinfo	exposure
																	maritalStatus	Triclosan	0.036	0.036	basicinfo	exposure
																	maritalStatus	BPAF	0.035	0.035	basicinfo	exposure
																	maritalStatus	DBP	0.047	0.047	basicinfo	exposure
																	smoking	Cortisol	0.044	0.044	basicinfo	exposure
																	drinking	pp.DDT	-0.03	0.03	basicinfo	exposure
																	drinking	op.DDT	-0.029	0.029	basicinfo	exposure
																	drinking	AcPy	-0.042	0.042	basicinfo	exposure
																	drinking	Flu	-0.037	0.037	basicinfo	exposure
																	drinking	Acp	-0.042	0.042	basicinfo	exposure
																	drinking	Chr	-0.031	0.031	basicinfo	exposure
																	drinking	Flt	-0.033	0.033	basicinfo	exposure
																	drinking	Pyr	-0.034	0.034	basicinfo	exposure
																	drinking	BaP	0.044	0.044	basicinfo	exposure
																	drinking	PCB.138	-0.03	0.03	basicinfo	exposure
																	drinking	PCB.153	-0.031	0.031	basicinfo	exposure
																	drinking	Indole-3-BA	-0.095	0.095	basicinfo	exposure
																	drinking	Cortisone	0.045	0.045	basicinfo	exposure
																	drinking	Cortisol	0.043	0.043	basicinfo	exposure
																	drinking	Cyclamic.acid	-0.051	0.051	basicinfo	exposure
																	drinking	DPHP	0.039	0.039	basicinfo	exposure
																	drinking	DBP	-0.044	0.044	basicinfo	exposure
																	drinking	TPHP	0.037	0.037	basicinfo	exposure
																	drinking	PFNA	0.032	0.032	basicinfo	exposure
																	drinking	PFDoDA	0.036	0.036	basicinfo	exposure
																	drinking	PFTrDA	0.06	0.06	basicinfo	exposure
																	drinking	PFOS	0.039	0.039	basicinfo	exposure
																	drinking	X6_2.Cl.PFAES	0.034	0.034	basicinfo	exposure
																	education	alpha.HCH	0.045	0.045	basicinfo	exposure
																	education	beta.HCH	0.07	0.07	basicinfo	exposure
																	education	pp.DDD	0.032	0.032	basicinfo	exposure
																	education	pp.DDE	0.064	0.064	basicinfo	exposure
																	education	pp.DDT	0.046	0.046	basicinfo	exposure
																	education	op.DDT	0.029	0.029	basicinfo	exposure
																	education	PeCB	0.059	0.059	basicinfo	exposure
																	education	Etofenprox	0.073	0.073	basicinfo	exposure
																	education	Carbofuran	-0.036	0.036	basicinfo	exposure
																	education	AcPy	0.102	0.102	basicinfo	exposure
																	education	Flu	0.095	0.095	basicinfo	exposure
																	education	Acp	0.099	0.099	basicinfo	exposure
																	education	Chr	0.037	0.037	basicinfo	exposure
																	education	Pyr	0.06	0.06	basicinfo	exposure
																	education	BkF	0.029	0.029	basicinfo	exposure
																	education	PCB.28	0.034	0.034	basicinfo	exposure
																	education	PCB.101	0.038	0.038	basicinfo	exposure
																	education	PCB.138	0.038	0.038	basicinfo	exposure
																	education	PCB.153	0.039	0.039	basicinfo	exposure
																	education	4-CPA	0.082	0.082	basicinfo	exposure
																	education	Indole-3-BA	-0.051	0.051	basicinfo	exposure
																	education	Metaflumizone	0.044	0.044	basicinfo	exposure
																	education	Lufenuron	0.126	0.126	basicinfo	exposure
																	education	Fipronil.sulphone	0.059	0.059	basicinfo	exposure
																	education	Cortisone	0.04	0.04	basicinfo	exposure
																	education	Acesulfame	-0.056	0.056	basicinfo	exposure
																	education	Cyclamic.acid	-0.077	0.077	basicinfo	exposure
																	education	MCHP	0.031	0.031	basicinfo	exposure
																	education	MEP	0.029	0.029	basicinfo	exposure
																	education	PFPeA	-0.031	0.031	basicinfo	exposure
																	education	PFHxA	-0.067	0.067	basicinfo	exposure
																	education	PFHpA	-0.028	0.028	basicinfo	exposure
																	education	PFOA	0.03	0.03	basicinfo	exposure
																	education	PFTrDA	0.047	0.047	basicinfo	exposure
																	education	PFHxS	0.031	0.031	basicinfo	exposure
																	samplingTime	pp.DDE	0.126	0.126	basicinfo	exposure
																	samplingTime	PeCB	0.083	0.083	basicinfo	exposure
																	samplingTime	HCB	0.103	0.103	basicinfo	exposure
																	samplingTime	PCP	0.145	0.145	basicinfo	exposure
																	samplingTime	HEPX	0.051	0.051	basicinfo	exposure
																	samplingTime	Mirex	0.041	0.041	basicinfo	exposure
																	samplingTime	Coumaphos	0.047	0.047	basicinfo	exposure
																	samplingTime	Dimethoate	0.096	0.096	basicinfo	exposure
																	samplingTime	Diazinon	0.085	0.085	basicinfo	exposure
																	samplingTime	Chlorpyrifos	0.043	0.043	basicinfo	exposure
																	samplingTime	Triazophos	0.04	0.04	basicinfo	exposure
																	samplingTime	Mecarbam	0.072	0.072	basicinfo	exposure
																	samplingTime	Etofenprox	-0.058	0.058	basicinfo	exposure
																	samplingTime	Cypermethrin	0.037	0.037	basicinfo	exposure
																	samplingTime	Carbofuran	0.133	0.133	basicinfo	exposure
																	samplingTime	Isoprocarb	0.064	0.064	basicinfo	exposure
																	samplingTime	AcPy	0.129	0.129	basicinfo	exposure
																	samplingTime	Flu	0.089	0.089	basicinfo	exposure
																	samplingTime	Ant	0.066	0.066	basicinfo	exposure
																	samplingTime	Acp	0.127	0.127	basicinfo	exposure
																	samplingTime	Phe	0.164	0.164	basicinfo	exposure
																	samplingTime	Flt	0.095	0.095	basicinfo	exposure
																	samplingTime	Pyr	0.029	0.029	basicinfo	exposure
																	samplingTime	BbF	-0.131	0.131	basicinfo	exposure
																	samplingTime	BaP	0.111	0.111	basicinfo	exposure
																	samplingTime	PCB.105	0.029	0.029	basicinfo	exposure
																	samplingTime	Iprodione	0.055	0.055	basicinfo	exposure
																	samplingTime	X2_4.D	-0.043	0.043	basicinfo	exposure
																	samplingTime	4-CPA	0.034	0.034	basicinfo	exposure
																	samplingTime	Indole-3-BA	0.032	0.032	basicinfo	exposure
																	samplingTime	Triclosan	-0.103	0.103	basicinfo	exposure
																	samplingTime	Chlorothalonil	0.077	0.077	basicinfo	exposure
																	samplingTime	Metaflumizone	0.061	0.061	basicinfo	exposure
																	samplingTime	Buprofezin	0.09	0.09	basicinfo	exposure
																	samplingTime	Lufenuron	0.25	0.25	basicinfo	exposure
																	samplingTime	Fipronil.sulphone	-0.182	0.182	basicinfo	exposure
																	samplingTime	Cortisone	-0.054	0.054	basicinfo	exposure
																	samplingTime	Cortisol	-0.034	0.034	basicinfo	exposure
																	samplingTime	Cyclamic.acid	0.043	0.043	basicinfo	exposure
																	samplingTime	MEP	-0.033	0.033	basicinfo	exposure
																	samplingTime	BPAF	0.174	0.174	basicinfo	exposure
																	samplingTime	BPF	0.083	0.083	basicinfo	exposure
																	samplingTime	BPA	-0.055	0.055	basicinfo	exposure
																	samplingTime	4tBPDPP	-0.055	0.055	basicinfo	exposure
																	samplingTime	DPHP	-0.031	0.031	basicinfo	exposure
																	samplingTime	DBP	-0.075	0.075	basicinfo	exposure
																	samplingTime	TPHP	-0.035	0.035	basicinfo	exposure
																	samplingTime	DEP	-0.065	0.065	basicinfo	exposure
																	samplingTime	PFPeA	-0.062	0.062	basicinfo	exposure
																	samplingTime	PFHxA	-0.107	0.107	basicinfo	exposure
																	samplingTime	PFHpA	0.102	0.102	basicinfo	exposure
																	samplingTime	PFOA	0.338	0.338	basicinfo	exposure
																	samplingTime	PFNA	0.182	0.182	basicinfo	exposure
																	samplingTime	PFDA	0.19	0.19	basicinfo	exposure
																	samplingTime	PFUnDA	0.16	0.16	basicinfo	exposure
																	samplingTime	PFDoDA	0.155	0.155	basicinfo	exposure
																	samplingTime	PFTrDA	0.172	0.172	basicinfo	exposure
																	samplingTime	PFHxS	0.045	0.045	basicinfo	exposure
																	samplingTime	PFHpS	-0.033	0.033	basicinfo	exposure
																	samplingTime	PFOS	0.076	0.076	basicinfo	exposure
																	samplingTime	X6_2.Cl.PFAES	0.243	0.243	basicinfo	exposure
																	samplingTime	X6_2.diPAP	-0.03	0.03	basicinfo	exposure
																	location	alpha.HCH	0.037	0.037	basicinfo	exposure
																	location	beta.HCH	0.152	0.152	basicinfo	exposure
																	location	pp.DDE	0.236	0.236	basicinfo	exposure
																	location	PeCB	0.121	0.121	basicinfo	exposure
																	location	HCB	0.168	0.168	basicinfo	exposure
																	location	PCP	-0.105	0.105	basicinfo	exposure
																	location	Mirex	0.059	0.059	basicinfo	exposure
																	location	Dichlorvos	0.046	0.046	basicinfo	exposure
																	location	Coumaphos	0.039	0.039	basicinfo	exposure
																	location	Diazinon	0.164	0.164	basicinfo	exposure
																	location	Chlorpyrifos	0.067	0.067	basicinfo	exposure
																	location	Mecarbam	-0.076	0.076	basicinfo	exposure
																	location	Fenvalerate	-0.038	0.038	basicinfo	exposure
																	location	Carbofuran	0.121	0.121	basicinfo	exposure
																	location	Isoprocarb	0.075	0.075	basicinfo	exposure
																	location	AcPy	0.168	0.168	basicinfo	exposure
																	location	Flu	0.156	0.156	basicinfo	exposure
																	location	Ant	0.032	0.032	basicinfo	exposure
																	location	Acp	0.165	0.165	basicinfo	exposure
																	location	Phe	0.222	0.222	basicinfo	exposure
																	location	Flt	0.091	0.091	basicinfo	exposure
																	location	Pyr	0.126	0.126	basicinfo	exposure
																	location	BbF	-0.059	0.059	basicinfo	exposure
																	location	BkF	0.036	0.036	basicinfo	exposure
																	location	BaP	0.19	0.19	basicinfo	exposure
																	location	PCB.169	-0.029	0.029	basicinfo	exposure
																	location	4-CPA	0.048	0.048	basicinfo	exposure
																	location	Indole-3-BA	-0.107	0.107	basicinfo	exposure
																	location	Triclocarban	0.048	0.048	basicinfo	exposure
																	location	Triclosan	-0.176	0.176	basicinfo	exposure
																	location	Chlorothalonil	-0.03	0.03	basicinfo	exposure
																	location	Metaflumizone	0.068	0.068	basicinfo	exposure
																	location	Buprofezin	-0.144	0.144	basicinfo	exposure
																	location	Lufenuron	0.2	0.2	basicinfo	exposure
																	location	Cortisone	0.056	0.056	basicinfo	exposure
																	location	Cortisol	0.152	0.152	basicinfo	exposure
																	location	BPS	-0.049	0.049	basicinfo	exposure
																	location	BPAF	-0.128	0.128	basicinfo	exposure
																	location	BPF	-0.164	0.164	basicinfo	exposure
																	location	BPA	-0.146	0.146	basicinfo	exposure
																	location	TPHP	-0.043	0.043	basicinfo	exposure
																	location	DEP	-0.059	0.059	basicinfo	exposure
																	location	PFPeA	0.076	0.076	basicinfo	exposure
																	location	PFHxA	0.077	0.077	basicinfo	exposure
																	location	PFHpA	0.2	0.2	basicinfo	exposure
																	location	PFOA	0.572	0.572	basicinfo	exposure
																	location	PFNA	0.459	0.459	basicinfo	exposure
																	location	PFDA	0.367	0.367	basicinfo	exposure
																	location	PFUnDA	0.322	0.322	basicinfo	exposure
																	location	PFDoDA	0.332	0.332	basicinfo	exposure
																	location	PFTrDA	0.416	0.416	basicinfo	exposure
																	location	PFHxS	0.235	0.235	basicinfo	exposure
																	location	PFHpS	0.029	0.029	basicinfo	exposure
																	location	PFOS	0.249	0.249	basicinfo	exposure
																	location	X6_2.Cl.PFAES	0.314	0.314	basicinfo	exposure
																	location	X6_2.diPAP	-0.046	0.046	basicinfo	exposure
																	income	Carbofuran	-0.036	0.036	basicinfo	exposure
																	income	Phe	-0.035	0.035	basicinfo	exposure
																	income	Flt	-0.034	0.034	basicinfo	exposure
																	income	BaP	0.038	0.038	basicinfo	exposure
																	income	4-CPA	0.036	0.036	basicinfo	exposure
																	income	Metaflumizone	0.039	0.039	basicinfo	exposure
																	income	Lufenuron	0.043	0.043	basicinfo	exposure
																	income	Fipronil.sulphone	0.039	0.039	basicinfo	exposure
																	income	BPA	0.058	0.058	basicinfo	exposure
																	income	DEP	0.032	0.032	basicinfo	exposure
																	beta.HCH	alpha.HCH	0.19	0.19	exposure	exposure
																	delta.HCH	alpha.HCH	0.282	0.282	exposure	exposure
																	pp.DDD	alpha.HCH	0.262	0.262	exposure	exposure
																	pp.DDE	alpha.HCH	0.042	0.042	exposure	exposure
																	pp.DDT	alpha.HCH	0.054	0.054	exposure	exposure
																	op.DDT	alpha.HCH	0.094	0.094	exposure	exposure
																	Methoxychlor	alpha.HCH	0.149	0.149	exposure	exposure
																	PeCB	alpha.HCH	0.411	0.411	exposure	exposure
																	HCB	alpha.HCH	0.18	0.18	exposure	exposure
																	PCP	alpha.HCH	0.104	0.104	exposure	exposure
																	Propanil	alpha.HCH	0.111	0.111	exposure	exposure
																	HEPX	alpha.HCH	0.096	0.096	exposure	exposure
																	Mirex	alpha.HCH	0.185	0.185	exposure	exposure
																	Dichlorvos	alpha.HCH	0.177	0.177	exposure	exposure
																	Coumaphos	alpha.HCH	-0.087	0.087	exposure	exposure
																	Dimethoate	alpha.HCH	0.13	0.13	exposure	exposure
																	Diazinon	alpha.HCH	0.066	0.066	exposure	exposure
																	Chlorpyrifos	alpha.HCH	0.197	0.197	exposure	exposure
																	Triazophos	alpha.HCH	-0.072	0.072	exposure	exposure
																	Mecarbam	alpha.HCH	0.032	0.032	exposure	exposure
																	Etofenprox	alpha.HCH	0.048	0.048	exposure	exposure
																	Cypermethrin	alpha.HCH	0.093	0.093	exposure	exposure
																	Fenvalerate	alpha.HCH	-0.035	0.035	exposure	exposure
																	Carbofuran	alpha.HCH	0.179	0.179	exposure	exposure
																	Isoprocarb	alpha.HCH	0.325	0.325	exposure	exposure
																	AcPy	alpha.HCH	0.283	0.283	exposure	exposure
																	Flu	alpha.HCH	0.269	0.269	exposure	exposure
																	Ant	alpha.HCH	0.262	0.262	exposure	exposure
																	Acp	alpha.HCH	0.092	0.092	exposure	exposure
																	Phe	alpha.HCH	0.116	0.116	exposure	exposure
																	BaA	alpha.HCH	0.251	0.251	exposure	exposure
																	Chr	alpha.HCH	0.234	0.234	exposure	exposure
																	Flt	alpha.HCH	0.159	0.159	exposure	exposure
																	Pyr	alpha.HCH	0.244	0.244	exposure	exposure
																	BbF	alpha.HCH	0.328	0.328	exposure	exposure
																	BkF	alpha.HCH	0.135	0.135	exposure	exposure
																	BaP	alpha.HCH	0.074	0.074	exposure	exposure
																	PCB.28	alpha.HCH	0.4	0.4	exposure	exposure
																	PCB.52	alpha.HCH	0.332	0.332	exposure	exposure
																	PCB.81	alpha.HCH	0.059	0.059	exposure	exposure
																	PCB.101	alpha.HCH	0.084	0.084	exposure	exposure
																	PCB.105	alpha.HCH	0.256	0.256	exposure	exposure
																	PCB.118	alpha.HCH	0.12	0.12	exposure	exposure
																	PCB.138	alpha.HCH	0.092	0.092	exposure	exposure
																	PCB.153	alpha.HCH	0.138	0.138	exposure	exposure
																	PCB.156	alpha.HCH	0.075	0.075	exposure	exposure
																	PCB.167	alpha.HCH	0.052	0.052	exposure	exposure
																	PCB.180	alpha.HCH	0.108	0.108	exposure	exposure
																	PCB.183	alpha.HCH	0.156	0.156	exposure	exposure
																	BDE.28	alpha.HCH	0.056	0.056	exposure	exposure
																	Triclosan	alpha.HCH	-0.096	0.096	exposure	exposure
																	Chlorothalonil	alpha.HCH	-0.055	0.055	exposure	exposure
																	Metaflumizone	alpha.HCH	0.038	0.038	exposure	exposure
																	Buprofezin	alpha.HCH	-0.059	0.059	exposure	exposure
																	Fipronil.sulphone	alpha.HCH	0.088	0.088	exposure	exposure
																	Tinidazole	alpha.HCH	-0.043	0.043	exposure	exposure
																	Ibuprofen	alpha.HCH	0.031	0.031	exposure	exposure
																	Cortisone	alpha.HCH	0.062	0.062	exposure	exposure
																	Cortisol	alpha.HCH	0.048	0.048	exposure	exposure
																	Acesulfame	alpha.HCH	0.036	0.036	exposure	exposure
																	BPS	alpha.HCH	-0.071	0.071	exposure	exposure
																	BPAF	alpha.HCH	-0.069	0.069	exposure	exposure
																	BPF	alpha.HCH	-0.094	0.094	exposure	exposure
																	BPA	alpha.HCH	-0.06	0.06	exposure	exposure
																	4tBPDPP	alpha.HCH	0.104	0.104	exposure	exposure
																	DBP	alpha.HCH	-0.067	0.067	exposure	exposure
																	TPHP	alpha.HCH	0.064	0.064	exposure	exposure
																	PFHxA	alpha.HCH	-0.078	0.078	exposure	exposure
																	PFNA	alpha.HCH	0.066	0.066	exposure	exposure
																	PFDA	alpha.HCH	0.05	0.05	exposure	exposure
																	PFUnDA	alpha.HCH	0.077	0.077	exposure	exposure
																	PFDoDA	alpha.HCH	0.066	0.066	exposure	exposure
																	PFTrDA	alpha.HCH	0.14	0.14	exposure	exposure
																	PFHxS	alpha.HCH	0.093	0.093	exposure	exposure
																	PFHpS	alpha.HCH	0.126	0.126	exposure	exposure
																	PFOS	alpha.HCH	0.07	0.07	exposure	exposure
																	X6_2.diPAP	alpha.HCH	-0.106	0.106	exposure	exposure
																	delta.HCH	beta.HCH	-0.031	0.031	exposure	exposure
																	pp.DDD	beta.HCH	0.307	0.307	exposure	exposure
																	pp.DDE	beta.HCH	0.65	0.65	exposure	exposure
																	pp.DDT	beta.HCH	0.416	0.416	exposure	exposure
																	op.DDT	beta.HCH	0.204	0.204	exposure	exposure
																	PeCB	beta.HCH	0.201	0.201	exposure	exposure
																	HCB	beta.HCH	0.372	0.372	exposure	exposure
																	PCP	beta.HCH	-0.04	0.04	exposure	exposure
																	Propanil	beta.HCH	-0.127	0.127	exposure	exposure
																	HEPX	beta.HCH	-0.13	0.13	exposure	exposure
																	Mirex	beta.HCH	0.139	0.139	exposure	exposure
																	Dichlorvos	beta.HCH	0.038	0.038	exposure	exposure
																	Coumaphos	beta.HCH	-0.075	0.075	exposure	exposure
																	Dimethoate	beta.HCH	-0.149	0.149	exposure	exposure
																	Diazinon	beta.HCH	0.168	0.168	exposure	exposure
																	Chlorpyrifos	beta.HCH	0.275	0.275	exposure	exposure
																	Triazophos	beta.HCH	-0.16	0.16	exposure	exposure
																	Mecarbam	beta.HCH	-0.239	0.239	exposure	exposure
																	Etofenprox	beta.HCH	0.17	0.17	exposure	exposure
																	Cypermethrin	beta.HCH	0.041	0.041	exposure	exposure
																	Fenvalerate	beta.HCH	-0.094	0.094	exposure	exposure
																	Carbofuran	beta.HCH	0.035	0.035	exposure	exposure
																	Isoprocarb	beta.HCH	0.253	0.253	exposure	exposure
																	AcPy	beta.HCH	0.169	0.169	exposure	exposure
																	Flu	beta.HCH	0.161	0.161	exposure	exposure
																	Ant	beta.HCH	0.161	0.161	exposure	exposure
																	Acp	beta.HCH	0.11	0.11	exposure	exposure
																	Phe	beta.HCH	0.127	0.127	exposure	exposure
																	BaA	beta.HCH	0.059	0.059	exposure	exposure
																	Chr	beta.HCH	0.11	0.11	exposure	exposure
																	Flt	beta.HCH	-0.08	0.08	exposure	exposure
																	Pyr	beta.HCH	0.294	0.294	exposure	exposure
																	BbF	beta.HCH	0.126	0.126	exposure	exposure
																	BkF	beta.HCH	0.131	0.131	exposure	exposure
																	PCB.28	beta.HCH	0.231	0.231	exposure	exposure
																	PCB.52	beta.HCH	0.108	0.108	exposure	exposure
																	PCB.77	beta.HCH	-0.177	0.177	exposure	exposure
																	PCB.81	beta.HCH	-0.144	0.144	exposure	exposure
																	PCB.114	beta.HCH	-0.132	0.132	exposure	exposure
																	PCB.118	beta.HCH	0.329	0.329	exposure	exposure
																	PCB.126	beta.HCH	-0.147	0.147	exposure	exposure
																	PCB.138	beta.HCH	0.334	0.334	exposure	exposure
																	PCB.153	beta.HCH	0.366	0.366	exposure	exposure
																	PCB.156	beta.HCH	0.066	0.066	exposure	exposure
																	PCB.157	beta.HCH	-0.116	0.116	exposure	exposure
																	PCB.167	beta.HCH	-0.143	0.143	exposure	exposure
																	PCB.169	beta.HCH	-0.129	0.129	exposure	exposure
																	PCB.180	beta.HCH	0.264	0.264	exposure	exposure
																	PCB.183	beta.HCH	-0.073	0.073	exposure	exposure
																	BDE.28	beta.HCH	-0.166	0.166	exposure	exposure
																	4-CPA	beta.HCH	0.048	0.048	exposure	exposure
																	Indole-3-BA	beta.HCH	-0.033	0.033	exposure	exposure
																	Carbendazim	beta.HCH	0.062	0.062	exposure	exposure
																	Triclocarban	beta.HCH	0.131	0.131	exposure	exposure
																	Triclosan	beta.HCH	-0.11	0.11	exposure	exposure
																	Chlorothalonil	beta.HCH	-0.12	0.12	exposure	exposure
																	Metaflumizone	beta.HCH	0.067	0.067	exposure	exposure
																	Buprofezin	beta.HCH	-0.106	0.106	exposure	exposure
																	Lufenuron	beta.HCH	0.168	0.168	exposure	exposure
																	Fipronil.sulphone	beta.HCH	0.139	0.139	exposure	exposure
																	Tinidazole	beta.HCH	-0.076	0.076	exposure	exposure
																	Cortisone	beta.HCH	-0.062	0.062	exposure	exposure
																	Cortisol	beta.HCH	0.086	0.086	exposure	exposure
																	Acesulfame	beta.HCH	-0.072	0.072	exposure	exposure
																	Cyclamic.acid	beta.HCH	-0.029	0.029	exposure	exposure
																	MCHP	beta.HCH	-0.152	0.152	exposure	exposure
																	MEP	beta.HCH	0.055	0.055	exposure	exposure
																	BPS	beta.HCH	-0.244	0.244	exposure	exposure
																	BPAF	beta.HCH	-0.106	0.106	exposure	exposure
																	BPF	beta.HCH	-0.203	0.203	exposure	exposure
																	BPA	beta.HCH	-0.086	0.086	exposure	exposure
																	4tBPDPP	beta.HCH	0.042	0.042	exposure	exposure
																	DPHP	beta.HCH	-0.035	0.035	exposure	exposure
																	DEP	beta.HCH	0.051	0.051	exposure	exposure
																	PFPeA	beta.HCH	-0.047	0.047	exposure	exposure
																	PFHxA	beta.HCH	0.157	0.157	exposure	exposure
																	PFHpA	beta.HCH	0.197	0.197	exposure	exposure
																	PFOA	beta.HCH	0.276	0.276	exposure	exposure
																	PFNA	beta.HCH	0.315	0.315	exposure	exposure
																	PFDA	beta.HCH	0.313	0.313	exposure	exposure
																	PFUnDA	beta.HCH	0.284	0.284	exposure	exposure
																	PFDoDA	beta.HCH	0.326	0.326	exposure	exposure
																	PFTrDA	beta.HCH	0.18	0.18	exposure	exposure
																	PFHxS	beta.HCH	0.374	0.374	exposure	exposure
																	PFHpS	beta.HCH	0.343	0.343	exposure	exposure
																	PFOS	beta.HCH	0.331	0.331	exposure	exposure
																	X6_2.Cl.PFAES	beta.HCH	0.307	0.307	exposure	exposure
																	X6_2.diPAP	beta.HCH	-0.047	0.047	exposure	exposure
																	pp.DDE	delta.HCH	-0.083	0.083	exposure	exposure
																	pp.DDT	delta.HCH	-0.046	0.046	exposure	exposure
																	Methoxychlor	delta.HCH	0.094	0.094	exposure	exposure
																	PeCB	delta.HCH	0.15	0.15	exposure	exposure
																	PCP	delta.HCH	0.257	0.257	exposure	exposure
																	Propanil	delta.HCH	0.261	0.261	exposure	exposure
																	HEPX	delta.HCH	0.493	0.493	exposure	exposure
																	Dichlorvos	delta.HCH	0.183	0.183	exposure	exposure
																	Coumaphos	delta.HCH	0.047	0.047	exposure	exposure
																	Dimethoate	delta.HCH	0.38	0.38	exposure	exposure
																	Diazinon	delta.HCH	0.193	0.193	exposure	exposure
																	Chlorpyrifos	delta.HCH	0.068	0.068	exposure	exposure
																	Triazophos	delta.HCH	0.121	0.121	exposure	exposure
																	Mecarbam	delta.HCH	0.372	0.372	exposure	exposure
																	Etofenprox	delta.HCH	-0.078	0.078	exposure	exposure
																	Cypermethrin	delta.HCH	0.1	0.1	exposure	exposure
																	Fenvalerate	delta.HCH	0.127	0.127	exposure	exposure
																	Carbofuran	delta.HCH	0.233	0.233	exposure	exposure
																	Isoprocarb	delta.HCH	0.125	0.125	exposure	exposure
																	AcPy	delta.HCH	0.089	0.089	exposure	exposure
																	Flu	delta.HCH	0.129	0.129	exposure	exposure
																	Ant	delta.HCH	0.132	0.132	exposure	exposure
																	Phe	delta.HCH	0.035	0.035	exposure	exposure
																	BaA	delta.HCH	0.071	0.071	exposure	exposure
																	Flt	delta.HCH	0.064	0.064	exposure	exposure
																	BbF	delta.HCH	0.143	0.143	exposure	exposure
																	BkF	delta.HCH	0.059	0.059	exposure	exposure
																	BaP	delta.HCH	0.075	0.075	exposure	exposure
																	PCB.28	delta.HCH	0.229	0.229	exposure	exposure
																	PCB.52	delta.HCH	0.306	0.306	exposure	exposure
																	PCB.77	delta.HCH	0.231	0.231	exposure	exposure
																	PCB.81	delta.HCH	0.204	0.204	exposure	exposure
																	PCB.101	delta.HCH	0.159	0.159	exposure	exposure
																	PCB.105	delta.HCH	0.201	0.201	exposure	exposure
																	PCB.114	delta.HCH	0.199	0.199	exposure	exposure
																	PCB.126	delta.HCH	0.227	0.227	exposure	exposure
																	PCB.138	delta.HCH	0.084	0.084	exposure	exposure
																	PCB.156	delta.HCH	0.097	0.097	exposure	exposure
																	PCB.157	delta.HCH	0.169	0.169	exposure	exposure
																	PCB.167	delta.HCH	0.306	0.306	exposure	exposure
																	PCB.169	delta.HCH	0.151	0.151	exposure	exposure
																	PCB.183	delta.HCH	0.249	0.249	exposure	exposure
																	BDE.28	delta.HCH	0.31	0.31	exposure	exposure
																	Iprodione	delta.HCH	0.166	0.166	exposure	exposure
																	Triclocarban	delta.HCH	-0.069	0.069	exposure	exposure
																	Triclosan	delta.HCH	0.047	0.047	exposure	exposure
																	Chlorothalonil	delta.HCH	0.061	0.061	exposure	exposure
																	MEP	delta.HCH	-0.043	0.043	exposure	exposure
																	BPS	delta.HCH	0.188	0.188	exposure	exposure
																	BPAF	delta.HCH	0.081	0.081	exposure	exposure
																	BPF	delta.HCH	0.069	0.069	exposure	exposure
																	4tBPDPP	delta.HCH	0.039	0.039	exposure	exposure
																	DBP	delta.HCH	0.052	0.052	exposure	exposure
																	TPHP	delta.HCH	0.056	0.056	exposure	exposure
																	PFHxA	delta.HCH	-0.099	0.099	exposure	exposure
																	PFHpA	delta.HCH	-0.04	0.04	exposure	exposure
																	PFOA	delta.HCH	-0.075	0.075	exposure	exposure
																	PFNA	delta.HCH	-0.099	0.099	exposure	exposure
																	PFDA	delta.HCH	-0.105	0.105	exposure	exposure
																	PFUnDA	delta.HCH	-0.067	0.067	exposure	exposure
																	PFDoDA	delta.HCH	-0.134	0.134	exposure	exposure
																	PFTrDA	delta.HCH	-0.041	0.041	exposure	exposure
																	PFHxS	delta.HCH	-0.072	0.072	exposure	exposure
																	PFHpS	delta.HCH	-0.04	0.04	exposure	exposure
																	PFOS	delta.HCH	-0.069	0.069	exposure	exposure
																	X6_2.Cl.PFAES	delta.HCH	-0.069	0.069	exposure	exposure
																	X6_2.diPAP	delta.HCH	0.09	0.09	exposure	exposure
																	pp.DDE	pp.DDD	0.337	0.337	exposure	exposure
																	pp.DDT	pp.DDD	0.48	0.48	exposure	exposure
																	op.DDT	pp.DDD	0.389	0.389	exposure	exposure
																	Methoxychlor	pp.DDD	0.295	0.295	exposure	exposure
																	PeCB	pp.DDD	0.158	0.158	exposure	exposure
																	HCB	pp.DDD	0.301	0.301	exposure	exposure
																	HEPX	pp.DDD	-0.061	0.061	exposure	exposure
																	Mirex	pp.DDD	0.331	0.331	exposure	exposure
																	Dichlorvos	pp.DDD	-0.052	0.052	exposure	exposure
																	Dimethoate	pp.DDD	-0.063	0.063	exposure	exposure
																	Diazinon	pp.DDD	0.084	0.084	exposure	exposure
																	Chlorpyrifos	pp.DDD	0.177	0.177	exposure	exposure
																	Triazophos	pp.DDD	-0.039	0.039	exposure	exposure
																	Mecarbam	pp.DDD	-0.054	0.054	exposure	exposure
																	Etofenprox	pp.DDD	0.308	0.308	exposure	exposure
																	Cypermethrin	pp.DDD	0.128	0.128	exposure	exposure
																	Carbofuran	pp.DDD	-0.033	0.033	exposure	exposure
																	Isoprocarb	pp.DDD	0.265	0.265	exposure	exposure
																	AcPy	pp.DDD	0.08	0.08	exposure	exposure
																	Flu	pp.DDD	0.068	0.068	exposure	exposure
																	Ant	pp.DDD	0.118	0.118	exposure	exposure
																	Acp	pp.DDD	0.208	0.208	exposure	exposure
																	Phe	pp.DDD	0.195	0.195	exposure	exposure
																	BaA	pp.DDD	0.308	0.308	exposure	exposure
																	Chr	pp.DDD	0.146	0.146	exposure	exposure
																	Flt	pp.DDD	0.14	0.14	exposure	exposure
																	Pyr	pp.DDD	0.056	0.056	exposure	exposure
																	BbF	pp.DDD	0.136	0.136	exposure	exposure
																	BkF	pp.DDD	0.052	0.052	exposure	exposure
																	BaP	pp.DDD	0.185	0.185	exposure	exposure
																	PCB.28	pp.DDD	0.27	0.27	exposure	exposure
																	PCB.52	pp.DDD	0.114	0.114	exposure	exposure
																	PCB.77	pp.DDD	0.05	0.05	exposure	exposure
																	PCB.81	pp.DDD	0.065	0.065	exposure	exposure
																	PCB.101	pp.DDD	0.163	0.163	exposure	exposure
																	PCB.105	pp.DDD	0.239	0.239	exposure	exposure
																	PCB.118	pp.DDD	0.224	0.224	exposure	exposure
																	PCB.138	pp.DDD	0.268	0.268	exposure	exposure
																	PCB.153	pp.DDD	0.256	0.256	exposure	exposure
																	PCB.156	pp.DDD	0.159	0.159	exposure	exposure
																	PCB.157	pp.DDD	0.075	0.075	exposure	exposure
																	PCB.167	pp.DDD	0.037	0.037	exposure	exposure
																	PCB.169	pp.DDD	0.112	0.112	exposure	exposure
																	PCB.180	pp.DDD	0.169	0.169	exposure	exposure
																	PCB.183	pp.DDD	0.086	0.086	exposure	exposure
																	X2_4.D	pp.DDD	-0.035	0.035	exposure	exposure
																	Indole-3-BA	pp.DDD	0.042	0.042	exposure	exposure
																	Carbendazim	pp.DDD	0.099	0.099	exposure	exposure
																	Triclocarban	pp.DDD	-0.032	0.032	exposure	exposure
																	Triclosan	pp.DDD	-0.103	0.103	exposure	exposure
																	Chlorothalonil	pp.DDD	-0.094	0.094	exposure	exposure
																	Metaflumizone	pp.DDD	0.104	0.104	exposure	exposure
																	Buprofezin	pp.DDD	-0.067	0.067	exposure	exposure
																	Lufenuron	pp.DDD	-0.031	0.031	exposure	exposure
																	Tinidazole	pp.DDD	-0.065	0.065	exposure	exposure
																	Acesulfame	pp.DDD	-0.045	0.045	exposure	exposure
																	MEP	pp.DDD	-0.063	0.063	exposure	exposure
																	BPS	pp.DDD	-0.092	0.092	exposure	exposure
																	BPAF	pp.DDD	-0.041	0.041	exposure	exposure
																	BPF	pp.DDD	-0.149	0.149	exposure	exposure
																	4tBPDPP	pp.DDD	0.123	0.123	exposure	exposure
																	DPHP	pp.DDD	-0.065	0.065	exposure	exposure
																	DBP	pp.DDD	0.054	0.054	exposure	exposure
																	TPHP	pp.DDD	0.139	0.139	exposure	exposure
																	DEP	pp.DDD	0.166	0.166	exposure	exposure
																	PFPeA	pp.DDD	-0.071	0.071	exposure	exposure
																	PFHpA	pp.DDD	0.056	0.056	exposure	exposure
																	PFOA	pp.DDD	0.134	0.134	exposure	exposure
																	PFNA	pp.DDD	0.154	0.154	exposure	exposure
																	PFDA	pp.DDD	0.139	0.139	exposure	exposure
																	PFUnDA	pp.DDD	0.185	0.185	exposure	exposure
																	PFDoDA	pp.DDD	0.223	0.223	exposure	exposure
																	PFTrDA	pp.DDD	0.188	0.188	exposure	exposure
																	PFHxS	pp.DDD	0.148	0.148	exposure	exposure
																	PFHpS	pp.DDD	0.211	0.211	exposure	exposure
																	PFOS	pp.DDD	0.164	0.164	exposure	exposure
																	X6_2.Cl.PFAES	pp.DDD	0.15	0.15	exposure	exposure
																	pp.DDT	pp.DDE	0.561	0.561	exposure	exposure
																	op.DDT	pp.DDE	0.248	0.248	exposure	exposure
																	Methoxychlor	pp.DDE	0.07	0.07	exposure	exposure
																	PeCB	pp.DDE	0.038	0.038	exposure	exposure
																	HCB	pp.DDE	0.351	0.351	exposure	exposure
																	Propanil	pp.DDE	-0.097	0.097	exposure	exposure
																	HEPX	pp.DDE	-0.086	0.086	exposure	exposure
																	Mirex	pp.DDE	0.142	0.142	exposure	exposure
																	Dichlorvos	pp.DDE	-0.044	0.044	exposure	exposure
																	Coumaphos	pp.DDE	0.042	0.042	exposure	exposure
																	Dimethoate	pp.DDE	-0.075	0.075	exposure	exposure
																	Diazinon	pp.DDE	0.076	0.076	exposure	exposure
																	Chlorpyrifos	pp.DDE	0.142	0.142	exposure	exposure
																	Mecarbam	pp.DDE	-0.092	0.092	exposure	exposure
																	Etofenprox	pp.DDE	0.065	0.065	exposure	exposure
																	Cypermethrin	pp.DDE	0.032	0.032	exposure	exposure
																	Carbofuran	pp.DDE	0.053	0.053	exposure	exposure
																	Isoprocarb	pp.DDE	0.095	0.095	exposure	exposure
																	Ant	pp.DDE	0.067	0.067	exposure	exposure
																	BaA	pp.DDE	0.038	0.038	exposure	exposure
																	Chr	pp.DDE	0.095	0.095	exposure	exposure
																	Flt	pp.DDE	-0.044	0.044	exposure	exposure
																	Pyr	pp.DDE	0.132	0.132	exposure	exposure
																	BkF	pp.DDE	0.115	0.115	exposure	exposure
																	PCB.28	pp.DDE	0.127	0.127	exposure	exposure
																	PCB.77	pp.DDE	-0.031	0.031	exposure	exposure
																	PCB.81	pp.DDE	-0.048	0.048	exposure	exposure
																	PCB.118	pp.DDE	0.356	0.356	exposure	exposure
																	PCB.126	pp.DDE	-0.066	0.066	exposure	exposure
																	PCB.138	pp.DDE	0.406	0.406	exposure	exposure
																	PCB.153	pp.DDE	0.42	0.42	exposure	exposure
																	PCB.156	pp.DDE	0.072	0.072	exposure	exposure
																	PCB.167	pp.DDE	-0.031	0.031	exposure	exposure
																	PCB.180	pp.DDE	0.293	0.293	exposure	exposure
																	BDE.28	pp.DDE	-0.056	0.056	exposure	exposure
																	X2_4.D	pp.DDE	-0.127	0.127	exposure	exposure
																	Indole-3-BA	pp.DDE	-0.061	0.061	exposure	exposure
																	Carbendazim	pp.DDE	0.033	0.033	exposure	exposure
																	Triclocarban	pp.DDE	0.043	0.043	exposure	exposure
																	Triclosan	pp.DDE	-0.076	0.076	exposure	exposure
																	Buprofezin	pp.DDE	-0.129	0.129	exposure	exposure
																	Lufenuron	pp.DDE	0.176	0.176	exposure	exposure
																	Fipronil.sulphone	pp.DDE	0.039	0.039	exposure	exposure
																	Tinidazole	pp.DDE	-0.082	0.082	exposure	exposure
																	Ibuprofen	pp.DDE	-0.103	0.103	exposure	exposure
																	Cortisone	pp.DDE	-0.093	0.093	exposure	exposure
																	Cortisol	pp.DDE	0.066	0.066	exposure	exposure
																	Acesulfame	pp.DDE	-0.133	0.133	exposure	exposure
																	MCHP	pp.DDE	-0.079	0.079	exposure	exposure
																	BPS	pp.DDE	-0.149	0.149	exposure	exposure
																	BPAF	pp.DDE	-0.053	0.053	exposure	exposure
																	BPF	pp.DDE	-0.197	0.197	exposure	exposure
																	BPA	pp.DDE	-0.114	0.114	exposure	exposure
																	DBP	pp.DDE	0.09	0.09	exposure	exposure
																	DEP	pp.DDE	0.088	0.088	exposure	exposure
																	PFPeA	pp.DDE	-0.039	0.039	exposure	exposure
																	PFHxA	pp.DDE	0.138	0.138	exposure	exposure
																	PFHpA	pp.DDE	0.209	0.209	exposure	exposure
																	PFOA	pp.DDE	0.464	0.464	exposure	exposure
																	PFNA	pp.DDE	0.45	0.45	exposure	exposure
																	PFDA	pp.DDE	0.461	0.461	exposure	exposure
																	PFUnDA	pp.DDE	0.42	0.42	exposure	exposure
																	PFDoDA	pp.DDE	0.41	0.41	exposure	exposure
																	PFTrDA	pp.DDE	0.294	0.294	exposure	exposure
																	PFHxS	pp.DDE	0.426	0.426	exposure	exposure
																	PFHpS	pp.DDE	0.374	0.374	exposure	exposure
																	PFOS	pp.DDE	0.443	0.443	exposure	exposure
																	X6_2.Cl.PFAES	pp.DDE	0.501	0.501	exposure	exposure
																	op.DDT	pp.DDT	0.331	0.331	exposure	exposure
																	Methoxychlor	pp.DDT	0.149	0.149	exposure	exposure
																	PeCB	pp.DDT	0.06	0.06	exposure	exposure
																	HCB	pp.DDT	0.299	0.299	exposure	exposure
																	Propanil	pp.DDT	-0.072	0.072	exposure	exposure
																	HEPX	pp.DDT	-0.038	0.038	exposure	exposure
																	Mirex	pp.DDT	0.224	0.224	exposure	exposure
																	Dichlorvos	pp.DDT	-0.056	0.056	exposure	exposure
																	Coumaphos	pp.DDT	0.065	0.065	exposure	exposure
																	Dimethoate	pp.DDT	-0.067	0.067	exposure	exposure
																	Diazinon	pp.DDT	0.071	0.071	exposure	exposure
																	Chlorpyrifos	pp.DDT	0.142	0.142	exposure	exposure
																	Triazophos	pp.DDT	-0.029	0.029	exposure	exposure
																	Mecarbam	pp.DDT	-0.085	0.085	exposure	exposure
																	Etofenprox	pp.DDT	0.133	0.133	exposure	exposure
																	Cypermethrin	pp.DDT	0.038	0.038	exposure	exposure
																	Carbofuran	pp.DDT	0.047	0.047	exposure	exposure
																	Isoprocarb	pp.DDT	0.112	0.112	exposure	exposure
																	AcPy	pp.DDT	0.044	0.044	exposure	exposure
																	Ant	pp.DDT	0.07	0.07	exposure	exposure
																	Acp	pp.DDT	0.126	0.126	exposure	exposure
																	Phe	pp.DDT	0.15	0.15	exposure	exposure
																	BaA	pp.DDT	0.082	0.082	exposure	exposure
																	Chr	pp.DDT	0.105	0.105	exposure	exposure
																	Flt	pp.DDT	0.068	0.068	exposure	exposure
																	Pyr	pp.DDT	0.036	0.036	exposure	exposure
																	BkF	pp.DDT	0.059	0.059	exposure	exposure
																	BaP	pp.DDT	0.075	0.075	exposure	exposure
																	PCB.28	pp.DDT	0.118	0.118	exposure	exposure
																	PCB.81	pp.DDT	-0.033	0.033	exposure	exposure
																	PCB.101	pp.DDT	0.082	0.082	exposure	exposure
																	PCB.105	pp.DDT	0.109	0.109	exposure	exposure
																	PCB.118	pp.DDT	0.279	0.279	exposure	exposure
																	PCB.126	pp.DDT	0.048	0.048	exposure	exposure
																	PCB.138	pp.DDT	0.387	0.387	exposure	exposure
																	PCB.153	pp.DDT	0.359	0.359	exposure	exposure
																	PCB.156	pp.DDT	0.109	0.109	exposure	exposure
																	PCB.169	pp.DDT	0.046	0.046	exposure	exposure
																	PCB.180	pp.DDT	0.188	0.188	exposure	exposure
																	BDE.28	pp.DDT	-0.035	0.035	exposure	exposure
																	Iprodione	pp.DDT	0.053	0.053	exposure	exposure
																	X2_4.D	pp.DDT	-0.061	0.061	exposure	exposure
																	Carbendazim	pp.DDT	0.054	0.054	exposure	exposure
																	Triclosan	pp.DDT	-0.055	0.055	exposure	exposure
																	Metaflumizone	pp.DDT	0.063	0.063	exposure	exposure
																	Buprofezin	pp.DDT	-0.049	0.049	exposure	exposure
																	Lufenuron	pp.DDT	0.116	0.116	exposure	exposure
																	Tinidazole	pp.DDT	-0.047	0.047	exposure	exposure
																	Ibuprofen	pp.DDT	-0.037	0.037	exposure	exposure
																	Cortisone	pp.DDT	-0.031	0.031	exposure	exposure
																	Acesulfame	pp.DDT	-0.072	0.072	exposure	exposure
																	MCHP	pp.DDT	-0.047	0.047	exposure	exposure
																	MEP	pp.DDT	-0.041	0.041	exposure	exposure
																	BPS	pp.DDT	-0.106	0.106	exposure	exposure
																	BPF	pp.DDT	-0.071	0.071	exposure	exposure
																	BPA	pp.DDT	-0.061	0.061	exposure	exposure
																	4tBPDPP	pp.DDT	0.036	0.036	exposure	exposure
																	DBP	pp.DDT	0.059	0.059	exposure	exposure
																	DEP	pp.DDT	0.15	0.15	exposure	exposure
																	PFPeA	pp.DDT	-0.047	0.047	exposure	exposure
																	PFHxA	pp.DDT	0.036	0.036	exposure	exposure
																	PFHpA	pp.DDT	0.112	0.112	exposure	exposure
																	PFOA	pp.DDT	0.285	0.285	exposure	exposure
																	PFNA	pp.DDT	0.271	0.271	exposure	exposure
																	PFDA	pp.DDT	0.25	0.25	exposure	exposure
																	PFUnDA	pp.DDT	0.259	0.259	exposure	exposure
																	PFDoDA	pp.DDT	0.258	0.258	exposure	exposure
																	PFTrDA	pp.DDT	0.217	0.217	exposure	exposure
																	PFHxS	pp.DDT	0.246	0.246	exposure	exposure
																	PFHpS	pp.DDT	0.224	0.224	exposure	exposure
																	PFOS	pp.DDT	0.263	0.263	exposure	exposure
																	X6_2.Cl.PFAES	pp.DDT	0.283	0.283	exposure	exposure
																	Methoxychlor	op.DDT	0.087	0.087	exposure	exposure
																	PeCB	op.DDT	0.076	0.076	exposure	exposure
																	HCB	op.DDT	0.188	0.188	exposure	exposure
																	Propanil	op.DDT	0.052	0.052	exposure	exposure
																	Mirex	op.DDT	0.223	0.223	exposure	exposure
																	Dichlorvos	op.DDT	0.061	0.061	exposure	exposure
																	Chlorpyrifos	op.DDT	0.2	0.2	exposure	exposure
																	Triazophos	op.DDT	-0.051	0.051	exposure	exposure
																	Mecarbam	op.DDT	-0.03	0.03	exposure	exposure
																	Cypermethrin	op.DDT	0.179	0.179	exposure	exposure
																	Fenvalerate	op.DDT	0.05	0.05	exposure	exposure
																	Carbofuran	op.DDT	0.078	0.078	exposure	exposure
																	Isoprocarb	op.DDT	0.153	0.153	exposure	exposure
																	AcPy	op.DDT	0.094	0.094	exposure	exposure
																	Flu	op.DDT	0.113	0.113	exposure	exposure
																	Ant	op.DDT	0.128	0.128	exposure	exposure
																	Acp	op.DDT	0.164	0.164	exposure	exposure
																	Phe	op.DDT	0.144	0.144	exposure	exposure
																	BaA	op.DDT	0.135	0.135	exposure	exposure
																	Chr	op.DDT	0.17	0.17	exposure	exposure
																	Flt	op.DDT	0.124	0.124	exposure	exposure
																	Pyr	op.DDT	0.096	0.096	exposure	exposure
																	BbF	op.DDT	0.095	0.095	exposure	exposure
																	BkF	op.DDT	0.11	0.11	exposure	exposure
																	BaP	op.DDT	0.057	0.057	exposure	exposure
																	PCB.28	op.DDT	0.135	0.135	exposure	exposure
																	PCB.52	op.DDT	0.056	0.056	exposure	exposure
																	PCB.77	op.DDT	0.043	0.043	exposure	exposure
																	PCB.81	op.DDT	0.036	0.036	exposure	exposure
																	PCB.101	op.DDT	0.087	0.087	exposure	exposure
																	PCB.105	op.DDT	0.109	0.109	exposure	exposure
																	PCB.114	op.DDT	0.035	0.035	exposure	exposure
																	PCB.118	op.DDT	0.16	0.16	exposure	exposure
																	PCB.126	op.DDT	0.153	0.153	exposure	exposure
																	PCB.138	op.DDT	0.214	0.214	exposure	exposure
																	PCB.153	op.DDT	0.204	0.204	exposure	exposure
																	PCB.156	op.DDT	0.049	0.049	exposure	exposure
																	PCB.157	op.DDT	0.041	0.041	exposure	exposure
																	PCB.167	op.DDT	0.041	0.041	exposure	exposure
																	PCB.169	op.DDT	0.066	0.066	exposure	exposure
																	PCB.180	op.DDT	0.09	0.09	exposure	exposure
																	PCB.183	op.DDT	0.082	0.082	exposure	exposure
																	Iprodione	op.DDT	0.037	0.037	exposure	exposure
																	Chlorothalonil	op.DDT	-0.049	0.049	exposure	exposure
																	Cortisone	op.DDT	-0.05	0.05	exposure	exposure
																	Acesulfame	op.DDT	-0.052	0.052	exposure	exposure
																	MCHP	op.DDT	-0.059	0.059	exposure	exposure
																	BPS	op.DDT	-0.049	0.049	exposure	exposure
																	BPF	op.DDT	-0.032	0.032	exposure	exposure
																	DPHP	op.DDT	0.033	0.033	exposure	exposure
																	DBP	op.DDT	-0.041	0.041	exposure	exposure
																	DEP	op.DDT	0.1	0.1	exposure	exposure
																	PFPeA	op.DDT	-0.03	0.03	exposure	exposure
																	PFHxA	op.DDT	0.044	0.044	exposure	exposure
																	PFHpA	op.DDT	0.058	0.058	exposure	exposure
																	PFOA	op.DDT	0.073	0.073	exposure	exposure
																	PFNA	op.DDT	0.083	0.083	exposure	exposure
																	PFDA	op.DDT	0.078	0.078	exposure	exposure
																	PFUnDA	op.DDT	0.083	0.083	exposure	exposure
																	PFDoDA	op.DDT	0.102	0.102	exposure	exposure
																	PFTrDA	op.DDT	0.084	0.084	exposure	exposure
																	PFHxS	op.DDT	0.064	0.064	exposure	exposure
																	PFHpS	op.DDT	0.046	0.046	exposure	exposure
																	PFOS	op.DDT	0.064	0.064	exposure	exposure
																	X6_2.Cl.PFAES	op.DDT	0.091	0.091	exposure	exposure
																	PCP	Methoxychlor	0.139	0.139	exposure	exposure
																	Propanil	Methoxychlor	0.161	0.161	exposure	exposure
																	HEPX	Methoxychlor	0.067	0.067	exposure	exposure
																	Mirex	Methoxychlor	0.227	0.227	exposure	exposure
																	Dichlorvos	Methoxychlor	-0.033	0.033	exposure	exposure
																	Coumaphos	Methoxychlor	0.228	0.228	exposure	exposure
																	Dimethoate	Methoxychlor	0.135	0.135	exposure	exposure
																	Diazinon	Methoxychlor	0.031	0.031	exposure	exposure
																	Triazophos	Methoxychlor	0.113	0.113	exposure	exposure
																	Mecarbam	Methoxychlor	0.202	0.202	exposure	exposure
																	Etofenprox	Methoxychlor	0.177	0.177	exposure	exposure
																	Cypermethrin	Methoxychlor	0.108	0.108	exposure	exposure
																	Fenvalerate	Methoxychlor	0.144	0.144	exposure	exposure
																	Carbofuran	Methoxychlor	-0.101	0.101	exposure	exposure
																	Isoprocarb	Methoxychlor	0.106	0.106	exposure	exposure
																	Ant	Methoxychlor	0.113	0.113	exposure	exposure
																	Acp	Methoxychlor	0.134	0.134	exposure	exposure
																	Phe	Methoxychlor	0.039	0.039	exposure	exposure
																	BaA	Methoxychlor	0.284	0.284	exposure	exposure
																	Chr	Methoxychlor	0.151	0.151	exposure	exposure
																	Flt	Methoxychlor	0.196	0.196	exposure	exposure
																	Pyr	Methoxychlor	-0.08	0.08	exposure	exposure
																	BbF	Methoxychlor	0.086	0.086	exposure	exposure
																	BkF	Methoxychlor	0.069	0.069	exposure	exposure
																	BaP	Methoxychlor	0.224	0.224	exposure	exposure
																	PCB.28	Methoxychlor	0.112	0.112	exposure	exposure
																	PCB.52	Methoxychlor	0.099	0.099	exposure	exposure
																	PCB.77	Methoxychlor	0.239	0.239	exposure	exposure
																	PCB.81	Methoxychlor	0.251	0.251	exposure	exposure
																	PCB.101	Methoxychlor	0.116	0.116	exposure	exposure
																	PCB.105	Methoxychlor	0.196	0.196	exposure	exposure
																	PCB.114	Methoxychlor	0.207	0.207	exposure	exposure
																	PCB.118	Methoxychlor	0.153	0.153	exposure	exposure
																	PCB.126	Methoxychlor	0.166	0.166	exposure	exposure
																	PCB.138	Methoxychlor	0.155	0.155	exposure	exposure
																	PCB.153	Methoxychlor	0.114	0.114	exposure	exposure
																	PCB.156	Methoxychlor	0.191	0.191	exposure	exposure
																	PCB.157	Methoxychlor	0.3	0.3	exposure	exposure
																	PCB.167	Methoxychlor	0.207	0.207	exposure	exposure
																	PCB.169	Methoxychlor	0.312	0.312	exposure	exposure
																	PCB.180	Methoxychlor	0.068	0.068	exposure	exposure
																	PCB.183	Methoxychlor	0.212	0.212	exposure	exposure
																	BDE.28	Methoxychlor	0.178	0.178	exposure	exposure
																	Iprodione	Methoxychlor	0.101	0.101	exposure	exposure
																	Indole-3-BA	Methoxychlor	0.034	0.034	exposure	exposure
																	Carbendazim	Methoxychlor	0.081	0.081	exposure	exposure
																	Triclocarban	Methoxychlor	-0.058	0.058	exposure	exposure
																	Triclosan	Methoxychlor	-0.033	0.033	exposure	exposure
																	Ibuprofen	Methoxychlor	0.032	0.032	exposure	exposure
																	MEP	Methoxychlor	-0.048	0.048	exposure	exposure
																	BPS	Methoxychlor	0.081	0.081	exposure	exposure
																	BPAF	Methoxychlor	0.042	0.042	exposure	exposure
																	4tBPDPP	Methoxychlor	0.059	0.059	exposure	exposure
																	DBP	Methoxychlor	0.142	0.142	exposure	exposure
																	TPHP	Methoxychlor	0.121	0.121	exposure	exposure
																	DEP	Methoxychlor	0.129	0.129	exposure	exposure
																	PFPeA	Methoxychlor	-0.067	0.067	exposure	exposure
																	PFHxA	Methoxychlor	-0.062	0.062	exposure	exposure
																	PFUnDA	Methoxychlor	0.049	0.049	exposure	exposure
																	PFTrDA	Methoxychlor	0.098	0.098	exposure	exposure
																	X6_2.diPAP	Methoxychlor	0.033	0.033	exposure	exposure
																	HCB	PeCB	0.299	0.299	exposure	exposure
																	PCP	PeCB	0.053	0.053	exposure	exposure
																	Propanil	PeCB	0.051	0.051	exposure	exposure
																	HEPX	PeCB	0.031	0.031	exposure	exposure
																	Mirex	PeCB	0.091	0.091	exposure	exposure
																	Dichlorvos	PeCB	0.286	0.286	exposure	exposure
																	Coumaphos	PeCB	-0.074	0.074	exposure	exposure
																	Dimethoate	PeCB	0.084	0.084	exposure	exposure
																	Chlorpyrifos	PeCB	0.207	0.207	exposure	exposure
																	Triazophos	PeCB	-0.077	0.077	exposure	exposure
																	Mecarbam	PeCB	-0.072	0.072	exposure	exposure
																	Etofenprox	PeCB	0.056	0.056	exposure	exposure
																	Fenvalerate	PeCB	-0.03	0.03	exposure	exposure
																	Carbofuran	PeCB	0.274	0.274	exposure	exposure
																	Isoprocarb	PeCB	0.34	0.34	exposure	exposure
																	AcPy	PeCB	0.577	0.577	exposure	exposure
																	Flu	PeCB	0.542	0.542	exposure	exposure
																	Ant	PeCB	0.277	0.277	exposure	exposure
																	Acp	PeCB	0.335	0.335	exposure	exposure
																	Phe	PeCB	0.315	0.315	exposure	exposure
																	BaA	PeCB	0.196	0.196	exposure	exposure
																	Chr	PeCB	0.209	0.209	exposure	exposure
																	Flt	PeCB	0.176	0.176	exposure	exposure
																	Pyr	PeCB	0.439	0.439	exposure	exposure
																	BbF	PeCB	0.337	0.337	exposure	exposure
																	BkF	PeCB	0.214	0.214	exposure	exposure
																	PCB.28	PeCB	0.326	0.326	exposure	exposure
																	PCB.52	PeCB	0.231	0.231	exposure	exposure
																	PCB.77	PeCB	-0.048	0.048	exposure	exposure
																	PCB.81	PeCB	-0.043	0.043	exposure	exposure
																	PCB.101	PeCB	0.079	0.079	exposure	exposure
																	PCB.105	PeCB	0.111	0.111	exposure	exposure
																	PCB.114	PeCB	-0.051	0.051	exposure	exposure
																	PCB.118	PeCB	0.085	0.085	exposure	exposure
																	PCB.126	PeCB	-0.059	0.059	exposure	exposure
																	PCB.138	PeCB	0.086	0.086	exposure	exposure
																	PCB.153	PeCB	0.129	0.129	exposure	exposure
																	PCB.157	PeCB	-0.078	0.078	exposure	exposure
																	PCB.167	PeCB	-0.072	0.072	exposure	exposure
																	PCB.169	PeCB	-0.113	0.113	exposure	exposure
																	PCB.180	PeCB	0.071	0.071	exposure	exposure
																	Triclocarban	PeCB	0.04	0.04	exposure	exposure
																	Triclosan	PeCB	-0.066	0.066	exposure	exposure
																	Chlorothalonil	PeCB	-0.047	0.047	exposure	exposure
																	Metaflumizone	PeCB	0.064	0.064	exposure	exposure
																	Buprofezin	PeCB	-0.125	0.125	exposure	exposure
																	Fipronil.sulphone	PeCB	0.091	0.091	exposure	exposure
																	Tinidazole	PeCB	-0.036	0.036	exposure	exposure
																	Cortisone	PeCB	0.073	0.073	exposure	exposure
																	Cortisol	PeCB	0.053	0.053	exposure	exposure
																	MEP	PeCB	0.043	0.043	exposure	exposure
																	BPS	PeCB	-0.119	0.119	exposure	exposure
																	BPAF	PeCB	-0.142	0.142	exposure	exposure
																	BPF	PeCB	-0.13	0.13	exposure	exposure
																	BPA	PeCB	-0.03	0.03	exposure	exposure
																	4tBPDPP	PeCB	0.063	0.063	exposure	exposure
																	DBP	PeCB	-0.098	0.098	exposure	exposure
																	TPHP	PeCB	0.038	0.038	exposure	exposure
																	DEP	PeCB	-0.073	0.073	exposure	exposure
																	PFOA	PeCB	0.051	0.051	exposure	exposure
																	PFNA	PeCB	0.067	0.067	exposure	exposure
																	PFDA	PeCB	0.068	0.068	exposure	exposure
																	PFUnDA	PeCB	0.072	0.072	exposure	exposure
																	PFDoDA	PeCB	0.078	0.078	exposure	exposure
																	PFTrDA	PeCB	0.122	0.122	exposure	exposure
																	PFHxS	PeCB	0.101	0.101	exposure	exposure
																	PFHpS	PeCB	0.112	0.112	exposure	exposure
																	PFOS	PeCB	0.063	0.063	exposure	exposure
																	X6_2.Cl.PFAES	PeCB	0.044	0.044	exposure	exposure
																	X6_2.diPAP	PeCB	-0.084	0.084	exposure	exposure
																	PCP	HCB	0.09	0.09	exposure	exposure
																	Propanil	HCB	-0.13	0.13	exposure	exposure
																	HEPX	HCB	-0.094	0.094	exposure	exposure
																	Mirex	HCB	0.219	0.219	exposure	exposure
																	Coumaphos	HCB	-0.197	0.197	exposure	exposure
																	Dimethoate	HCB	-0.151	0.151	exposure	exposure
																	Diazinon	HCB	0.13	0.13	exposure	exposure
																	Chlorpyrifos	HCB	0.286	0.286	exposure	exposure
																	Triazophos	HCB	-0.222	0.222	exposure	exposure
																	Mecarbam	HCB	-0.263	0.263	exposure	exposure
																	Etofenprox	HCB	0.06	0.06	exposure	exposure
																	Cypermethrin	HCB	0.212	0.212	exposure	exposure
																	Fenvalerate	HCB	-0.105	0.105	exposure	exposure
																	Carbofuran	HCB	0.204	0.204	exposure	exposure
																	Isoprocarb	HCB	0.318	0.318	exposure	exposure
																	AcPy	HCB	0.272	0.272	exposure	exposure
																	Flu	HCB	0.345	0.345	exposure	exposure
																	Ant	HCB	0.355	0.355	exposure	exposure
																	Acp	HCB	0.124	0.124	exposure	exposure
																	Phe	HCB	0.307	0.307	exposure	exposure
																	BaA	HCB	0.102	0.102	exposure	exposure
																	Chr	HCB	0.102	0.102	exposure	exposure
																	Pyr	HCB	0.366	0.366	exposure	exposure
																	BbF	HCB	0.226	0.226	exposure	exposure
																	BkF	HCB	0.177	0.177	exposure	exposure
																	BaP	HCB	0.033	0.033	exposure	exposure
																	PCB.28	HCB	0.338	0.338	exposure	exposure
																	PCB.52	HCB	0.152	0.152	exposure	exposure
																	PCB.77	HCB	-0.202	0.202	exposure	exposure
																	PCB.81	HCB	-0.223	0.223	exposure	exposure
																	PCB.114	HCB	-0.137	0.137	exposure	exposure
																	PCB.118	HCB	0.084	0.084	exposure	exposure
																	PCB.126	HCB	-0.172	0.172	exposure	exposure
																	PCB.138	HCB	0.179	0.179	exposure	exposure
																	PCB.153	HCB	0.251	0.251	exposure	exposure
																	PCB.157	HCB	-0.123	0.123	exposure	exposure
																	PCB.167	HCB	-0.156	0.156	exposure	exposure
																	PCB.169	HCB	-0.161	0.161	exposure	exposure
																	PCB.180	HCB	0.102	0.102	exposure	exposure
																	PCB.183	HCB	-0.033	0.033	exposure	exposure
																	BDE.28	HCB	-0.188	0.188	exposure	exposure
																	Iprodione	HCB	-0.063	0.063	exposure	exposure
																	X2_4.D	HCB	-0.109	0.109	exposure	exposure
																	Indole-3-BA	HCB	-0.065	0.065	exposure	exposure
																	Triclosan	HCB	-0.202	0.202	exposure	exposure
																	Chlorothalonil	HCB	-0.079	0.079	exposure	exposure
																	Buprofezin	HCB	-0.179	0.179	exposure	exposure
																	Lufenuron	HCB	-0.061	0.061	exposure	exposure
																	Tinidazole	HCB	-0.116	0.116	exposure	exposure
																	Cortisol	HCB	0.031	0.031	exposure	exposure
																	Acesulfame	HCB	-0.053	0.053	exposure	exposure
																	MCHP	HCB	-0.053	0.053	exposure	exposure
																	MEP	HCB	-0.107	0.107	exposure	exposure
																	BPS	HCB	-0.245	0.245	exposure	exposure
																	BPAF	HCB	-0.199	0.199	exposure	exposure
																	BPF	HCB	-0.277	0.277	exposure	exposure
																	BPA	HCB	-0.061	0.061	exposure	exposure
																	DPHP	HCB	-0.085	0.085	exposure	exposure
																	DBP	HCB	0.037	0.037	exposure	exposure
																	DEP	HCB	0.128	0.128	exposure	exposure
																	PFHxA	HCB	0.062	0.062	exposure	exposure
																	PFHpA	HCB	0.061	0.061	exposure	exposure
																	PFOA	HCB	0.26	0.26	exposure	exposure
																	PFNA	HCB	0.296	0.296	exposure	exposure
																	PFDA	HCB	0.302	0.302	exposure	exposure
																	PFUnDA	HCB	0.316	0.316	exposure	exposure
																	PFDoDA	HCB	0.37	0.37	exposure	exposure
																	PFTrDA	HCB	0.273	0.273	exposure	exposure
																	PFHxS	HCB	0.198	0.198	exposure	exposure
																	PFHpS	HCB	0.224	0.224	exposure	exposure
																	PFOS	HCB	0.278	0.278	exposure	exposure
																	X6_2.Cl.PFAES	HCB	0.299	0.299	exposure	exposure
																	X6_2.diPAP	HCB	-0.044	0.044	exposure	exposure
																	Propanil	PCP	0.154	0.154	exposure	exposure
																	HEPX	PCP	0.24	0.24	exposure	exposure
																	Mirex	PCP	0.045	0.045	exposure	exposure
																	Dichlorvos	PCP	0.109	0.109	exposure	exposure
																	Dimethoate	PCP	0.256	0.256	exposure	exposure
																	Chlorpyrifos	PCP	0.036	0.036	exposure	exposure
																	Triazophos	PCP	0.123	0.123	exposure	exposure
																	Mecarbam	PCP	0.282	0.282	exposure	exposure
																	Etofenprox	PCP	-0.072	0.072	exposure	exposure
																	Cypermethrin	PCP	0.074	0.074	exposure	exposure
																	Fenvalerate	PCP	0.097	0.097	exposure	exposure
																	Carbofuran	PCP	0.157	0.157	exposure	exposure
																	Isoprocarb	PCP	0.126	0.126	exposure	exposure
																	AcPy	PCP	0.061	0.061	exposure	exposure
																	Flu	PCP	0.076	0.076	exposure	exposure
																	Ant	PCP	0.124	0.124	exposure	exposure
																	Acp	PCP	0.033	0.033	exposure	exposure
																	Phe	PCP	0.046	0.046	exposure	exposure
																	BaA	PCP	0.168	0.168	exposure	exposure
																	Chr	PCP	0.09	0.09	exposure	exposure
																	Flt	PCP	0.058	0.058	exposure	exposure
																	BbF	PCP	0.098	0.098	exposure	exposure
																	BkF	PCP	0.117	0.117	exposure	exposure
																	BaP	PCP	0.1	0.1	exposure	exposure
																	PCB.28	PCP	0.131	0.131	exposure	exposure
																	PCB.52	PCP	0.159	0.159	exposure	exposure
																	PCB.77	PCP	0.228	0.228	exposure	exposure
																	PCB.81	PCP	0.18	0.18	exposure	exposure
																	PCB.101	PCP	0.099	0.099	exposure	exposure
																	PCB.105	PCP	0.179	0.179	exposure	exposure
																	PCB.114	PCP	0.162	0.162	exposure	exposure
																	PCB.118	PCP	0.042	0.042	exposure	exposure
																	PCB.126	PCP	0.126	0.126	exposure	exposure
																	PCB.138	PCP	0.034	0.034	exposure	exposure
																	PCB.153	PCP	0.044	0.044	exposure	exposure
																	PCB.156	PCP	0.041	0.041	exposure	exposure
																	PCB.157	PCP	0.153	0.153	exposure	exposure
																	PCB.167	PCP	0.216	0.216	exposure	exposure
																	PCB.169	PCP	0.116	0.116	exposure	exposure
																	PCB.183	PCP	0.204	0.204	exposure	exposure
																	BDE.28	PCP	0.232	0.232	exposure	exposure
																	Iprodione	PCP	0.085	0.085	exposure	exposure
																	X2_4.D	PCP	-0.036	0.036	exposure	exposure
																	Triclocarban	PCP	-0.104	0.104	exposure	exposure
																	Triclosan	PCP	-0.039	0.039	exposure	exposure
																	Chlorothalonil	PCP	0.498	0.498	exposure	exposure
																	Metaflumizone	PCP	-0.036	0.036	exposure	exposure
																	Cyclamic.acid	PCP	0.034	0.034	exposure	exposure
																	MCHP	PCP	0.045	0.045	exposure	exposure
																	MEP	PCP	-0.06	0.06	exposure	exposure
																	BPS	PCP	0.163	0.163	exposure	exposure
																	BPAF	PCP	0.062	0.062	exposure	exposure
																	BPF	PCP	0.038	0.038	exposure	exposure
																	BPA	PCP	0.035	0.035	exposure	exposure
																	DBP	PCP	0.066	0.066	exposure	exposure
																	TPHP	PCP	0.076	0.076	exposure	exposure
																	DEP	PCP	0.075	0.075	exposure	exposure
																	PFPeA	PCP	-0.093	0.093	exposure	exposure
																	PFHxA	PCP	-0.15	0.15	exposure	exposure
																	PFNA	PCP	-0.039	0.039	exposure	exposure
																	PFUnDA	PCP	0.037	0.037	exposure	exposure
																	PFTrDA	PCP	0.044	0.044	exposure	exposure
																	PFHxS	PCP	-0.078	0.078	exposure	exposure
																	PFHpS	PCP	-0.041	0.041	exposure	exposure
																	X6_2.diPAP	PCP	0.047	0.047	exposure	exposure
																	HEPX	Propanil	0.219	0.219	exposure	exposure
																	Mirex	Propanil	-0.061	0.061	exposure	exposure
																	Dichlorvos	Propanil	0.089	0.089	exposure	exposure
																	Coumaphos	Propanil	0.126	0.126	exposure	exposure
																	Dimethoate	Propanil	0.411	0.411	exposure	exposure
																	Chlorpyrifos	Propanil	-0.108	0.108	exposure	exposure
																	Triazophos	Propanil	0.371	0.371	exposure	exposure
																	Mecarbam	Propanil	0.479	0.479	exposure	exposure
																	Etofenprox	Propanil	-0.036	0.036	exposure	exposure
																	Fenvalerate	Propanil	0.208	0.208	exposure	exposure
																	Flu	Propanil	0.067	0.067	exposure	exposure
																	Ant	Propanil	-0.034	0.034	exposure	exposure
																	Acp	Propanil	0.168	0.168	exposure	exposure
																	BaA	Propanil	0.15	0.15	exposure	exposure
																	Chr	Propanil	0.061	0.061	exposure	exposure
																	Flt	Propanil	0.225	0.225	exposure	exposure
																	Pyr	Propanil	-0.144	0.144	exposure	exposure
																	BbF	Propanil	0.13	0.13	exposure	exposure
																	BkF	Propanil	0.078	0.078	exposure	exposure
																	BaP	Propanil	0.18	0.18	exposure	exposure
																	PCB.28	Propanil	0.139	0.139	exposure	exposure
																	PCB.52	Propanil	0.093	0.093	exposure	exposure
																	PCB.77	Propanil	0.443	0.443	exposure	exposure
																	PCB.81	Propanil	0.493	0.493	exposure	exposure
																	PCB.101	Propanil	0.247	0.247	exposure	exposure
																	PCB.105	Propanil	0.248	0.248	exposure	exposure
																	PCB.114	Propanil	0.398	0.398	exposure	exposure
																	PCB.118	Propanil	0.148	0.148	exposure	exposure
																	PCB.126	Propanil	0.384	0.384	exposure	exposure
																	PCB.138	Propanil	0.08	0.08	exposure	exposure
																	PCB.156	Propanil	0.057	0.057	exposure	exposure
																	PCB.157	Propanil	0.352	0.352	exposure	exposure
																	PCB.167	Propanil	0.382	0.382	exposure	exposure
																	PCB.169	Propanil	0.374	0.374	exposure	exposure
																	PCB.180	Propanil	-0.052	0.052	exposure	exposure
																	PCB.183	Propanil	0.307	0.307	exposure	exposure
																	BDE.28	Propanil	0.406	0.406	exposure	exposure
																	Iprodione	Propanil	0.208	0.208	exposure	exposure
																	Carbendazim	Propanil	-0.05	0.05	exposure	exposure
																	Triclocarban	Propanil	-0.054	0.054	exposure	exposure
																	Triclosan	Propanil	0.175	0.175	exposure	exposure
																	Chlorothalonil	Propanil	0.038	0.038	exposure	exposure
																	Buprofezin	Propanil	0.117	0.117	exposure	exposure
																	Lufenuron	Propanil	-0.035	0.035	exposure	exposure
																	Fipronil.sulphone	Propanil	0.033	0.033	exposure	exposure
																	Tinidazole	Propanil	0.201	0.201	exposure	exposure
																	Ibuprofen	Propanil	0.052	0.052	exposure	exposure
																	Cortisol	Propanil	-0.035	0.035	exposure	exposure
																	BPS	Propanil	0.263	0.263	exposure	exposure
																	BPAF	Propanil	0.116	0.116	exposure	exposure
																	BPF	Propanil	0.181	0.181	exposure	exposure
																	BPA	Propanil	0.073	0.073	exposure	exposure
																	DPHP	Propanil	0.05	0.05	exposure	exposure
																	TPHP	Propanil	0.05	0.05	exposure	exposure
																	PFPeA	Propanil	-0.06	0.06	exposure	exposure
																	PFHxA	Propanil	-0.143	0.143	exposure	exposure
																	PFHpA	Propanil	-0.082	0.082	exposure	exposure
																	PFOA	Propanil	-0.112	0.112	exposure	exposure
																	PFNA	Propanil	-0.139	0.139	exposure	exposure
																	PFDA	Propanil	-0.173	0.173	exposure	exposure
																	PFUnDA	Propanil	-0.14	0.14	exposure	exposure
																	PFDoDA	Propanil	-0.194	0.194	exposure	exposure
																	PFTrDA	Propanil	-0.097	0.097	exposure	exposure
																	PFHxS	Propanil	-0.169	0.169	exposure	exposure
																	PFHpS	Propanil	-0.135	0.135	exposure	exposure
																	PFOS	Propanil	-0.175	0.175	exposure	exposure
																	X6_2.Cl.PFAES	Propanil	-0.14	0.14	exposure	exposure
																	X6_2.diPAP	Propanil	0.076	0.076	exposure	exposure
																	Mirex	HEPX	-0.062	0.062	exposure	exposure
																	Dichlorvos	HEPX	0.18	0.18	exposure	exposure
																	Coumaphos	HEPX	0.162	0.162	exposure	exposure
																	Dimethoate	HEPX	0.489	0.489	exposure	exposure
																	Diazinon	HEPX	0.139	0.139	exposure	exposure
																	Chlorpyrifos	HEPX	-0.082	0.082	exposure	exposure
																	Triazophos	HEPX	0.239	0.239	exposure	exposure
																	Mecarbam	HEPX	0.577	0.577	exposure	exposure
																	Etofenprox	HEPX	-0.132	0.132	exposure	exposure
																	Fenvalerate	HEPX	0.243	0.243	exposure	exposure
																	Carbofuran	HEPX	0.335	0.335	exposure	exposure
																	Flu	HEPX	0.039	0.039	exposure	exposure
																	Acp	HEPX	-0.056	0.056	exposure	exposure
																	Phe	HEPX	-0.057	0.057	exposure	exposure
																	Chr	HEPX	-0.03	0.03	exposure	exposure
																	Flt	HEPX	0.088	0.088	exposure	exposure
																	Pyr	HEPX	-0.155	0.155	exposure	exposure
																	BaP	HEPX	0.049	0.049	exposure	exposure
																	PCB.28	HEPX	0.093	0.093	exposure	exposure
																	PCB.52	HEPX	0.184	0.184	exposure	exposure
																	PCB.77	HEPX	0.334	0.334	exposure	exposure
																	PCB.81	HEPX	0.206	0.206	exposure	exposure
																	PCB.101	HEPX	0.187	0.187	exposure	exposure
																	PCB.105	HEPX	0.235	0.235	exposure	exposure
																	PCB.114	HEPX	0.274	0.274	exposure	exposure
																	PCB.126	HEPX	0.315	0.315	exposure	exposure
																	PCB.138	HEPX	0.066	0.066	exposure	exposure
																	PCB.156	HEPX	0.061	0.061	exposure	exposure
																	PCB.157	HEPX	0.146	0.146	exposure	exposure
																	PCB.167	HEPX	0.351	0.351	exposure	exposure
																	PCB.169	HEPX	0.15	0.15	exposure	exposure
																	PCB.180	HEPX	-0.058	0.058	exposure	exposure
																	PCB.183	HEPX	0.291	0.291	exposure	exposure
																	BDE.28	HEPX	0.42	0.42	exposure	exposure
																	Iprodione	HEPX	0.234	0.234	exposure	exposure
																	Carbendazim	HEPX	-0.031	0.031	exposure	exposure
																	Triclocarban	HEPX	-0.04	0.04	exposure	exposure
																	Triclosan	HEPX	0.165	0.165	exposure	exposure
																	Chlorothalonil	HEPX	0.107	0.107	exposure	exposure
																	Buprofezin	HEPX	0.045	0.045	exposure	exposure
																	Lufenuron	HEPX	-0.037	0.037	exposure	exposure
																	Ibuprofen	HEPX	0.047	0.047	exposure	exposure
																	BPS	HEPX	0.316	0.316	exposure	exposure
																	BPAF	HEPX	0.148	0.148	exposure	exposure
																	BPF	HEPX	0.186	0.186	exposure	exposure
																	BPA	HEPX	0.036	0.036	exposure	exposure
																	4tBPDPP	HEPX	0.038	0.038	exposure	exposure
																	TPHP	HEPX	0.083	0.083	exposure	exposure
																	DEP	HEPX	-0.074	0.074	exposure	exposure
																	PFHxA	HEPX	-0.112	0.112	exposure	exposure
																	PFHpA	HEPX	-0.067	0.067	exposure	exposure
																	PFNA	HEPX	-0.111	0.111	exposure	exposure
																	PFDA	HEPX	-0.13	0.13	exposure	exposure
																	PFUnDA	HEPX	-0.114	0.114	exposure	exposure
																	PFDoDA	HEPX	-0.195	0.195	exposure	exposure
																	PFTrDA	HEPX	-0.097	0.097	exposure	exposure
																	PFHxS	HEPX	-0.091	0.091	exposure	exposure
																	PFHpS	HEPX	-0.043	0.043	exposure	exposure
																	PFOS	HEPX	-0.074	0.074	exposure	exposure
																	X6_2.Cl.PFAES	HEPX	-0.035	0.035	exposure	exposure
																	X6_2.diPAP	HEPX	0.119	0.119	exposure	exposure
																	Dichlorvos	Mirex	-0.08	0.08	exposure	exposure
																	Coumaphos	Mirex	-0.031	0.031	exposure	exposure
																	Dimethoate	Mirex	-0.056	0.056	exposure	exposure
																	Chlorpyrifos	Mirex	0.278	0.278	exposure	exposure
																	Triazophos	Mirex	-0.123	0.123	exposure	exposure
																	Mecarbam	Mirex	-0.144	0.144	exposure	exposure
																	Etofenprox	Mirex	0.119	0.119	exposure	exposure
																	Cypermethrin	Mirex	0.145	0.145	exposure	exposure
																	Fenvalerate	Mirex	-0.048	0.048	exposure	exposure
																	Carbofuran	Mirex	0.062	0.062	exposure	exposure
																	Isoprocarb	Mirex	0.227	0.227	exposure	exposure
																	AcPy	Mirex	0.107	0.107	exposure	exposure
																	Flu	Mirex	0.099	0.099	exposure	exposure
																	Ant	Mirex	0.074	0.074	exposure	exposure
																	Acp	Mirex	0.109	0.109	exposure	exposure
																	Phe	Mirex	0.165	0.165	exposure	exposure
																	BaA	Mirex	0.158	0.158	exposure	exposure
																	Chr	Mirex	0.119	0.119	exposure	exposure
																	Flt	Mirex	0.116	0.116	exposure	exposure
																	Pyr	Mirex	0.104	0.104	exposure	exposure
																	BbF	Mirex	0.082	0.082	exposure	exposure
																	BkF	Mirex	0.072	0.072	exposure	exposure
																	BaP	Mirex	0.187	0.187	exposure	exposure
																	PCB.28	Mirex	0.171	0.171	exposure	exposure
																	PCB.52	Mirex	0.106	0.106	exposure	exposure
																	PCB.77	Mirex	-0.063	0.063	exposure	exposure
																	PCB.81	Mirex	-0.038	0.038	exposure	exposure
																	PCB.101	Mirex	0.073	0.073	exposure	exposure
																	PCB.105	Mirex	0.116	0.116	exposure	exposure
																	PCB.114	Mirex	-0.065	0.065	exposure	exposure
																	PCB.118	Mirex	0.1	0.1	exposure	exposure
																	PCB.138	Mirex	0.231	0.231	exposure	exposure
																	PCB.153	Mirex	0.276	0.276	exposure	exposure
																	PCB.156	Mirex	0.065	0.065	exposure	exposure
																	PCB.167	Mirex	-0.034	0.034	exposure	exposure
																	PCB.169	Mirex	0.043	0.043	exposure	exposure
																	PCB.180	Mirex	0.237	0.237	exposure	exposure
																	PCB.183	Mirex	0.13	0.13	exposure	exposure
																	BDE.28	Mirex	-0.07	0.07	exposure	exposure
																	Carbendazim	Mirex	0.133	0.133	exposure	exposure
																	Triclocarban	Mirex	-0.087	0.087	exposure	exposure
																	Triclosan	Mirex	-0.157	0.157	exposure	exposure
																	Chlorothalonil	Mirex	-0.035	0.035	exposure	exposure
																	Metaflumizone	Mirex	0.06	0.06	exposure	exposure
																	Lufenuron	Mirex	0.11	0.11	exposure	exposure
																	Fipronil.sulphone	Mirex	0.124	0.124	exposure	exposure
																	Cortisol	Mirex	0.078	0.078	exposure	exposure
																	MCHP	Mirex	0.068	0.068	exposure	exposure
																	MEP	Mirex	-0.066	0.066	exposure	exposure
																	BPS	Mirex	-0.165	0.165	exposure	exposure
																	BPAF	Mirex	0.067	0.067	exposure	exposure
																	BPF	Mirex	-0.12	0.12	exposure	exposure
																	BPA	Mirex	-0.099	0.099	exposure	exposure
																	4tBPDPP	Mirex	0.045	0.045	exposure	exposure
																	DPHP	Mirex	-0.037	0.037	exposure	exposure
																	DBP	Mirex	-0.065	0.065	exposure	exposure
																	DEP	Mirex	0.102	0.102	exposure	exposure
																	PFPeA	Mirex	-0.135	0.135	exposure	exposure
																	PFHxA	Mirex	-0.079	0.079	exposure	exposure
																	PFHpA	Mirex	0.029	0.029	exposure	exposure
																	PFOA	Mirex	0.109	0.109	exposure	exposure
																	PFNA	Mirex	0.15	0.15	exposure	exposure
																	PFDA	Mirex	0.196	0.196	exposure	exposure
																	PFUnDA	Mirex	0.232	0.232	exposure	exposure
																	PFDoDA	Mirex	0.267	0.267	exposure	exposure
																	PFTrDA	Mirex	0.27	0.27	exposure	exposure
																	PFHxS	Mirex	0.155	0.155	exposure	exposure
																	PFHpS	Mirex	0.14	0.14	exposure	exposure
																	PFOS	Mirex	0.178	0.178	exposure	exposure
																	X6_2.Cl.PFAES	Mirex	0.187	0.187	exposure	exposure
																	X6_2.diPAP	Mirex	-0.122	0.122	exposure	exposure
																	Coumaphos	Dichlorvos	-0.056	0.056	exposure	exposure
																	Dimethoate	Dichlorvos	0.167	0.167	exposure	exposure
																	Diazinon	Dichlorvos	0.029	0.029	exposure	exposure
																	Mecarbam	Dichlorvos	0.172	0.172	exposure	exposure
																	Cypermethrin	Dichlorvos	-0.061	0.061	exposure	exposure
																	Fenvalerate	Dichlorvos	0.04	0.04	exposure	exposure
																	Carbofuran	Dichlorvos	0.184	0.184	exposure	exposure
																	Isoprocarb	Dichlorvos	0.175	0.175	exposure	exposure
																	AcPy	Dichlorvos	0.303	0.303	exposure	exposure
																	Flu	Dichlorvos	0.314	0.314	exposure	exposure
																	Ant	Dichlorvos	0.195	0.195	exposure	exposure
																	Acp	Dichlorvos	0.231	0.231	exposure	exposure
																	Phe	Dichlorvos	0.111	0.111	exposure	exposure
																	BaA	Dichlorvos	0.089	0.089	exposure	exposure
																	Chr	Dichlorvos	0.095	0.095	exposure	exposure
																	Flt	Dichlorvos	0.091	0.091	exposure	exposure
																	Pyr	Dichlorvos	0.116	0.116	exposure	exposure
																	BbF	Dichlorvos	0.111	0.111	exposure	exposure
																	BkF	Dichlorvos	0.059	0.059	exposure	exposure
																	BaP	Dichlorvos	-0.035	0.035	exposure	exposure
																	PCB.28	Dichlorvos	0.114	0.114	exposure	exposure
																	PCB.52	Dichlorvos	0.238	0.238	exposure	exposure
																	PCB.77	Dichlorvos	0.114	0.114	exposure	exposure
																	PCB.81	Dichlorvos	0.085	0.085	exposure	exposure
																	PCB.101	Dichlorvos	0.041	0.041	exposure	exposure
																	PCB.105	Dichlorvos	0.111	0.111	exposure	exposure
																	PCB.114	Dichlorvos	0.032	0.032	exposure	exposure
																	PCB.118	Dichlorvos	0.072	0.072	exposure	exposure
																	PCB.126	Dichlorvos	0.12	0.12	exposure	exposure
																	PCB.153	Dichlorvos	0.06	0.06	exposure	exposure
																	PCB.167	Dichlorvos	0.09	0.09	exposure	exposure
																	PCB.169	Dichlorvos	-0.039	0.039	exposure	exposure
																	PCB.180	Dichlorvos	-0.092	0.092	exposure	exposure
																	PCB.183	Dichlorvos	0.097	0.097	exposure	exposure
																	BDE.28	Dichlorvos	0.166	0.166	exposure	exposure
																	Iprodione	Dichlorvos	0.101	0.101	exposure	exposure
																	Carbendazim	Dichlorvos	-0.1	0.1	exposure	exposure
																	Triclosan	Dichlorvos	0.082	0.082	exposure	exposure
																	Buprofezin	Dichlorvos	-0.037	0.037	exposure	exposure
																	Lufenuron	Dichlorvos	0.046	0.046	exposure	exposure
																	Fipronil.sulphone	Dichlorvos	-0.031	0.031	exposure	exposure
																	Tinidazole	Dichlorvos	-0.081	0.081	exposure	exposure
																	MEP	Dichlorvos	0.064	0.064	exposure	exposure
																	BPS	Dichlorvos	0.149	0.149	exposure	exposure
																	BPAF	Dichlorvos	-0.075	0.075	exposure	exposure
																	BPF	Dichlorvos	0.109	0.109	exposure	exposure
																	DPHP	Dichlorvos	-0.032	0.032	exposure	exposure
																	DBP	Dichlorvos	-0.117	0.117	exposure	exposure
																	DEP	Dichlorvos	-0.133	0.133	exposure	exposure
																	PFPeA	Dichlorvos	0.084	0.084	exposure	exposure
																	PFHxA	Dichlorvos	0.047	0.047	exposure	exposure
																	PFHpA	Dichlorvos	0.044	0.044	exposure	exposure
																	PFOA	Dichlorvos	0.033	0.033	exposure	exposure
																	PFDA	Dichlorvos	-0.036	0.036	exposure	exposure
																	PFUnDA	Dichlorvos	-0.046	0.046	exposure	exposure
																	PFDoDA	Dichlorvos	-0.075	0.075	exposure	exposure
																	Dimethoate	Coumaphos	0.203	0.203	exposure	exposure
																	Diazinon	Coumaphos	-0.092	0.092	exposure	exposure
																	Chlorpyrifos	Coumaphos	-0.135	0.135	exposure	exposure
																	Triazophos	Coumaphos	0.341	0.341	exposure	exposure
																	Mecarbam	Coumaphos	0.283	0.283	exposure	exposure
																	Cypermethrin	Coumaphos	-0.032	0.032	exposure	exposure
																	Fenvalerate	Coumaphos	0.233	0.233	exposure	exposure
																	Isoprocarb	Coumaphos	-0.188	0.188	exposure	exposure
																	AcPy	Coumaphos	-0.134	0.134	exposure	exposure
																	Flu	Coumaphos	-0.115	0.115	exposure	exposure
																	Ant	Coumaphos	-0.056	0.056	exposure	exposure
																	Acp	Coumaphos	0.069	0.069	exposure	exposure
																	Phe	Coumaphos	-0.036	0.036	exposure	exposure
																	Flt	Coumaphos	0.136	0.136	exposure	exposure
																	Pyr	Coumaphos	-0.194	0.194	exposure	exposure
																	BbF	Coumaphos	-0.063	0.063	exposure	exposure
																	BaP	Coumaphos	0.061	0.061	exposure	exposure
																	PCB.28	Coumaphos	-0.118	0.118	exposure	exposure
																	PCB.52	Coumaphos	-0.096	0.096	exposure	exposure
																	PCB.77	Coumaphos	0.26	0.26	exposure	exposure
																	PCB.81	Coumaphos	0.212	0.212	exposure	exposure
																	PCB.101	Coumaphos	0.105	0.105	exposure	exposure
																	PCB.105	Coumaphos	0.146	0.146	exposure	exposure
																	PCB.114	Coumaphos	0.215	0.215	exposure	exposure
																	PCB.118	Coumaphos	0.039	0.039	exposure	exposure
																	PCB.126	Coumaphos	0.236	0.236	exposure	exposure
																	PCB.138	Coumaphos	0.125	0.125	exposure	exposure
																	PCB.156	Coumaphos	0.107	0.107	exposure	exposure
																	PCB.157	Coumaphos	0.252	0.252	exposure	exposure
																	PCB.167	Coumaphos	0.204	0.204	exposure	exposure
																	PCB.169	Coumaphos	0.346	0.346	exposure	exposure
																	PCB.183	Coumaphos	0.092	0.092	exposure	exposure
																	BDE.28	Coumaphos	0.23	0.23	exposure	exposure
																	Iprodione	Coumaphos	0.107	0.107	exposure	exposure
																	Triclocarban	Coumaphos	-0.047	0.047	exposure	exposure
																	Triclosan	Coumaphos	0.073	0.073	exposure	exposure
																	Chlorothalonil	Coumaphos	0.072	0.072	exposure	exposure
																	Lufenuron	Coumaphos	-0.029	0.029	exposure	exposure
																	Cortisone	Coumaphos	0.042	0.042	exposure	exposure
																	MEP	Coumaphos	-0.036	0.036	exposure	exposure
																	BPS	Coumaphos	0.167	0.167	exposure	exposure
																	BPAF	Coumaphos	0.086	0.086	exposure	exposure
																	BPF	Coumaphos	0.061	0.061	exposure	exposure
																	DBP	Coumaphos	0.141	0.141	exposure	exposure
																	TPHP	Coumaphos	0.049	0.049	exposure	exposure
																	DEP	Coumaphos	0.06	0.06	exposure	exposure
																	PFHpA	Coumaphos	-0.05	0.05	exposure	exposure
																	PFOA	Coumaphos	-0.061	0.061	exposure	exposure
																	PFNA	Coumaphos	-0.06	0.06	exposure	exposure
																	PFDA	Coumaphos	-0.066	0.066	exposure	exposure
																	PFUnDA	Coumaphos	-0.049	0.049	exposure	exposure
																	PFDoDA	Coumaphos	-0.109	0.109	exposure	exposure
																	PFTrDA	Coumaphos	-0.035	0.035	exposure	exposure
																	PFHxS	Coumaphos	-0.061	0.061	exposure	exposure
																	PFHpS	Coumaphos	-0.042	0.042	exposure	exposure
																	PFOS	Coumaphos	-0.054	0.054	exposure	exposure
																	X6_2.Cl.PFAES	Coumaphos	-0.06	0.06	exposure	exposure
																	X6_2.diPAP	Coumaphos	0.119	0.119	exposure	exposure
																	Diazinon	Dimethoate	-0.039	0.039	exposure	exposure
																	Chlorpyrifos	Dimethoate	-0.138	0.138	exposure	exposure
																	Triazophos	Dimethoate	0.372	0.372	exposure	exposure
																	Mecarbam	Dimethoate	0.576	0.576	exposure	exposure
																	Etofenprox	Dimethoate	-0.141	0.141	exposure	exposure
																	Fenvalerate	Dimethoate	0.257	0.257	exposure	exposure
																	Carbofuran	Dimethoate	0.24	0.24	exposure	exposure
																	Flu	Dimethoate	0.053	0.053	exposure	exposure
																	Acp	Dimethoate	0.048	0.048	exposure	exposure
																	BaA	Dimethoate	0.111	0.111	exposure	exposure
																	Chr	Dimethoate	0.047	0.047	exposure	exposure
																	Flt	Dimethoate	0.227	0.227	exposure	exposure
																	Pyr	Dimethoate	-0.148	0.148	exposure	exposure
																	BbF	Dimethoate	0.034	0.034	exposure	exposure
																	BkF	Dimethoate	0.036	0.036	exposure	exposure
																	BaP	Dimethoate	0.09	0.09	exposure	exposure
																	PCB.28	Dimethoate	0.099	0.099	exposure	exposure
																	PCB.52	Dimethoate	0.13	0.13	exposure	exposure
																	PCB.77	Dimethoate	0.434	0.434	exposure	exposure
																	PCB.81	Dimethoate	0.371	0.371	exposure	exposure
																	PCB.101	Dimethoate	0.214	0.214	exposure	exposure
																	PCB.105	Dimethoate	0.239	0.239	exposure	exposure
																	PCB.114	Dimethoate	0.377	0.377	exposure	exposure
																	PCB.118	Dimethoate	0.059	0.059	exposure	exposure
																	PCB.126	Dimethoate	0.334	0.334	exposure	exposure
																	PCB.138	Dimethoate	0.065	0.065	exposure	exposure
																	PCB.157	Dimethoate	0.245	0.245	exposure	exposure
																	PCB.167	Dimethoate	0.397	0.397	exposure	exposure
																	PCB.169	Dimethoate	0.276	0.276	exposure	exposure
																	PCB.180	Dimethoate	-0.043	0.043	exposure	exposure
																	PCB.183	Dimethoate	0.323	0.323	exposure	exposure
																	BDE.28	Dimethoate	0.453	0.453	exposure	exposure
																	Iprodione	Dimethoate	0.214	0.214	exposure	exposure
																	4-CPA	Dimethoate	-0.031	0.031	exposure	exposure
																	Carbendazim	Dimethoate	-0.058	0.058	exposure	exposure
																	Triclocarban	Dimethoate	-0.071	0.071	exposure	exposure
																	Triclosan	Dimethoate	0.166	0.166	exposure	exposure
																	Chlorothalonil	Dimethoate	0.097	0.097	exposure	exposure
																	Metaflumizone	Dimethoate	-0.044	0.044	exposure	exposure
																	Buprofezin	Dimethoate	0.046	0.046	exposure	exposure
																	Lufenuron	Dimethoate	-0.061	0.061	exposure	exposure
																	Tinidazole	Dimethoate	0.077	0.077	exposure	exposure
																	Ibuprofen	Dimethoate	0.048	0.048	exposure	exposure
																	Cortisone	Dimethoate	0.045	0.045	exposure	exposure
																	MEP	Dimethoate	0.029	0.029	exposure	exposure
																	BPS	Dimethoate	0.338	0.338	exposure	exposure
																	BPAF	Dimethoate	0.144	0.144	exposure	exposure
																	BPF	Dimethoate	0.21	0.21	exposure	exposure
																	BPA	Dimethoate	0.034	0.034	exposure	exposure
																	DPHP	Dimethoate	0.05	0.05	exposure	exposure
																	TPHP	Dimethoate	0.073	0.073	exposure	exposure
																	DEP	Dimethoate	-0.103	0.103	exposure	exposure
																	PFHxA	Dimethoate	-0.159	0.159	exposure	exposure
																	PFHpA	Dimethoate	-0.099	0.099	exposure	exposure
																	PFOA	Dimethoate	-0.068	0.068	exposure	exposure
																	PFNA	Dimethoate	-0.121	0.121	exposure	exposure
																	PFDA	Dimethoate	-0.145	0.145	exposure	exposure
																	PFUnDA	Dimethoate	-0.122	0.122	exposure	exposure
																	PFDoDA	Dimethoate	-0.229	0.229	exposure	exposure
																	PFTrDA	Dimethoate	-0.062	0.062	exposure	exposure
																	PFHxS	Dimethoate	-0.139	0.139	exposure	exposure
																	PFHpS	Dimethoate	-0.107	0.107	exposure	exposure
																	PFOS	Dimethoate	-0.127	0.127	exposure	exposure
																	X6_2.Cl.PFAES	Dimethoate	-0.085	0.085	exposure	exposure
																	X6_2.diPAP	Dimethoate	0.087	0.087	exposure	exposure
																	Chlorpyrifos	Diazinon	0.285	0.285	exposure	exposure
																	Triazophos	Diazinon	-0.111	0.111	exposure	exposure
																	Cypermethrin	Diazinon	0.06	0.06	exposure	exposure
																	Fenvalerate	Diazinon	-0.055	0.055	exposure	exposure
																	Isoprocarb	Diazinon	0.102	0.102	exposure	exposure
																	Flu	Diazinon	0.162	0.162	exposure	exposure
																	Ant	Diazinon	0.118	0.118	exposure	exposure
																	BaA	Diazinon	-0.053	0.053	exposure	exposure
																	Chr	Diazinon	-0.224	0.224	exposure	exposure
																	Flt	Diazinon	-0.225	0.225	exposure	exposure
																	Pyr	Diazinon	0.092	0.092	exposure	exposure
																	BbF	Diazinon	0.157	0.157	exposure	exposure
																	BkF	Diazinon	0.129	0.129	exposure	exposure
																	BaP	Diazinon	0.216	0.216	exposure	exposure
																	PCB.28	Diazinon	0.157	0.157	exposure	exposure
																	PCB.52	Diazinon	0.202	0.202	exposure	exposure
																	PCB.77	Diazinon	-0.053	0.053	exposure	exposure
																	PCB.114	Diazinon	0.034	0.034	exposure	exposure
																	PCB.118	Diazinon	0.071	0.071	exposure	exposure
																	PCB.126	Diazinon	-0.032	0.032	exposure	exposure
																	PCB.138	Diazinon	0.126	0.126	exposure	exposure
																	PCB.153	Diazinon	0.171	0.171	exposure	exposure
																	PCB.156	Diazinon	0.143	0.143	exposure	exposure
																	PCB.157	Diazinon	-0.03	0.03	exposure	exposure
																	PCB.169	Diazinon	-0.037	0.037	exposure	exposure
																	PCB.180	Diazinon	0.104	0.104	exposure	exposure
																	PCB.183	Diazinon	0.058	0.058	exposure	exposure
																	Iprodione	Diazinon	0.172	0.172	exposure	exposure
																	X2_4.D	Diazinon	-0.073	0.073	exposure	exposure
																	Indole-3-BA	Diazinon	0.049	0.049	exposure	exposure
																	Carbendazim	Diazinon	0.058	0.058	exposure	exposure
																	Triclosan	Diazinon	-0.058	0.058	exposure	exposure
																	Chlorothalonil	Diazinon	-0.06	0.06	exposure	exposure
																	Metaflumizone	Diazinon	0.031	0.031	exposure	exposure
																	Buprofezin	Diazinon	-0.158	0.158	exposure	exposure
																	Lufenuron	Diazinon	0.032	0.032	exposure	exposure
																	Fipronil.sulphone	Diazinon	0.045	0.045	exposure	exposure
																	Tinidazole	Diazinon	-0.054	0.054	exposure	exposure
																	Acesulfame	Diazinon	-0.033	0.033	exposure	exposure
																	BPAF	Diazinon	-0.107	0.107	exposure	exposure
																	BPF	Diazinon	-0.119	0.119	exposure	exposure
																	4tBPDPP	Diazinon	0.046	0.046	exposure	exposure
																	DPHP	Diazinon	-0.068	0.068	exposure	exposure
																	DBP	Diazinon	0.091	0.091	exposure	exposure
																	DEP	Diazinon	0.105	0.105	exposure	exposure
																	PFPeA	Diazinon	-0.073	0.073	exposure	exposure
																	PFHxA	Diazinon	0.068	0.068	exposure	exposure
																	PFHpA	Diazinon	0.061	0.061	exposure	exposure
																	PFOA	Diazinon	0.058	0.058	exposure	exposure
																	PFNA	Diazinon	0.045	0.045	exposure	exposure
																	PFDA	Diazinon	0.085	0.085	exposure	exposure
																	PFUnDA	Diazinon	0.074	0.074	exposure	exposure
																	PFDoDA	Diazinon	0.155	0.155	exposure	exposure
																	PFHxS	Diazinon	0.072	0.072	exposure	exposure
																	PFHpS	Diazinon	0.109	0.109	exposure	exposure
																	PFOS	Diazinon	0.07	0.07	exposure	exposure
																	X6_2.Cl.PFAES	Diazinon	0.067	0.067	exposure	exposure
																	X6_2.diPAP	Diazinon	0.082	0.082	exposure	exposure
																	Triazophos	Chlorpyrifos	-0.286	0.286	exposure	exposure
																	Mecarbam	Chlorpyrifos	-0.245	0.245	exposure	exposure
																	Etofenprox	Chlorpyrifos	0.053	0.053	exposure	exposure
																	Cypermethrin	Chlorpyrifos	0.249	0.249	exposure	exposure
																	Fenvalerate	Chlorpyrifos	-0.054	0.054	exposure	exposure
																	Carbofuran	Chlorpyrifos	0.063	0.063	exposure	exposure
																	Isoprocarb	Chlorpyrifos	0.432	0.432	exposure	exposure
																	AcPy	Chlorpyrifos	0.165	0.165	exposure	exposure
																	Flu	Chlorpyrifos	0.263	0.263	exposure	exposure
																	Ant	Chlorpyrifos	0.301	0.301	exposure	exposure
																	Acp	Chlorpyrifos	0.154	0.154	exposure	exposure
																	Phe	Chlorpyrifos	0.225	0.225	exposure	exposure
																	BaA	Chlorpyrifos	0.13	0.13	exposure	exposure
																	Pyr	Chlorpyrifos	0.307	0.307	exposure	exposure
																	BbF	Chlorpyrifos	0.307	0.307	exposure	exposure
																	BkF	Chlorpyrifos	0.304	0.304	exposure	exposure
																	BaP	Chlorpyrifos	0.22	0.22	exposure	exposure
																	PCB.28	Chlorpyrifos	0.17	0.17	exposure	exposure
																	PCB.52	Chlorpyrifos	0.146	0.146	exposure	exposure
																	PCB.77	Chlorpyrifos	-0.177	0.177	exposure	exposure
																	PCB.81	Chlorpyrifos	-0.131	0.131	exposure	exposure
																	PCB.114	Chlorpyrifos	-0.129	0.129	exposure	exposure
																	PCB.118	Chlorpyrifos	0.076	0.076	exposure	exposure
																	PCB.126	Chlorpyrifos	-0.108	0.108	exposure	exposure
																	PCB.138	Chlorpyrifos	0.117	0.117	exposure	exposure
																	PCB.153	Chlorpyrifos	0.188	0.188	exposure	exposure
																	PCB.156	Chlorpyrifos	0.087	0.087	exposure	exposure
																	PCB.157	Chlorpyrifos	-0.069	0.069	exposure	exposure
																	PCB.167	Chlorpyrifos	-0.127	0.127	exposure	exposure
																	PCB.169	Chlorpyrifos	-0.082	0.082	exposure	exposure
																	PCB.180	Chlorpyrifos	0.19	0.19	exposure	exposure
																	PCB.183	Chlorpyrifos	0.037	0.037	exposure	exposure
																	BDE.28	Chlorpyrifos	-0.165	0.165	exposure	exposure
																	Iprodione	Chlorpyrifos	0.054	0.054	exposure	exposure
																	X2_4.D	Chlorpyrifos	-0.038	0.038	exposure	exposure
																	Carbendazim	Chlorpyrifos	0.035	0.035	exposure	exposure
																	Triclocarban	Chlorpyrifos	-0.053	0.053	exposure	exposure
																	Triclosan	Chlorpyrifos	-0.159	0.159	exposure	exposure
																	Chlorothalonil	Chlorpyrifos	-0.11	0.11	exposure	exposure
																	Metaflumizone	Chlorpyrifos	0.04	0.04	exposure	exposure
																	Buprofezin	Chlorpyrifos	-0.187	0.187	exposure	exposure
																	Fipronil.sulphone	Chlorpyrifos	0.069	0.069	exposure	exposure
																	Tinidazole	Chlorpyrifos	-0.104	0.104	exposure	exposure
																	Cortisone	Chlorpyrifos	0.034	0.034	exposure	exposure
																	Cortisol	Chlorpyrifos	0.06	0.06	exposure	exposure
																	Acesulfame	Chlorpyrifos	-0.047	0.047	exposure	exposure
																	BPS	Chlorpyrifos	-0.152	0.152	exposure	exposure
																	BPAF	Chlorpyrifos	-0.104	0.104	exposure	exposure
																	BPF	Chlorpyrifos	-0.199	0.199	exposure	exposure
																	DPHP	Chlorpyrifos	-0.051	0.051	exposure	exposure
																	DBP	Chlorpyrifos	0.055	0.055	exposure	exposure
																	TPHP	Chlorpyrifos	-0.068	0.068	exposure	exposure
																	DEP	Chlorpyrifos	0.194	0.194	exposure	exposure
																	PFPeA	Chlorpyrifos	-0.077	0.077	exposure	exposure
																	PFHpA	Chlorpyrifos	0.038	0.038	exposure	exposure
																	PFOA	Chlorpyrifos	0.049	0.049	exposure	exposure
																	PFNA	Chlorpyrifos	0.066	0.066	exposure	exposure
																	PFDA	Chlorpyrifos	0.111	0.111	exposure	exposure
																	PFUnDA	Chlorpyrifos	0.128	0.128	exposure	exposure
																	PFDoDA	Chlorpyrifos	0.169	0.169	exposure	exposure
																	PFTrDA	Chlorpyrifos	0.106	0.106	exposure	exposure
																	PFHxS	Chlorpyrifos	0.06	0.06	exposure	exposure
																	PFHpS	Chlorpyrifos	0.03	0.03	exposure	exposure
																	PFOS	Chlorpyrifos	0.063	0.063	exposure	exposure
																	X6_2.Cl.PFAES	Chlorpyrifos	0.083	0.083	exposure	exposure
																	X6_2.diPAP	Chlorpyrifos	0.039	0.039	exposure	exposure
																	Mecarbam	Triazophos	0.42	0.42	exposure	exposure
																	Etofenprox	Triazophos	-0.105	0.105	exposure	exposure
																	Cypermethrin	Triazophos	-0.065	0.065	exposure	exposure
																	Fenvalerate	Triazophos	0.227	0.227	exposure	exposure
																	Isoprocarb	Triazophos	-0.198	0.198	exposure	exposure
																	AcPy	Triazophos	-0.089	0.089	exposure	exposure
																	Flu	Triazophos	-0.039	0.039	exposure	exposure
																	Ant	Triazophos	-0.105	0.105	exposure	exposure
																	Acp	Triazophos	0.107	0.107	exposure	exposure
																	BaA	Triazophos	0.111	0.111	exposure	exposure
																	Chr	Triazophos	0.061	0.061	exposure	exposure
																	Flt	Triazophos	0.266	0.266	exposure	exposure
																	Pyr	Triazophos	-0.269	0.269	exposure	exposure
																	BkF	Triazophos	0.05	0.05	exposure	exposure
																	BaP	Triazophos	0.2	0.2	exposure	exposure
																	PCB.28	Triazophos	-0.086	0.086	exposure	exposure
																	PCB.52	Triazophos	-0.041	0.041	exposure	exposure
																	PCB.77	Triazophos	0.358	0.358	exposure	exposure
																	PCB.81	Triazophos	0.329	0.329	exposure	exposure
																	PCB.101	Triazophos	0.124	0.124	exposure	exposure
																	PCB.105	Triazophos	0.169	0.169	exposure	exposure
																	PCB.114	Triazophos	0.402	0.402	exposure	exposure
																	PCB.126	Triazophos	0.284	0.284	exposure	exposure
																	PCB.138	Triazophos	0.031	0.031	exposure	exposure
																	PCB.153	Triazophos	-0.062	0.062	exposure	exposure
																	PCB.156	Triazophos	0.071	0.071	exposure	exposure
																	PCB.157	Triazophos	0.266	0.266	exposure	exposure
																	PCB.167	Triazophos	0.301	0.301	exposure	exposure
																	PCB.169	Triazophos	0.397	0.397	exposure	exposure
																	PCB.180	Triazophos	0.033	0.033	exposure	exposure
																	PCB.183	Triazophos	0.162	0.162	exposure	exposure
																	BDE.28	Triazophos	0.349	0.349	exposure	exposure
																	Iprodione	Triazophos	0.139	0.139	exposure	exposure
																	Triclocarban	Triazophos	-0.119	0.119	exposure	exposure
																	Triclosan	Triazophos	0.112	0.112	exposure	exposure
																	Chlorothalonil	Triazophos	0.09	0.09	exposure	exposure
																	Buprofezin	Triazophos	0.115	0.115	exposure	exposure
																	Lufenuron	Triazophos	-0.062	0.062	exposure	exposure
																	Tinidazole	Triazophos	0.117	0.117	exposure	exposure
																	Ibuprofen	Triazophos	0.056	0.056	exposure	exposure
																	Cortisone	Triazophos	0.032	0.032	exposure	exposure
																	Cortisol	Triazophos	-0.031	0.031	exposure	exposure
																	BPS	Triazophos	0.233	0.233	exposure	exposure
																	BPAF	Triazophos	0.11	0.11	exposure	exposure
																	BPF	Triazophos	0.159	0.159	exposure	exposure
																	4tBPDPP	Triazophos	-0.037	0.037	exposure	exposure
																	DBP	Triazophos	0.057	0.057	exposure	exposure
																	PFPeA	Triazophos	-0.079	0.079	exposure	exposure
																	PFHxA	Triazophos	-0.183	0.183	exposure	exposure
																	PFHpA	Triazophos	-0.102	0.102	exposure	exposure
																	PFOA	Triazophos	-0.117	0.117	exposure	exposure
																	PFNA	Triazophos	-0.128	0.128	exposure	exposure
																	PFDA	Triazophos	-0.143	0.143	exposure	exposure
																	PFUnDA	Triazophos	-0.102	0.102	exposure	exposure
																	PFDoDA	Triazophos	-0.186	0.186	exposure	exposure
																	PFTrDA	Triazophos	-0.099	0.099	exposure	exposure
																	PFHxS	Triazophos	-0.166	0.166	exposure	exposure
																	PFHpS	Triazophos	-0.115	0.115	exposure	exposure
																	PFOS	Triazophos	-0.127	0.127	exposure	exposure
																	X6_2.Cl.PFAES	Triazophos	-0.12	0.12	exposure	exposure
																	X6_2.diPAP	Triazophos	0.163	0.163	exposure	exposure
																	Etofenprox	Mecarbam	-0.083	0.083	exposure	exposure
																	Cypermethrin	Mecarbam	-0.07	0.07	exposure	exposure
																	Fenvalerate	Mecarbam	0.359	0.359	exposure	exposure
																	Carbofuran	Mecarbam	0.195	0.195	exposure	exposure
																	Isoprocarb	Mecarbam	-0.115	0.115	exposure	exposure
																	AcPy	Mecarbam	-0.139	0.139	exposure	exposure
																	Flu	Mecarbam	-0.109	0.109	exposure	exposure
																	Ant	Mecarbam	-0.141	0.141	exposure	exposure
																	Acp	Mecarbam	0.03	0.03	exposure	exposure
																	Phe	Mecarbam	-0.14	0.14	exposure	exposure
																	BaA	Mecarbam	0.121	0.121	exposure	exposure
																	Chr	Mecarbam	-0.055	0.055	exposure	exposure
																	Flt	Mecarbam	0.204	0.204	exposure	exposure
																	Pyr	Mecarbam	-0.33	0.33	exposure	exposure
																	BbF	Mecarbam	-0.099	0.099	exposure	exposure
																	BkF	Mecarbam	-0.054	0.054	exposure	exposure
																	BaP	Mecarbam	0.075	0.075	exposure	exposure
																	PCB.52	Mecarbam	0.099	0.099	exposure	exposure
																	PCB.77	Mecarbam	0.656	0.656	exposure	exposure
																	PCB.81	Mecarbam	0.593	0.593	exposure	exposure
																	PCB.101	Mecarbam	0.298	0.298	exposure	exposure
																	PCB.105	Mecarbam	0.382	0.382	exposure	exposure
																	PCB.114	Mecarbam	0.533	0.533	exposure	exposure
																	PCB.118	Mecarbam	0.157	0.157	exposure	exposure
																	PCB.126	Mecarbam	0.48	0.48	exposure	exposure
																	PCB.138	Mecarbam	0.116	0.116	exposure	exposure
																	PCB.153	Mecarbam	0.057	0.057	exposure	exposure
																	PCB.156	Mecarbam	0.065	0.065	exposure	exposure
																	PCB.157	Mecarbam	0.401	0.401	exposure	exposure
																	PCB.167	Mecarbam	0.566	0.566	exposure	exposure
																	PCB.169	Mecarbam	0.381	0.381	exposure	exposure
																	PCB.180	Mecarbam	-0.107	0.107	exposure	exposure
																	PCB.183	Mecarbam	0.404	0.404	exposure	exposure
																	BDE.28	Mecarbam	0.653	0.653	exposure	exposure
																	Iprodione	Mecarbam	0.295	0.295	exposure	exposure
																	4-CPA	Mecarbam	-0.047	0.047	exposure	exposure
																	Indole-3-BA	Mecarbam	0.031	0.031	exposure	exposure
																	Carbendazim	Mecarbam	-0.106	0.106	exposure	exposure
																	Triclocarban	Mecarbam	-0.049	0.049	exposure	exposure
																	Triclosan	Mecarbam	0.258	0.258	exposure	exposure
																	Chlorothalonil	Mecarbam	0.135	0.135	exposure	exposure
																	Lufenuron	Mecarbam	-0.077	0.077	exposure	exposure
																	Fipronil.sulphone	Mecarbam	-0.033	0.033	exposure	exposure
																	Tinidazole	Mecarbam	0.06	0.06	exposure	exposure
																	Ibuprofen	Mecarbam	0.058	0.058	exposure	exposure
																	Cortisol	Mecarbam	-0.067	0.067	exposure	exposure
																	Acesulfame	Mecarbam	-0.032	0.032	exposure	exposure
																	MEP	Mecarbam	0.03	0.03	exposure	exposure
																	BPS	Mecarbam	0.527	0.527	exposure	exposure
																	BPAF	Mecarbam	0.179	0.179	exposure	exposure
																	BPF	Mecarbam	0.27	0.27	exposure	exposure
																	BPA	Mecarbam	0.058	0.058	exposure	exposure
																	4tBPDPP	Mecarbam	0.032	0.032	exposure	exposure
																	TPHP	Mecarbam	0.15	0.15	exposure	exposure
																	DEP	Mecarbam	-0.135	0.135	exposure	exposure
																	PFHxA	Mecarbam	-0.127	0.127	exposure	exposure
																	PFHpA	Mecarbam	-0.081	0.081	exposure	exposure
																	PFOA	Mecarbam	-0.052	0.052	exposure	exposure
																	PFNA	Mecarbam	-0.146	0.146	exposure	exposure
																	PFDA	Mecarbam	-0.192	0.192	exposure	exposure
																	PFUnDA	Mecarbam	-0.17	0.17	exposure	exposure
																	PFDoDA	Mecarbam	-0.288	0.288	exposure	exposure
																	PFTrDA	Mecarbam	-0.131	0.131	exposure	exposure
																	PFHxS	Mecarbam	-0.148	0.148	exposure	exposure
																	PFHpS	Mecarbam	-0.084	0.084	exposure	exposure
																	PFOS	Mecarbam	-0.156	0.156	exposure	exposure
																	X6_2.Cl.PFAES	Mecarbam	-0.094	0.094	exposure	exposure
																	X6_2.diPAP	Mecarbam	0.17	0.17	exposure	exposure
																	Cypermethrin	Etofenprox	-0.098	0.098	exposure	exposure
																	Carbofuran	Etofenprox	-0.197	0.197	exposure	exposure
																	Isoprocarb	Etofenprox	0.188	0.188	exposure	exposure
																	Ant	Etofenprox	-0.062	0.062	exposure	exposure
																	Acp	Etofenprox	0.173	0.173	exposure	exposure
																	Phe	Etofenprox	0.217	0.217	exposure	exposure
																	BaA	Etofenprox	0.146	0.146	exposure	exposure
																	Chr	Etofenprox	0.06	0.06	exposure	exposure
																	Flt	Etofenprox	0.04	0.04	exposure	exposure
																	Pyr	Etofenprox	-0.102	0.102	exposure	exposure
																	BkF	Etofenprox	-0.105	0.105	exposure	exposure
																	BaP	Etofenprox	0.179	0.179	exposure	exposure
																	PCB.28	Etofenprox	0.112	0.112	exposure	exposure
																	PCB.52	Etofenprox	0.029	0.029	exposure	exposure
																	PCB.101	Etofenprox	0.126	0.126	exposure	exposure
																	PCB.105	Etofenprox	0.092	0.092	exposure	exposure
																	PCB.114	Etofenprox	-0.062	0.062	exposure	exposure
																	PCB.118	Etofenprox	0.079	0.079	exposure	exposure
																	PCB.138	Etofenprox	0.034	0.034	exposure	exposure
																	PCB.156	Etofenprox	0.156	0.156	exposure	exposure
																	PCB.167	Etofenprox	-0.053	0.053	exposure	exposure
																	PCB.180	Etofenprox	0.032	0.032	exposure	exposure
																	BDE.28	Etofenprox	-0.058	0.058	exposure	exposure
																	Iprodione	Etofenprox	0.11	0.11	exposure	exposure
																	X2_4.D	Etofenprox	0.12	0.12	exposure	exposure
																	Indole-3-BA	Etofenprox	0.054	0.054	exposure	exposure
																	Carbendazim	Etofenprox	0.15	0.15	exposure	exposure
																	Triclosan	Etofenprox	-0.053	0.053	exposure	exposure
																	Chlorothalonil	Etofenprox	-0.123	0.123	exposure	exposure
																	Metaflumizone	Etofenprox	0.056	0.056	exposure	exposure
																	Buprofezin	Etofenprox	0.03	0.03	exposure	exposure
																	Lufenuron	Etofenprox	-0.035	0.035	exposure	exposure
																	Ibuprofen	Etofenprox	0.031	0.031	exposure	exposure
																	Cortisone	Etofenprox	0.036	0.036	exposure	exposure
																	Cyclamic.acid	Etofenprox	-0.032	0.032	exposure	exposure
																	BPAF	Etofenprox	0.118	0.118	exposure	exposure
																	BPA	Etofenprox	0.064	0.064	exposure	exposure
																	4tBPDPP	Etofenprox	0.204	0.204	exposure	exposure
																	DPHP	Etofenprox	-0.097	0.097	exposure	exposure
																	DBP	Etofenprox	-0.038	0.038	exposure	exposure
																	TPHP	Etofenprox	0.289	0.289	exposure	exposure
																	PFPeA	Etofenprox	-0.051	0.051	exposure	exposure
																	PFHxA	Etofenprox	0.047	0.047	exposure	exposure
																	PFDA	Etofenprox	-0.039	0.039	exposure	exposure
																	PFDoDA	Etofenprox	0.088	0.088	exposure	exposure
																	PFTrDA	Etofenprox	0.142	0.142	exposure	exposure
																	PFHpS	Etofenprox	0.074	0.074	exposure	exposure
																	X6_2.diPAP	Etofenprox	-0.152	0.152	exposure	exposure
																	Fenvalerate	Cypermethrin	0.103	0.103	exposure	exposure
																	Carbofuran	Cypermethrin	0.051	0.051	exposure	exposure
																	Isoprocarb	Cypermethrin	0.151	0.151	exposure	exposure
																	AcPy	Cypermethrin	0.056	0.056	exposure	exposure
																	Flu	Cypermethrin	0.168	0.168	exposure	exposure
																	Ant	Cypermethrin	0.317	0.317	exposure	exposure
																	Acp	Cypermethrin	0.049	0.049	exposure	exposure
																	Phe	Cypermethrin	0.134	0.134	exposure	exposure
																	BaA	Cypermethrin	0.132	0.132	exposure	exposure
																	Chr	Cypermethrin	0.113	0.113	exposure	exposure
																	Flt	Cypermethrin	0.074	0.074	exposure	exposure
																	Pyr	Cypermethrin	0.119	0.119	exposure	exposure
																	BbF	Cypermethrin	0.261	0.261	exposure	exposure
																	BkF	Cypermethrin	0.141	0.141	exposure	exposure
																	BaP	Cypermethrin	0.126	0.126	exposure	exposure
																	PCB.28	Cypermethrin	0.123	0.123	exposure	exposure
																	PCB.52	Cypermethrin	0.075	0.075	exposure	exposure
																	PCB.126	Cypermethrin	0.055	0.055	exposure	exposure
																	PCB.138	Cypermethrin	0.043	0.043	exposure	exposure
																	PCB.156	Cypermethrin	0.034	0.034	exposure	exposure
																	PCB.157	Cypermethrin	0.096	0.096	exposure	exposure
																	PCB.167	Cypermethrin	0.072	0.072	exposure	exposure
																	PCB.169	Cypermethrin	0.101	0.101	exposure	exposure
																	PCB.180	Cypermethrin	0.067	0.067	exposure	exposure
																	PCB.183	Cypermethrin	0.164	0.164	exposure	exposure
																	Iprodione	Cypermethrin	0.029	0.029	exposure	exposure
																	X2_4.D	Cypermethrin	-0.06	0.06	exposure	exposure
																	Carbendazim	Cypermethrin	0.035	0.035	exposure	exposure
																	Triclocarban	Cypermethrin	-0.093	0.093	exposure	exposure
																	Triclosan	Cypermethrin	-0.073	0.073	exposure	exposure
																	Tinidazole	Cypermethrin	-0.03	0.03	exposure	exposure
																	MEP	Cypermethrin	-0.05	0.05	exposure	exposure
																	BPS	Cypermethrin	-0.059	0.059	exposure	exposure
																	BPF	Cypermethrin	-0.077	0.077	exposure	exposure
																	4tBPDPP	Cypermethrin	-0.05	0.05	exposure	exposure
																	DBP	Cypermethrin	0.118	0.118	exposure	exposure
																	TPHP	Cypermethrin	-0.084	0.084	exposure	exposure
																	DEP	Cypermethrin	0.184	0.184	exposure	exposure
																	PFPeA	Cypermethrin	-0.067	0.067	exposure	exposure
																	PFOA	Cypermethrin	-0.032	0.032	exposure	exposure
																	PFUnDA	Cypermethrin	0.035	0.035	exposure	exposure
																	PFDoDA	Cypermethrin	0.032	0.032	exposure	exposure
																	PFTrDA	Cypermethrin	0.033	0.033	exposure	exposure
																	PFHxS	Cypermethrin	-0.068	0.068	exposure	exposure
																	PFHpS	Cypermethrin	-0.078	0.078	exposure	exposure
																	X6_2.diPAP	Cypermethrin	0.076	0.076	exposure	exposure
																	Carbofuran	Fenvalerate	0.093	0.093	exposure	exposure
																	Isoprocarb	Fenvalerate	-0.08	0.08	exposure	exposure
																	AcPy	Fenvalerate	-0.084	0.084	exposure	exposure
																	Flu	Fenvalerate	-0.064	0.064	exposure	exposure
																	Ant	Fenvalerate	-0.041	0.041	exposure	exposure
																	Acp	Fenvalerate	0.048	0.048	exposure	exposure
																	Phe	Fenvalerate	-0.041	0.041	exposure	exposure
																	BaA	Fenvalerate	0.12	0.12	exposure	exposure
																	Flt	Fenvalerate	0.199	0.199	exposure	exposure
																	Pyr	Fenvalerate	-0.15	0.15	exposure	exposure
																	BbF	Fenvalerate	-0.072	0.072	exposure	exposure
																	PCB.52	Fenvalerate	0.057	0.057	exposure	exposure
																	PCB.77	Fenvalerate	0.369	0.369	exposure	exposure
																	PCB.81	Fenvalerate	0.289	0.289	exposure	exposure
																	PCB.101	Fenvalerate	0.175	0.175	exposure	exposure
																	PCB.105	Fenvalerate	0.22	0.22	exposure	exposure
																	PCB.114	Fenvalerate	0.309	0.309	exposure	exposure
																	PCB.118	Fenvalerate	0.087	0.087	exposure	exposure
																	PCB.126	Fenvalerate	0.265	0.265	exposure	exposure
																	PCB.138	Fenvalerate	0.073	0.073	exposure	exposure
																	PCB.153	Fenvalerate	0.037	0.037	exposure	exposure
																	PCB.156	Fenvalerate	0.073	0.073	exposure	exposure
																	PCB.157	Fenvalerate	0.258	0.258	exposure	exposure
																	PCB.167	Fenvalerate	0.318	0.318	exposure	exposure
																	PCB.169	Fenvalerate	0.247	0.247	exposure	exposure
																	PCB.183	Fenvalerate	0.246	0.246	exposure	exposure
																	BDE.28	Fenvalerate	0.325	0.325	exposure	exposure
																	Iprodione	Fenvalerate	0.267	0.267	exposure	exposure
																	4-CPA	Fenvalerate	-0.03	0.03	exposure	exposure
																	Carbendazim	Fenvalerate	-0.053	0.053	exposure	exposure
																	Triclosan	Fenvalerate	0.109	0.109	exposure	exposure
																	Chlorothalonil	Fenvalerate	0.056	0.056	exposure	exposure
																	Lufenuron	Fenvalerate	-0.077	0.077	exposure	exposure
																	Fipronil.sulphone	Fenvalerate	-0.036	0.036	exposure	exposure
																	Ibuprofen	Fenvalerate	0.033	0.033	exposure	exposure
																	Cortisol	Fenvalerate	-0.034	0.034	exposure	exposure
																	Acesulfame	Fenvalerate	-0.035	0.035	exposure	exposure
																	MCHP	Fenvalerate	-0.042	0.042	exposure	exposure
																	BPS	Fenvalerate	0.218	0.218	exposure	exposure
																	BPAF	Fenvalerate	0.102	0.102	exposure	exposure
																	BPF	Fenvalerate	0.107	0.107	exposure	exposure
																	DBP	Fenvalerate	0.095	0.095	exposure	exposure
																	TPHP	Fenvalerate	0.033	0.033	exposure	exposure
																	DEP	Fenvalerate	-0.033	0.033	exposure	exposure
																	PFHpA	Fenvalerate	-0.051	0.051	exposure	exposure
																	PFNA	Fenvalerate	-0.054	0.054	exposure	exposure
																	PFDA	Fenvalerate	-0.064	0.064	exposure	exposure
																	PFUnDA	Fenvalerate	-0.053	0.053	exposure	exposure
																	PFDoDA	Fenvalerate	-0.112	0.112	exposure	exposure
																	PFTrDA	Fenvalerate	-0.032	0.032	exposure	exposure
																	PFHxS	Fenvalerate	-0.057	0.057	exposure	exposure
																	PFHpS	Fenvalerate	-0.034	0.034	exposure	exposure
																	PFOS	Fenvalerate	-0.035	0.035	exposure	exposure
																	X6_2.diPAP	Fenvalerate	0.08	0.08	exposure	exposure
																	Isoprocarb	Carbofuran	0.131	0.131	exposure	exposure
																	AcPy	Carbofuran	0.232	0.232	exposure	exposure
																	Flu	Carbofuran	0.222	0.222	exposure	exposure
																	Ant	Carbofuran	0.18	0.18	exposure	exposure
																	Acp	Carbofuran	0.082	0.082	exposure	exposure
																	Phe	Carbofuran	0.165	0.165	exposure	exposure
																	Chr	Carbofuran	0.082	0.082	exposure	exposure
																	Flt	Carbofuran	0.088	0.088	exposure	exposure
																	Pyr	Carbofuran	0.186	0.186	exposure	exposure
																	BbF	Carbofuran	0.044	0.044	exposure	exposure
																	BkF	Carbofuran	0.077	0.077	exposure	exposure
																	BaP	Carbofuran	-0.131	0.131	exposure	exposure
																	PCB.28	Carbofuran	0.173	0.173	exposure	exposure
																	PCB.52	Carbofuran	0.114	0.114	exposure	exposure
																	PCB.77	Carbofuran	0.085	0.085	exposure	exposure
																	PCB.101	Carbofuran	0.098	0.098	exposure	exposure
																	PCB.105	Carbofuran	0.109	0.109	exposure	exposure
																	PCB.114	Carbofuran	0.046	0.046	exposure	exposure
																	PCB.126	Carbofuran	0.127	0.127	exposure	exposure
																	PCB.138	Carbofuran	0.134	0.134	exposure	exposure
																	PCB.153	Carbofuran	0.101	0.101	exposure	exposure
																	PCB.156	Carbofuran	-0.075	0.075	exposure	exposure
																	PCB.167	Carbofuran	0.113	0.113	exposure	exposure
																	PCB.183	Carbofuran	0.119	0.119	exposure	exposure
																	BDE.28	Carbofuran	0.158	0.158	exposure	exposure
																	Iprodione	Carbofuran	0.083	0.083	exposure	exposure
																	X2_4.D	Carbofuran	-0.07	0.07	exposure	exposure
																	Indole-3-BA	Carbofuran	-0.036	0.036	exposure	exposure
																	Carbendazim	Carbofuran	-0.072	0.072	exposure	exposure
																	Chlorothalonil	Carbofuran	0.086	0.086	exposure	exposure
																	Buprofezin	Carbofuran	-0.069	0.069	exposure	exposure
																	Fipronil.sulphone	Carbofuran	0.048	0.048	exposure	exposure
																	Tinidazole	Carbofuran	-0.063	0.063	exposure	exposure
																	Cortisol	Carbofuran	0.046	0.046	exposure	exposure
																	BPS	Carbofuran	0.052	0.052	exposure	exposure
																	BPA	Carbofuran	-0.055	0.055	exposure	exposure
																	DBP	Carbofuran	-0.057	0.057	exposure	exposure
																	DEP	Carbofuran	-0.091	0.091	exposure	exposure
																	PFPeA	Carbofuran	0.042	0.042	exposure	exposure
																	PFHxA	Carbofuran	-0.031	0.031	exposure	exposure
																	PFHpA	Carbofuran	-0.042	0.042	exposure	exposure
																	PFOA	Carbofuran	0.084	0.084	exposure	exposure
																	PFNA	Carbofuran	0.04	0.04	exposure	exposure
																	PFDA	Carbofuran	0.044	0.044	exposure	exposure
																	PFUnDA	Carbofuran	0.034	0.034	exposure	exposure
																	PFTrDA	Carbofuran	0.044	0.044	exposure	exposure
																	PFHxS	Carbofuran	0.06	0.06	exposure	exposure
																	PFHpS	Carbofuran	0.051	0.051	exposure	exposure
																	PFOS	Carbofuran	0.064	0.064	exposure	exposure
																	X6_2.Cl.PFAES	Carbofuran	0.089	0.089	exposure	exposure
																	AcPy	Isoprocarb	0.286	0.286	exposure	exposure
																	Flu	Isoprocarb	0.318	0.318	exposure	exposure
																	Ant	Isoprocarb	0.301	0.301	exposure	exposure
																	Acp	Isoprocarb	0.218	0.218	exposure	exposure
																	Phe	Isoprocarb	0.332	0.332	exposure	exposure
																	BaA	Isoprocarb	0.358	0.358	exposure	exposure
																	Chr	Isoprocarb	0.252	0.252	exposure	exposure
																	Flt	Isoprocarb	0.192	0.192	exposure	exposure
																	Pyr	Isoprocarb	0.286	0.286	exposure	exposure
																	BbF	Isoprocarb	0.294	0.294	exposure	exposure
																	BkF	Isoprocarb	0.221	0.221	exposure	exposure
																	BaP	Isoprocarb	0.188	0.188	exposure	exposure
																	PCB.28	Isoprocarb	0.321	0.321	exposure	exposure
																	PCB.52	Isoprocarb	0.252	0.252	exposure	exposure
																	PCB.77	Isoprocarb	-0.085	0.085	exposure	exposure
																	PCB.81	Isoprocarb	-0.085	0.085	exposure	exposure
																	PCB.101	Isoprocarb	0.114	0.114	exposure	exposure
																	PCB.105	Isoprocarb	0.066	0.066	exposure	exposure
																	PCB.114	Isoprocarb	-0.094	0.094	exposure	exposure
																	PCB.118	Isoprocarb	0.105	0.105	exposure	exposure
																	PCB.126	Isoprocarb	-0.082	0.082	exposure	exposure
																	PCB.138	Isoprocarb	0.088	0.088	exposure	exposure
																	PCB.153	Isoprocarb	0.141	0.141	exposure	exposure
																	PCB.156	Isoprocarb	0.093	0.093	exposure	exposure
																	PCB.157	Isoprocarb	-0.052	0.052	exposure	exposure
																	PCB.167	Isoprocarb	-0.064	0.064	exposure	exposure
																	PCB.169	Isoprocarb	-0.099	0.099	exposure	exposure
																	PCB.180	Isoprocarb	0.086	0.086	exposure	exposure
																	PCB.183	Isoprocarb	0.061	0.061	exposure	exposure
																	BDE.28	Isoprocarb	-0.07	0.07	exposure	exposure
																	Carbendazim	Isoprocarb	0.048	0.048	exposure	exposure
																	Triclocarban	Isoprocarb	-0.042	0.042	exposure	exposure
																	Triclosan	Isoprocarb	-0.114	0.114	exposure	exposure
																	Chlorothalonil	Isoprocarb	-0.083	0.083	exposure	exposure
																	Metaflumizone	Isoprocarb	0.055	0.055	exposure	exposure
																	Buprofezin	Isoprocarb	-0.083	0.083	exposure	exposure
																	Fipronil.sulphone	Isoprocarb	0.075	0.075	exposure	exposure
																	Tinidazole	Isoprocarb	-0.068	0.068	exposure	exposure
																	Cortisone	Isoprocarb	0.043	0.043	exposure	exposure
																	BPS	Isoprocarb	-0.122	0.122	exposure	exposure
																	BPAF	Isoprocarb	-0.061	0.061	exposure	exposure
																	BPF	Isoprocarb	-0.115	0.115	exposure	exposure
																	4tBPDPP	Isoprocarb	0.046	0.046	exposure	exposure
																	DPHP	Isoprocarb	-0.059	0.059	exposure	exposure
																	DBP	Isoprocarb	-0.052	0.052	exposure	exposure
																	DEP	Isoprocarb	0.083	0.083	exposure	exposure
																	PFHxA	Isoprocarb	-0.079	0.079	exposure	exposure
																	PFOA	Isoprocarb	0.046	0.046	exposure	exposure
																	PFUnDA	Isoprocarb	0.037	0.037	exposure	exposure
																	PFDoDA	Isoprocarb	0.063	0.063	exposure	exposure
																	PFTrDA	Isoprocarb	0.113	0.113	exposure	exposure
																	X6_2.Cl.PFAES	Isoprocarb	0.052	0.052	exposure	exposure
																	X6_2.diPAP	Isoprocarb	-0.048	0.048	exposure	exposure
																	Flu	AcPy	0.658	0.658	exposure	exposure
																	Ant	AcPy	0.265	0.265	exposure	exposure
																	Acp	AcPy	0.466	0.466	exposure	exposure
																	Phe	AcPy	0.342	0.342	exposure	exposure
																	BaA	AcPy	0.175	0.175	exposure	exposure
																	Chr	AcPy	0.202	0.202	exposure	exposure
																	Flt	AcPy	0.161	0.161	exposure	exposure
																	Pyr	AcPy	0.526	0.526	exposure	exposure
																	BbF	AcPy	0.296	0.296	exposure	exposure
																	BkF	AcPy	0.259	0.259	exposure	exposure
																	BaP	AcPy	0.087	0.087	exposure	exposure
																	PCB.28	AcPy	0.232	0.232	exposure	exposure
																	PCB.52	AcPy	0.18	0.18	exposure	exposure
																	PCB.77	AcPy	-0.103	0.103	exposure	exposure
																	PCB.81	AcPy	-0.095	0.095	exposure	exposure
																	PCB.105	AcPy	0.061	0.061	exposure	exposure
																	PCB.114	AcPy	-0.069	0.069	exposure	exposure
																	PCB.138	AcPy	0.046	0.046	exposure	exposure
																	PCB.153	AcPy	0.122	0.122	exposure	exposure
																	PCB.156	AcPy	-0.053	0.053	exposure	exposure
																	PCB.157	AcPy	-0.076	0.076	exposure	exposure
																	PCB.167	AcPy	-0.078	0.078	exposure	exposure
																	PCB.169	AcPy	-0.121	0.121	exposure	exposure
																	BDE.28	AcPy	-0.076	0.076	exposure	exposure
																	4-CPA	AcPy	0.035	0.035	exposure	exposure
																	Triclocarban	AcPy	0.102	0.102	exposure	exposure
																	Triclosan	AcPy	-0.066	0.066	exposure	exposure
																	Chlorothalonil	AcPy	-0.051	0.051	exposure	exposure
																	Metaflumizone	AcPy	0.061	0.061	exposure	exposure
																	Buprofezin	AcPy	-0.038	0.038	exposure	exposure
																	Lufenuron	AcPy	0.04	0.04	exposure	exposure
																	Fipronil.sulphone	AcPy	0.098	0.098	exposure	exposure
																	Tinidazole	AcPy	0.043	0.043	exposure	exposure
																	Cortisone	AcPy	0.035	0.035	exposure	exposure
																	Cortisol	AcPy	0.053	0.053	exposure	exposure
																	Acesulfame	AcPy	0.032	0.032	exposure	exposure
																	MEP	AcPy	0.147	0.147	exposure	exposure
																	BPS	AcPy	-0.167	0.167	exposure	exposure
																	BPAF	AcPy	-0.136	0.136	exposure	exposure
																	BPF	AcPy	-0.119	0.119	exposure	exposure
																	4tBPDPP	AcPy	0.045	0.045	exposure	exposure
																	DBP	AcPy	-0.134	0.134	exposure	exposure
																	TPHP	AcPy	-0.037	0.037	exposure	exposure
																	PFPeA	AcPy	-0.065	0.065	exposure	exposure
																	PFHxA	AcPy	-0.047	0.047	exposure	exposure
																	PFHpA	AcPy	0.031	0.031	exposure	exposure
																	PFOA	AcPy	0.049	0.049	exposure	exposure
																	PFNA	AcPy	0.054	0.054	exposure	exposure
																	PFDA	AcPy	0.054	0.054	exposure	exposure
																	PFUnDA	AcPy	0.059	0.059	exposure	exposure
																	PFDoDA	AcPy	0.099	0.099	exposure	exposure
																	PFTrDA	AcPy	0.077	0.077	exposure	exposure
																	PFHxS	AcPy	0.092	0.092	exposure	exposure
																	PFHpS	AcPy	0.095	0.095	exposure	exposure
																	PFOS	AcPy	0.057	0.057	exposure	exposure
																	X6_2.Cl.PFAES	AcPy	0.035	0.035	exposure	exposure
																	X6_2.diPAP	AcPy	-0.088	0.088	exposure	exposure
																	Ant	Flu	0.455	0.455	exposure	exposure
[truncated: 1,738 more rows]

## Sheet: Fig.3
Figure 3A			Figure 3B										Figure 3C				Figure 3D				Figure 3E				Figure 3F				Figure 3G				Figure 3H				Figure 3I			Figure 3J
provinces	value		provinces	PCBs	Organophosphorus	PAHs	OtherPesticides	Organochlorine	OtherPollutants	PFASs	Drugs		Zscore-Concentration	Exposures	Age		Zscore-Concentration	Exposures	Age		Zscore-Concentration	Exposures	Age		Zscore-Concentration	Exposures	Education		Zscore-Concentration	Exposures	Education		Zscore-Concentration	Exposures	Education		exposure	log2FC		exposure	log2FC
Anhui	n/a		GuiZhou	0.0879719	0.575881	0.373229	3.45733	2.9171	6.41317	8.3823	61.8559		-0.276399	beta.HCH	0_10		-0.382986	PFOA	0_10		-0.441974	BaP	0_10		-0.0642078	Acp	1		-0.130272	Chlorpyrifos	1		-0.059036	alpha.HCH	1		beta.HCH	-0.469773		pp.DDE	0.378171
Macao	n/a		ShaanXi	0.106986	1.08386	1.21086	3.4653	1.36926	7.29868	6.68142	77.699		-0.185568	beta.HCH	0_10		-0.413325	PFOA	0_10		-0.586247	BaP	0_10		-0.151659	Acp	1		-0.130272	Chlorpyrifos	1		-0.059036	alpha.HCH	1		pp.DDD	-0.0930739		pp.DDT	0.153286
Beijing	131.675		YunNan	0.091716	0.811942	0.639383	3.88985	1.61145	7.09866	9.2376	97.4215		-0.294148	beta.HCH	0_10		-0.452348	PFOA	0_10		-0.292254	BaP	0_10		-0.151659	Acp	1		-0.130272	Chlorpyrifos	1		-0.059036	alpha.HCH	1		pp.DDE	-0.140638		PCB.180	0.175045
Fujian	n/a		ChongQing	0.147518	2.10315	0.704295	3.6398	8.74901	5.53552	21.8918	80.894		-0.296034	beta.HCH	0_10		-0.501747	PFOA	0_10		-0.586247	BaP	0_10		-0.151659	Acp	1		-0.0797131	Chlorpyrifos	1		-0.059036	alpha.HCH	1		pp.DDT	-0.11514		IBA	-0.261913
Gansu	n/a		HeNan	0.0815439	0.619254	3.39679	3.0653	3.74794	7.26525	9.66075	95.2307		-0.290183	beta.HCH	0_10		-0.0964043	PFOA	0_10		-0.224168	BaP	0_10		-0.151659	Acp	1		-0.130272	Chlorpyrifos	1		-0.059036	alpha.HCH	1		Mirex	0.153694		Fipronil.sulphone	0.239062
Guangdong	n/a		GuangXi	0.0976693	0.626564	0.88787	3.51409	2.22373	5.45085	9.51206	102.754		-0.271853	beta.HCH	0_10		1.54076	PFOA	0_10		-0.562694	BaP	0_10		-0.149286	Acp	1		-0.0618414	Chlorpyrifos	1		1.45425	alpha.HCH	1		PCB.105	-0.0287856		Cortisone	0.0718378
Guangxi	125.067		BeiJing	0.101787	0.610628	1.48753	4.92926	4.6349	5.06449	12.8337	102.012		-0.270351	beta.HCH	0_10		0.42619	PFOA	0_10		1.29387	BaP	0_10		-0.151659	Acp	1		-0.152993	Chlorpyrifos	1		-0.0519987	alpha.HCH	1		PCB.118	-0.0612143		Cortisol	0.158257
Guizhou	84.0629		HuBei	0.0903857	0.616281	0.405903	3.00365	7.56729	4.84756	22.0999	93.6343		-0.285721	beta.HCH	0_10		0.156219	PFOA	0_10		1.12188	BaP	0_10		0.206115	Acp	1		-0.152993	Chlorpyrifos	1		-0.0484655	alpha.HCH	1		PCB.156	0.039569		Cyclamic.acid	-0.618823
Hainan	n/a		HuNan	0.0934212	0.61394	0.331217	3.20617	5.7481	4.55408	17.3938	102.862		-0.23024	beta.HCH	0_10		0.198033	PFOA	0_10		-0.500843	BaP	0_10		-0.113239	Acp	1		-0.152993	Chlorpyrifos	1		-0.059036	alpha.HCH	1		PCB.180	0.0723342		PFNA	0.400239
Hebei	n/a		HeiLongjiang	0.0812092	0.57623	1.15442	3.38502	1.75998	6.64936	15.2087	108.484		-0.296034	beta.HCH	0_10		-0.425817	PFOA	0_10		-0.357729	BaP	0_10		-0.143151	Acp	1		-0.152993	Chlorpyrifos	1		2.38017	alpha.HCH	1		IBA	-0.0550173		PFDA	0.441578
Henan	123.068		LiaoNing	0.0846095	0.585582	0.369839	2.65168	1.42568	5.77854	21.1178	107.766		-0.296034	beta.HCH	0_10		-0.471505	PFOA	0_10		-0.255737	BaP	0_10		-0.151214	Acp	1		-0.130272	Chlorpyrifos	1		-0.059036	alpha.HCH	1		Cortisol	0.0841869		PFUnDA	0.41905
Heilongjiang	137.299		ShanDong	0.0911217	0.629107	2.07496	3.39101	4.48358	6.25323	26.0091	116.077		-0.254064	beta.HCH	0_10		-0.533529	PFOA	0_10		0.906302	BaP	0_10		0.191691	Acp	1		0.229161	Chlorpyrifos	1		-0.059036	alpha.HCH	1		MCHP	0.641759		PFDoDA	0.507442
Hubei	132.265		ZheJiang	0.107915	0.629871	2.75822	2.90298	5.88262	5.28754	39.662	108.241		-0.296034	beta.HCH	0_10		-0.414402	PFOA	0_10		1.104	BaP	0_10		-0.151478	Acp	1		-0.130272	Chlorpyrifos	1		-0.059036	alpha.HCH	1		PFPeA	-0.0979927		PFTrDA	0.503932
Hunan	134.802		JiangSu	0.121655	0.61122	0.289748	3.01715	8.2603	5.90779	54.1723	102.043		-0.227855	beta.HCH	0_10		-0.421573	PFOA	0_10		0.483894	BaP	0_10		-0.151423	Acp	1		-0.116048	Chlorpyrifos	1		-0.059036	alpha.HCH	1		PFOA	0.187964		PFHxS	0.367233
Jilin	n/a		ShangHai	0.14139	0.693442	1.78825	3.0409	8.54386	6.54827	65.933	113.024		-0.296034	beta.HCH	0_10		-0.617244	PFOA	0_10		0.663263	BaP	0_10		-0.147362	Acp	1		-0.130272	Chlorpyrifos	1		-0.0200187	alpha.HCH	1		PFNA	0.222546		PFHpS	0.29561
Jiangsu	174.424												-0.27059	beta.HCH	0_10		-0.378158	PFOA	0_10		0.341987	BaP	0_10		-0.151659	Acp	1		-0.130272	Chlorpyrifos	1		-0.059036	alpha.HCH	1		PFDA	0.147493		PFOS	0.438194
Jiangxi	n/a												-0.221569	beta.HCH	0_10		-0.352705	PFOA	0_10		0.78213	BaP	0_10		-0.150918	Acp	1		-0.130272	Chlorpyrifos	1		-0.0313249	alpha.HCH	1		PFUnDA	0.0922593		X6_2.Cl.PFAES	0.325982
Liaoning	139.78												0.340026	beta.HCH	0_10		-0.0653367	PFOA	0_10		2.0848	BaP	0_10		-0.151659	Acp	1		-0.130272	Chlorpyrifos	1		-0.059036	alpha.HCH	1		PFDoDA	0.159301
Inner Mongolia	n/a												-0.269112	beta.HCH	0_10		-0.516557	PFOA	0_10		0.610569	BaP	0_10		-0.151659	Acp	1		-0.130272	Chlorpyrifos	1		-0.059036	alpha.HCH	1		PFHxS	0.528144
Ningxia	n/a												-0.292051	beta.HCH	0_10		-0.469229	PFOA	0_10		-0.375282	BaP	0_10		-0.15071	Acp	1		-0.130272	Chlorpyrifos	1		-0.0273291	alpha.HCH	1		PFHpS	0.375417
Qinghai	n/a												-0.278368	beta.HCH	0_10		-0.404262	PFOA	0_10		-0.586247	BaP	0_10		-0.151659	Acp	1		-0.0806359	Chlorpyrifos	1		-0.059036	alpha.HCH	1		PFOS	0.211435
Shandong	159.009												-0.26064	beta.HCH	0_10		-0.465315	PFOA	0_10		-0.478069	BaP	0_10		-0.145712	Acp	1		-0.0727028	Chlorpyrifos	1		0.349407	alpha.HCH	1		X6_2.Cl.PFAES	0.131902
Shanxi	n/a												-0.296034	beta.HCH	0_10		-0.480389	PFOA	0_10		-0.586247	BaP	0_10		-0.151547	Acp	1		-0.130272	Chlorpyrifos	1		-0.059036	alpha.HCH	1
Shaanxi	98.9154												-0.25989	beta.HCH	0_10		-0.469797	PFOA	0_10		-0.021647	BaP	0_10		-0.151659	Acp	1		-0.152993	Chlorpyrifos	1		-0.0234217	alpha.HCH	1
Shanghai	199.713												-0.27095	beta.HCH	0_10		-0.304855	PFOA	0_10		-0.535534	BaP	0_10		-0.151659	Acp	1		-0.152993	Chlorpyrifos	1		-0.0141793	alpha.HCH	1
Sichuan	n/a												-0.253362	beta.HCH	0_10		-0.462178	PFOA	0_10		1.8434	BaP	0_10		-0.151448	Acp	1		-0.130272	Chlorpyrifos	1		-0.0506595	alpha.HCH	1
Taiwan	n/a												-0.250016	beta.HCH	0_10		-0.339627	PFOA	0_10		-0.586247	BaP	0_10		-0.151659	Acp	1		-0.152993	Chlorpyrifos	1		-0.0465598	alpha.HCH	1
Tianjin	n/a												-0.285831	beta.HCH	0_10		-0.423762	PFOA	0_10		2.21774	BaP	0_10		-0.147723	Acp	1		0.260756	Chlorpyrifos	1		-0.0195912	alpha.HCH	1
Tibet	n/a												-0.296034	beta.HCH	0_10		-0.43339	PFOA	0_10		-0.586247	BaP	0_10		-0.14528	Acp	1		0.167091	Chlorpyrifos	1		0.140161	alpha.HCH	1
Hong Kong	n/a												-0.284356	beta.HCH	0_10		-0.582707	PFOA	0_10		-0.496793	BaP	0_10		-0.151659	Acp	1		-0.152993	Chlorpyrifos	1		0.0242567	alpha.HCH	1
Xinjiang	n/a												-0.260832	beta.HCH	0_10		-0.500216	PFOA	0_10		2.47917	BaP	0_10		-0.151356	Acp	1		-0.130272	Chlorpyrifos	1		-0.0359071	alpha.HCH	1
Yunnan	120.802												-0.231713	beta.HCH	0_10		-0.390043	PFOA	0_10		-0.349338	BaP	0_10		-0.150351	Acp	1		-0.145034	Chlorpyrifos	1		0.0545484	alpha.HCH	1
Zhejiang	165.473												-0.267314	beta.HCH	0_10		-0.493174	PFOA	0_10		-0.0275492	BaP	0_10		-0.14744	Acp	1		-0.0899261	Chlorpyrifos	1		0.453557	alpha.HCH	1
Chongqing	123.665												-0.296034	beta.HCH	0_10		-0.42728	PFOA	0_10		0.728842	BaP	0_10		-0.151204	Acp	1		-0.130272	Chlorpyrifos	1		-0.0196288	alpha.HCH	1
													-0.282753	beta.HCH	0_10		-0.516727	PFOA	0_10		-0.0493855	BaP	0_10		-0.151659	Acp	1		-0.152993	Chlorpyrifos	1		-0.0172601	alpha.HCH	1
													-0.26209	beta.HCH	0_10		-0.598771	PFOA	0_10		-0.353978	BaP	0_10		-0.151659	Acp	1		-0.152993	Chlorpyrifos	1		-0.00818758	alpha.HCH	1
													-0.250244	beta.HCH	0_10		-0.432835	PFOA	0_10		-0.0835965	BaP	0_10		-0.142582	Acp	1		-0.044705	Chlorpyrifos	1		0.198846	alpha.HCH	1
													-0.28619	beta.HCH	0_10		-0.452825	PFOA	0_10		-0.123907	BaP	0_10		-0.150657	Acp	1		-0.130272	Chlorpyrifos	1		0.0424568	alpha.HCH	1
													-0.241004	beta.HCH	0_10		-0.449928	PFOA	0_10		0.572166	BaP	0_10		-0.151659	Acp	1		-0.152993	Chlorpyrifos	1		-0.00684902	alpha.HCH	1
													-0.076411	beta.HCH	0_10		-0.626296	PFOA	0_10		-0.188682	BaP	0_10		-0.151659	Acp	1		-0.0108675	Chlorpyrifos	1		-0.059036	alpha.HCH	1
													-0.256068	beta.HCH	0_10		-0.643801	PFOA	0_10		-0.586247	BaP	0_10		-0.150287	Acp	1		-0.130272	Chlorpyrifos	1		-0.059036	alpha.HCH	1
													-0.276843	beta.HCH	0_10		-0.637838	PFOA	0_10		-0.0472639	BaP	0_10		-0.149358	Acp	1		-0.130272	Chlorpyrifos	1		-0.059036	alpha.HCH	1
													-0.282801	beta.HCH	0_10		-0.530704	PFOA	0_10		-0.146579	BaP	0_10		-0.151659	Acp	1		-0.152993	Chlorpyrifos	1		-0.0236129	alpha.HCH	1
													-0.266657	beta.HCH	0_10		-0.451	PFOA	0_10		-0.114254	BaP	0_10		-0.151659	Acp	1		-0.137811	Chlorpyrifos	1		-0.059036	alpha.HCH	1
													-0.296034	beta.HCH	0_10		-0.559405	PFOA	0_10		-0.546961	BaP	0_10		-0.150858	Acp	1		-0.130272	Chlorpyrifos	1		-0.059036	alpha.HCH	1
													-0.296034	beta.HCH	0_10		-0.485409	PFOA	0_10		-0.586247	BaP	0_10		-0.151659	Acp	1		-0.152993	Chlorpyrifos	1		-0.059036	alpha.HCH	1
													-0.293108	beta.HCH	0_10		-0.525864	PFOA	0_10		-0.139988	BaP	0_10		-0.151659	Acp	1		-0.152993	Chlorpyrifos	1		-0.0243566	alpha.HCH	1
													-0.230722	beta.HCH	0_10		-0.614281	PFOA	0_10		-0.553508	BaP	0_10		-0.151659	Acp	1		0.0222199	Chlorpyrifos	1		-0.059036	alpha.HCH	1
													-0.296034	beta.HCH	0_10		-0.650844	PFOA	0_10		-0.586247	BaP	0_10		-0.151659	Acp	1		-0.130272	Chlorpyrifos	1		-0.059036	alpha.HCH	1
													2.41101	beta.HCH	0_10		-0.608501	PFOA	0_10		5.29401	BaP	0_10		-0.151659	Acp	1		-0.152993	Chlorpyrifos	1		-0.059036	alpha.HCH	1
													-0.275917	beta.HCH	0_10		-0.55934	PFOA	0_10		0.0369937	BaP	0_10		-0.150935	Acp	1		-0.130272	Chlorpyrifos	1		-0.059036	alpha.HCH	1
													-0.239852	beta.HCH	0_10		-0.646002	PFOA	0_10		-0.586247	BaP	0_10		-0.151659	Acp	1		-0.152993	Chlorpyrifos	1		-0.0242716	alpha.HCH	1
													-0.296034	beta.HCH	0_10		-0.473627	PFOA	0_10		-0.539276	BaP	0_10		-0.151659	Acp	1		-0.152993	Chlorpyrifos	1		-0.025079	alpha.HCH	1
													-0.253237	beta.HCH	0_10		-0.654573	PFOA	0_10		-0.586247	BaP	0_10		-0.0761343	Acp	1		-0.130272	Chlorpyrifos	1		-0.059036	alpha.HCH	1
													-0.266051	beta.HCH	0_10		-0.487452	PFOA	0_10		-0.456162	BaP	0_10		-0.12663	Acp	1		-0.130272	Chlorpyrifos	1		-0.059036	alpha.HCH	1
													-0.281111	beta.HCH	0_10		-0.594578	PFOA	0_10		-0.47354	BaP	0_10		-0.151659	Acp	1		-0.152993	Chlorpyrifos	1		-0.059036	alpha.HCH	1
													-0.276008	beta.HCH	0_10		-0.488692	PFOA	0_10		-0.524558	BaP	0_10		-0.151659	Acp	1		-0.0748565	Chlorpyrifos	1		-0.059036	alpha.HCH	1
													-0.134986	beta.HCH	0_10		-0.459673	PFOA	0_10		-0.129708	BaP	0_10		-0.151475	Acp	1		-0.0127225	Chlorpyrifos	1		-0.059036	alpha.HCH	1
													-0.247115	beta.HCH	0_10		-0.488328	PFOA	0_10		0.346088	BaP	0_10		-0.151659	Acp	1		-0.105567	Chlorpyrifos	1		-0.059036	alpha.HCH	1
													-0.26119	beta.HCH	0_10		-0.550001	PFOA	0_10		-0.0862455	BaP	0_10		-0.151659	Acp	1		-0.130272	Chlorpyrifos	1		-0.059036	alpha.HCH	1
													-0.191164	beta.HCH	0_10		-0.556905	PFOA	0_10		-0.0929017	BaP	0_10		-0.151659	Acp	1		0.02775	Chlorpyrifos	1		-0.059036	alpha.HCH	1
													-0.296034	beta.HCH	0_10		-0.309857	PFOA	0_10		-0.586247	BaP	0_10		-0.151659	Acp	1		-0.152993	Chlorpyrifos	1		-0.059036	alpha.HCH	1
													0.308634	beta.HCH	0_10		0.0323408	PFOA	0_10		-0.586247	BaP	0_10		-0.14468	Acp	1		0.117129	Chlorpyrifos	1		0.105395	alpha.HCH	1
													-0.278522	beta.HCH	0_10		-0.584942	PFOA	0_10		0.794246	BaP	0_10		-0.151659	Acp	1		-0.152993	Chlorpyrifos	1		-0.0232305	alpha.HCH	1
													-0.232803	beta.HCH	0_10		-0.341095	PFOA	0_10		-0.57418	BaP	0_10		-0.151659	Acp	1		-0.152993	Chlorpyrifos	1		-0.0219982	alpha.HCH	1
													-0.201434	beta.HCH	0_10		-0.217789	PFOA	0_10		-0.583852	BaP	0_10		-0.151659	Acp	1		-0.152993	Chlorpyrifos	1		-0.059036	alpha.HCH	1
													-0.174531	beta.HCH	0_10		-0.450673	PFOA	0_10		-0.57769	BaP	0_10		-0.151659	Acp	1		-0.152993	Chlorpyrifos	1		-0.059036	alpha.HCH	1
													-0.280657	beta.HCH	0_10		-0.500276	PFOA	0_10		-0.586247	BaP	0_10		-0.151659	Acp	1		-0.137453	Chlorpyrifos	1		-0.021637	alpha.HCH	1
													-0.291855	beta.HCH	0_10		0.336567	PFOA	0_10		-0.585008	BaP	0_10		-0.147723	Acp	1		0.23855	Chlorpyrifos	1		0.535703	alpha.HCH	1
													-0.232525	beta.HCH	0_10		1.34076	PFOA	0_10		0.9687	BaP	0_10		-0.151659	Acp	1		-0.152993	Chlorpyrifos	1		-0.059036	alpha.HCH	1
													-0.280948	beta.HCH	0_10		0.742655	PFOA	0_10		0.28356	BaP	0_10		-0.151659	Acp	1		-0.152993	Chlorpyrifos	1		-0.0150504	alpha.HCH	1
													-0.274729	beta.HCH	0_10		3.06858	PFOA	0_10		0.0109461	BaP	0_10		-0.151659	Acp	1		-0.152993	Chlorpyrifos	1		-0.059036	alpha.HCH	1
													-0.296034	beta.HCH	0_10		2.81529	PFOA	0_10		-0.487614	BaP	0_10		-0.148457	Acp	1		-0.0669806	Chlorpyrifos	1		-0.059036	alpha.HCH	1
													-0.296034	beta.HCH	0_10		2.76802	PFOA	0_10		-0.0536195	BaP	0_10		-0.151659	Acp	1		-0.152993	Chlorpyrifos	1		-0.059036	alpha.HCH	1
													-0.261026	beta.HCH	0_10		1.50227	PFOA	0_10		0.39958	BaP	0_10		-0.151659	Acp	1		-0.152993	Chlorpyrifos	1		-0.059036	alpha.HCH	1
													-0.246733	beta.HCH	0_10		0.872957	PFOA	0_10		-0.586247	BaP	0_10		-0.151659	Acp	1		-0.152993	Chlorpyrifos	1		-0.059036	alpha.HCH	1
													-0.281772	beta.HCH	0_10		0.248298	PFOA	0_10		0.124907	BaP	0_10		-0.151659	Acp	1		-0.152993	Chlorpyrifos	1		-0.059036	alpha.HCH	1
													-0.224648	beta.HCH	0_10		0.509904	PFOA	0_10		0.0418962	BaP	0_10		-0.151659	Acp	1		-0.152993	Chlorpyrifos	1		-0.059036	alpha.HCH	1
													-0.266106	beta.HCH	0_10		-0.0762706	PFOA	0_10		3.44078	BaP	0_10		-0.151659	Acp	1		-0.152993	Chlorpyrifos	1		-0.059036	alpha.HCH	1
													-0.291442	beta.HCH	0_10		0.381145	PFOA	0_10		2.67321	BaP	0_10		-0.151659	Acp	1		-0.152993	Chlorpyrifos	1		-0.059036	alpha.HCH	1
													-0.296034	beta.HCH	0_10		0.135466	PFOA	0_10		4.76999	BaP	0_10		-0.151659	Acp	1		-0.152993	Chlorpyrifos	1		-0.0229543	alpha.HCH	1
													0.0416892	beta.HCH	0_10		0.159381	PFOA	0_10		1.94324	BaP	0_10		-0.151659	Acp	1		-0.152993	Chlorpyrifos	1		-0.022933	alpha.HCH	1
													-0.248923	beta.HCH	0_10		0.00838129	PFOA	0_10		1.72224	BaP	0_10		-0.151659	Acp	1		-0.0256337	Chlorpyrifos	1		-0.059036	alpha.HCH	1
													-0.264137	beta.HCH	0_10		-0.28123	PFOA	0_10		1.47103	BaP	0_10		-0.151659	Acp	1		-0.152993	Chlorpyrifos	1		-0.059036	alpha.HCH	1
													-0.288725	beta.HCH	0_10		-0.327131	PFOA	0_10		2.53648	BaP	0_10		-0.151659	Acp	1		-0.105485	Chlorpyrifos	1		-0.059036	alpha.HCH	1
													-0.28364	beta.HCH	0_10		0.0739876	PFOA	0_10		3.51105	BaP	0_10		-0.151659	Acp	1		-0.152993	Chlorpyrifos	1		-0.059036	alpha.HCH	1
													-0.296034	beta.HCH	0_10		-0.0483756	PFOA	0_10		-0.586247	BaP	0_10		-0.151659	Acp	1		-0.152993	Chlorpyrifos	1		-0.059036	alpha.HCH	1
													-0.218043	beta.HCH	0_10		-0.00112194	PFOA	0_10		-0.584535	BaP	0_10		-0.151659	Acp	1		-0.130272	Chlorpyrifos	1		-0.044183	alpha.HCH	1
													-0.296034	beta.HCH	0_10		-0.175724	PFOA	0_10		-0.586247	BaP	0_10		-0.151659	Acp	1		-0.152993	Chlorpyrifos	1		-0.059036	alpha.HCH	1
													-0.284969	beta.HCH	0_10		-0.0611008	PFOA	0_10		2.89362	BaP	0_10		-0.150115	Acp	1		0.135995	Chlorpyrifos	1		-0.059036	alpha.HCH	1
													-0.291969	beta.HCH	0_10		0.00426718	PFOA	0_10		2.00205	BaP	0_10		-0.151659	Acp	1		0.134307	Chlorpyrifos	1		-0.059036	alpha.HCH	1
													-0.278303	beta.HCH	0_10		1.59166	PFOA	0_10		1.50102	BaP	0_10		-0.151659	Acp	1		-0.130272	Chlorpyrifos	1		-0.059036	alpha.HCH	1
													-0.296034	beta.HCH	0_10		1.2824	PFOA	0_10		-0.586247	BaP	0_10		-0.149971	Acp	1		-0.130272	Chlorpyrifos	1		-0.059036	alpha.HCH	1
													-0.282793	beta.HCH	0_10		1.61042	PFOA	0_10		2.35984	BaP	0_10		-0.150786	Acp	1		-0.130118	Chlorpyrifos	1		-0.059036	alpha.HCH	1
													-0.150627	beta.HCH	0_10		3.08385	PFOA	0_10		-0.446584	BaP	0_10		-0.148426	Acp	1		-0.0961515	Chlorpyrifos	1		0.805875	alpha.HCH	1
													-0.23846	beta.HCH	0_10		-0.0627023	PFOA	0_10		-0.586247	BaP	0_10		-0.149938	Acp	1		-0.130272	Chlorpyrifos	1		-0.059036	alpha.HCH	1
													-0.292253	beta.HCH	0_10		0.0466158	PFOA	0_10		-0.586247	BaP	0_10		-0.150547	Acp	1		-0.130272	Chlorpyrifos	1		-0.059036	alpha.HCH	1
													-0.20948	beta.HCH	0_10		0.167255	PFOA	0_10		-0.586247	BaP	0_10		-0.150783	Acp	1		-0.130272	Chlorpyrifos	1		-0.059036	alpha.HCH	1
													-0.174182	beta.HCH	0_10		-0.0254344	PFOA	0_10		-0.203339	BaP	0_10		-0.149504	Acp	1		-0.130272	Chlorpyrifos	1		-0.059036	alpha.HCH	1
													-0.249128	beta.HCH	0_10		1.06056	PFOA	0_10		-0.540151	BaP	0_10		0.0116911	Acp	1		-0.152993	Chlorpyrifos	1		-0.059036	alpha.HCH	1
													-0.284664	beta.HCH	0_10		0.0169228	PFOA	0_10		-0.293571	BaP	0_10		0.0955219	Acp	1		-0.152993	Chlorpyrifos	1		-0.0548668	alpha.HCH	1
													-0.269668	beta.HCH	0_10		-0.0848983	PFOA	0_10		-0.198104	BaP	0_10		-0.0463893	Acp	1		-0.152993	Chlorpyrifos	1		-0.059036	alpha.HCH	1
													-0.269164	beta.HCH	0_10		-0.257023	PFOA	0_10		-0.317367	BaP	0_10		-0.151659	Acp	1		-0.130272	Chlorpyrifos	1		-0.059036	alpha.HCH	1
													-0.293337	beta.HCH	0_10		-0.0948152	PFOA	0_10		-0.586247	BaP	0_10		-0.151659	Acp	1		-0.0979209	Chlorpyrifos	1		-0.059036	alpha.HCH	1
													-0.266829	beta.HCH	0_10		0.021084	PFOA	0_10		-0.364172	BaP	0_10		-0.1473	Acp	1		-0.0236585	Chlorpyrifos	1		-0.059036	alpha.HCH	1
													-0.208902	beta.HCH	0_10		-0.360177	PFOA	0_10		-0.0836011	BaP	0_10		-0.150229	Acp	1		-0.100935	Chlorpyrifos	1		-0.059036	alpha.HCH	1
													-0.279932	beta.HCH	0_10		-0.00691082	PFOA	0_10		-0.518459	BaP	0_10		-0.151568	Acp	1		-0.130272	Chlorpyrifos	1		-0.059036	alpha.HCH	1
													-0.271242	beta.HCH	0_10		-0.460016	PFOA	0_10		-0.586247	BaP	0_10		-0.150648	Acp	1		-0.130272	Chlorpyrifos	1		-0.059036	alpha.HCH	1
													-0.275674	beta.HCH	0_10		-0.470588	PFOA	0_10		-0.373316	BaP	0_10		-0.151484	Acp	1		-0.130968	Chlorpyrifos	1		-0.0550429	alpha.HCH	1
													-0.235337	beta.HCH	0_10		-0.413227	PFOA	0_10		-0.586247	BaP	0_10		-0.151083	Acp	1		-0.130272	Chlorpyrifos	1		-0.059036	alpha.HCH	1
													-0.265428	beta.HCH	0_10		-0.500682	PFOA	0_10		-0.35719	BaP	0_10		-0.15106	Acp	1		-0.0556807	Chlorpyrifos	1		-0.059036	alpha.HCH	1
													-0.289473	beta.HCH	0_10		-0.545607	PFOA	0_10		-0.142888	BaP	0_10		-0.151231	Acp	1		0.0342804	Chlorpyrifos	1		-0.059036	alpha.HCH	1
													-0.248936	beta.HCH	0_10		-0.437234	PFOA	0_10		-0.366285	BaP	0_10		-0.150397	Acp	1		-0.130272	Chlorpyrifos	1		-0.059036	alpha.HCH	1
													-0.273029	beta.HCH	0_10		-0.500556	PFOA	0_10		-0.235265	BaP	0_10		-0.151516	Acp	1		-0.0231832	Chlorpyrifos	1		-0.059036	alpha.HCH	1
													-0.244743	beta.HCH	0_10		-0.530628	PFOA	0_10		-0.39138	BaP	0_10		-0.151659	Acp	1		-0.130272	Chlorpyrifos	1		-0.059036	alpha.HCH	1
													-0.290597	beta.HCH	0_10		-0.462649	PFOA	0_10		-0.268746	BaP	0_10		-0.149237	Acp	1		-0.130272	Chlorpyrifos	1		-0.059036	alpha.HCH	1
													-0.289173	beta.HCH	0_10		-0.595188	PFOA	0_10		-0.425314	BaP	0_10		-0.151659	Acp	1		-0.0997532	Chlorpyrifos	1		-0.059036	alpha.HCH	1
													-0.296034	beta.HCH	0_10		0.0339756	PFOA	0_10		-0.513235	BaP	0_10		-0.145633	Acp	1		-0.130272	Chlorpyrifos	1		-0.042818	alpha.HCH	1
													-0.296034	beta.HCH	0_10		-0.145642	PFOA	0_10		-0.435479	BaP	0_10		-0.151567	Acp	1		-0.130272	Chlorpyrifos	1		-0.059036	alpha.HCH	1
													-0.276014	beta.HCH	0_10		-0.543046	PFOA	0_10		-0.538167	BaP	0_10		-0.149267	Acp	1		-0.130272	Chlorpyrifos	1		-0.059036	alpha.HCH	1
													-0.293466	beta.HCH	0_10		-0.463018	PFOA	0_10		-0.27566	BaP	0_10		-0.151659	Acp	1		-0.11125	Chlorpyrifos	1		-0.059036	alpha.HCH	1
													-0.296034	beta.HCH	0_10		-0.498583	PFOA	0_10		-0.404577	BaP	0_10		-0.151659	Acp	1		-0.152993	Chlorpyrifos	1		-0.059036	alpha.HCH	1
													-0.296034	beta.HCH	0_10		-0.341528	PFOA	0_10		-0.505171	BaP	0_10		-0.149615	Acp	1		-0.130272	Chlorpyrifos	1		-0.059036	alpha.HCH	1
													-0.258012	beta.HCH	0_10		-0.506795	PFOA	0_10		-0.295115	BaP	0_10		0.298214	Acp	1		-0.152993	Chlorpyrifos	1		-0.0544234	alpha.HCH	1
													-0.26773	beta.HCH	0_10		-0.460338	PFOA	0_10		-0.355469	BaP	0_10		-0.151659	Acp	1		-0.121446	Chlorpyrifos	1		-0.059036	alpha.HCH	1
													-0.296034	beta.HCH	0_10		-0.581114	PFOA	0_10		-0.203046	BaP	0_10		-0.148745	Acp	1		-0.130272	Chlorpyrifos	1		-0.059036	alpha.HCH	1
													-0.296034	beta.HCH	0_10		-0.55611	PFOA	0_10		-0.153479	BaP	0_10		-0.144687	Acp	1		-0.152993	Chlorpyrifos	1		-0.059036	alpha.HCH	1
													-0.276305	beta.HCH	0_10		-0.476472	PFOA	0_10		-0.334777	BaP	0_10		-0.151659	Acp	1		-0.065521	Chlorpyrifos	1		-0.059036	alpha.HCH	1
													-0.292769	beta.HCH	0_10		-0.519363	PFOA	0_10		-0.257627	BaP	0_10		-0.151659	Acp	1		-0.12053	Chlorpyrifos	1		-0.059036	alpha.HCH	1
													-0.290602	beta.HCH	0_10		-0.589861	PFOA	0_10		-0.586247	BaP	0_10		-0.151659	Acp	1		-0.127353	Chlorpyrifos	1		-0.059036	alpha.HCH	1
													-0.29314	beta.HCH	0_10		-0.490656	PFOA	0_10		-0.301629	BaP	0_10		-0.144783	Acp	1		-0.0541434	Chlorpyrifos	1		0.0177904	alpha.HCH	1
													-0.296034	beta.HCH	0_10		-0.381817	PFOA	0_10		-0.231462	BaP	0_10		-0.151659	Acp	1		-0.130272	Chlorpyrifos	1		-0.059036	alpha.HCH	1
													-0.276877	beta.HCH	0_10		-0.208294	PFOA	0_10		-0.34619	BaP	0_10		-0.14979	Acp	1		-0.113135	Chlorpyrifos	1		-0.059036	alpha.HCH	1
													-0.285376	beta.HCH	0_10		-0.275944	PFOA	0_10		-0.0282772	BaP	0_10		-0.145683	Acp	1		0.00320809	Chlorpyrifos	1		9.02893	alpha.HCH	1
													-0.253843	beta.HCH	0_10		-0.302948	PFOA	0_10		-0.210971	BaP	0_10		-0.149124	Acp	1		-0.130272	Chlorpyrifos	1		-0.059036	alpha.HCH	1
													-0.278634	beta.HCH	0_10		-0.455657	PFOA	0_10		-0.263073	BaP	0_10		-0.151659	Acp	1		-0.152993	Chlorpyrifos	1		-0.059036	alpha.HCH	1
													-0.288216	beta.HCH	0_10		-0.543466	PFOA	0_10		-0.23938	BaP	0_10		-0.151659	Acp	1		-0.130272	Chlorpyrifos	1		-0.059036	alpha.HCH	1
													-0.222842	beta.HCH	0_10		-0.569867	PFOA	0_10		-0.28783	BaP	0_10		0.444438	Acp	1		-0.117591	Chlorpyrifos	1		-0.059036	alpha.HCH	1
													-0.258029	beta.HCH	0_10		-0.502506	PFOA	0_10		-0.549117	BaP	0_10		-0.0903304	Acp	1		-0.152993	Chlorpyrifos	1		-0.059036	alpha.HCH	1
													-0.289064	beta.HCH	0_10		-0.489293	PFOA	0_10		-0.17545	BaP	0_10		-0.0892612	Acp	1		-0.130272	Chlorpyrifos	1		-0.059036	alpha.HCH	1
													-0.26331	beta.HCH	0_10		-0.535832	PFOA	0_10		-0.214105	BaP	0_10		-0.0968103	Acp	1		-0.130272	Chlorpyrifos	1		-0.059036	alpha.HCH	1
													-0.296034	beta.HCH	0_10		-0.611938	PFOA	0_10		-0.442784	BaP	0_10		-0.103882	Acp	1		-0.130272	Chlorpyrifos	1		-0.059036	alpha.HCH	1
													-0.283365	beta.HCH	0_10		-0.659861	PFOA	0_10		-0.0814934	BaP	0_10		-0.151659	Acp	1		-0.100891	Chlorpyrifos	1		-0.059036	alpha.HCH	1
													-0.291855	beta.HCH	10_20		-0.597638	PFOA	0_10		-0.581458	BaP	10_20		-0.151659	Acp	1		-0.107747	Chlorpyrifos	1		-0.059036	alpha.HCH	1
													-0.296034	beta.HCH	10_20		-0.434829	PFOA	0_10		-0.586247	BaP	10_20		-0.147538	Acp	1		-0.0533716	Chlorpyrifos	1		-0.059036	alpha.HCH	1
													-0.296034	beta.HCH	10_20		-0.503273	PFOA	0_10		-0.586247	BaP	10_20		-0.151659	Acp	1		-0.152993	Chlorpyrifos	1		-0.059036	alpha.HCH	1
													-0.294041	beta.HCH	10_20		-0.587287	PFOA	0_10		-0.4258	BaP	10_20		-0.116252	Acp	1		-0.152993	Chlorpyrifos	1		-0.059036	alpha.HCH	1
													-0.275563	beta.HCH	10_20		-0.379072	PFOA	0_10		0.587724	BaP	10_20		0.0720234	Acp	1		-0.152993	Chlorpyrifos	1		-0.059036	alpha.HCH	1
													-0.283451	beta.HCH	10_20		-0.511528	PFOA	0_10		2.58553	BaP	10_20		-0.151659	Acp	1		-0.130272	Chlorpyrifos	1		-0.059036	alpha.HCH	1
													-0.254612	beta.HCH	10_20		-0.593888	PFOA	0_10		-0.445432	BaP	10_20		-0.151659	Acp	1		-0.130272	Chlorpyrifos	1		-0.059036	alpha.HCH	1
													-0.291855	beta.HCH	10_20		-0.485035	PFOA	0_10		-0.586247	BaP	10_20		-0.151659	Acp	1		-0.130272	Chlorpyrifos	1		-0.059036	alpha.HCH	1
													-0.267524	beta.HCH	10_20		-0.578995	PFOA	0_10		0.000724947	BaP	10_20		0.0161126	Acp	1		-0.152993	Chlorpyrifos	1		-0.059036	alpha.HCH	1
													-0.284302	beta.HCH	10_20		-0.471556	PFOA	0_10		-0.586247	BaP	10_20		-0.151659	Acp	1		0.155129	Chlorpyrifos	1		-0.059036	alpha.HCH	1
													-0.296034	beta.HCH	10_20		-0.502413	PFOA	0_10		-0.476907	BaP	10_20		-0.0185844	Acp	1		0.0165523	Chlorpyrifos	1		-0.059036	alpha.HCH	1
													-0.296034	beta.HCH	10_20		-0.181126	PFOA	0_10		0.0986656	BaP	10_20		-0.151659	Acp	1		-0.130272	Chlorpyrifos	1		-0.059036	alpha.HCH	1
													-0.224175	beta.HCH	10_20		-0.194229	PFOA	0_10		0.670257	BaP	10_20		-0.143671	Acp	1		-0.130272	Chlorpyrifos	1		-0.059036	alpha.HCH	1
													-0.278428	beta.HCH	10_20		0.456081	PFOA	10_20		-0.586247	BaP	10_20		0.0602827	Acp	1		-0.152993	Chlorpyrifos	1		-0.059036	alpha.HCH	1
													-0.231105	beta.HCH	10_20		-0.454433	PFOA	10_20		0.150897	BaP	10_20		-0.150663	Acp	1		-0.130272	Chlorpyrifos	1		-0.059036	alpha.HCH	1
													-0.17683	beta.HCH	10_20		-0.465564	PFOA	10_20		0.469695	BaP	10_20		0.135774	Acp	1		0.128514	Chlorpyrifos	1		-0.059036	alpha.HCH	1
													-0.296034	beta.HCH	10_20		-0.348685	PFOA	10_20		-0.124829	BaP	10_20		-0.149412	Acp	1		-0.123347	Chlorpyrifos	1		-0.059036	alpha.HCH	1
													-0.277952	beta.HCH	10_20		-0.437843	PFOA	10_20		0.297378	BaP	10_20		-0.0394149	Acp	1		-0.152993	Chlorpyrifos	1		-0.0559644	alpha.HCH	1
													-0.291855	beta.HCH	10_20		-0.583393	PFOA	10_20		-0.586247	BaP	10_20		-0.148538	Acp	1		-0.130272	Chlorpyrifos	1		-0.059036	alpha.HCH	1
													-0.284859	beta.HCH	10_20		-0.614665	PFOA	10_20		0.258901	BaP	10_20		0.34953	Acp	1		-0.152993	Chlorpyrifos	1		-0.0540039	alpha.HCH	1
													-0.29194	beta.HCH	10_20		-0.519982	PFOA	10_20		-0.586247	BaP	10_20		-0.149047	Acp	1		-0.130272	Chlorpyrifos	1		-0.059036	alpha.HCH	1
													-0.296034	beta.HCH	10_20		-0.430234	PFOA	10_20		-0.586247	BaP	10_20		-0.151659	Acp	1		-0.152993	Chlorpyrifos	1		-0.059036	alpha.HCH	1
													-0.264647	beta.HCH	10_20		-0.561422	PFOA	10_20		-0.56625	BaP	10_20		-0.151659	Acp	1		-0.152993	Chlorpyrifos	1		-0.059036	alpha.HCH	1
													-0.287147	beta.HCH	10_20		1.05756	PFOA	10_20		-0.586247	BaP	10_20		-0.150384	Acp	1		-0.130272	Chlorpyrifos	1		-0.059036	alpha.HCH	1
													-0.287768	beta.HCH	10_20		1.33565	PFOA	10_20		0.205969	BaP	10_20		0.0925746	Acp	1		-0.152993	Chlorpyrifos	1		-0.059036	alpha.HCH	1
													-0.286853	beta.HCH	10_20		0.318966	PFOA	10_20		1.31348	BaP	10_20		-0.151659	Acp	1		-0.152993	Chlorpyrifos	1		-0.059036	alpha.HCH	1
													-0.287872	beta.HCH	10_20		0.0105854	PFOA	10_20		1.60998	BaP	10_20		-0.144662	Acp	1		0.0348098	Chlorpyrifos	1		0.209368	alpha.HCH	1
													-0.218647	beta.HCH	10_20		0.19304	PFOA	10_20		3.02564	BaP	10_20		-0.151167	Acp	1		-0.130272	Chlorpyrifos	1		-0.059036	alpha.HCH	1
													-0.26349	beta.HCH	10_20		0.13443	PFOA	10_20		-0.496995	BaP	10_20		-0.151087	Acp	1		-0.130272	Chlorpyrifos	1		-0.059036	alpha.HCH	1
													0.0488656	beta.HCH	10_20		0.3217	PFOA	10_20		0.254546	BaP	10_20		-0.148514	Acp	1		-0.0341719	Chlorpyrifos	1		-0.059036	alpha.HCH	1
													-0.296034	beta.HCH	10_20		0.145439	PFOA	10_20		-0.1911	BaP	10_20		-0.15057	Acp	1		-0.130272	Chlorpyrifos	1		-0.059036	alpha.HCH	1
													-0.291855	beta.HCH	10_20		-0.404519	PFOA	10_20		-0.571209	BaP	10_20		-0.151659	Acp	1		-0.130272	Chlorpyrifos	1		-0.059036	alpha.HCH	1
													-0.240939	beta.HCH	10_20		-0.0341314	PFOA	10_20		0.0274279	BaP	10_20		-0.149592	Acp	1		-0.00467673	Chlorpyrifos	1		-0.059036	alpha.HCH	1
													-0.293118	beta.HCH	10_20		-0.502927	PFOA	10_20		0.00544812	BaP	10_20		-0.15105	Acp	1		-0.130272	Chlorpyrifos	1		-0.059036	alpha.HCH	1
													-0.207528	beta.HCH	10_20		-0.468061	PFOA	10_20		-0.544806	BaP	10_20		-0.151659	Acp	1		-0.130272	Chlorpyrifos	1		-0.059036	alpha.HCH	1
													-0.290717	beta.HCH	10_20		-0.304003	PFOA	10_20		-0.145631	BaP	10_20		-0.148846	Acp	1		-0.130272	Chlorpyrifos	1		-0.059036	alpha.HCH	1
													-0.227965	beta.HCH	10_20		-0.552342	PFOA	10_20		-0.541167	BaP	10_20		-0.151659	Acp	1		-0.152993	Chlorpyrifos	1		-0.059036	alpha.HCH	1
													-0.296034	beta.HCH	10_20		-0.315112	PFOA	10_20		-0.547083	BaP	10_20		-0.150808	Acp	1		0.0696094	Chlorpyrifos	1		-0.059036	alpha.HCH	1
													-0.275682	beta.HCH	10_20		-0.30153	PFOA	10_20		-0.301318	BaP	10_20		-0.151659	Acp	1		-0.130272	Chlorpyrifos	1		-0.059036	alpha.HCH	1
													0.145001	beta.HCH	10_20		-0.438997	PFOA	10_20		-0.544176	BaP	10_20		-0.107567	Acp	1		-0.130272	Chlorpyrifos	1		-0.059036	alpha.HCH	1
													-0.265957	beta.HCH	10_20		-0.589251	PFOA	10_20		0.0164769	BaP	10_20		0.0454389	Acp	1		-0.152993	Chlorpyrifos	1		-0.059036	alpha.HCH	1
													-0.186362	beta.HCH	10_20		-0.581397	PFOA	10_20		-0.548486	BaP	10_20		-0.14232	Acp	1		-0.130272	Chlorpyrifos	1		-0.059036	alpha.HCH	1
													-0.277365	beta.HCH	10_20		-0.554221	PFOA	10_20		0.473848	BaP	10_20		-0.151521	Acp	1		0.0153355	Chlorpyrifos	1		-0.0189241	alpha.HCH	1
													-0.287327	beta.HCH	10_20		-0.549195	PFOA	10_20		-0.161275	BaP	10_20		-0.14887	Acp	1		0.142707	Chlorpyrifos	1		-0.0313518	alpha.HCH	1
													-0.0793389	beta.HCH	10_20		-0.513276	PFOA	10_20		-0.317607	BaP	10_20		-0.149766	Acp	1		-0.0728791	Chlorpyrifos	1		-0.059036	alpha.HCH	1
													-0.284992	beta.HCH	10_20		-0.631831	PFOA	10_20		0.251331	BaP	10_20		-0.147214	Acp	1		-0.130272	Chlorpyrifos	1		-0.059036	alpha.HCH	1
													-0.269041	beta.HCH	10_20		-0.601935	PFOA	10_20		-0.273017	BaP	10_20		-0.151659	Acp	1		-0.130272	Chlorpyrifos	1		-0.059036	alpha.HCH	1
													-0.293724	beta.HCH	10_20		-0.570808	PFOA	10_20		-0.262512	BaP	10_20		-0.151659	Acp	1		-0.122159	Chlorpyrifos	1		-0.059036	alpha.HCH	1
													-0.285653	beta.HCH	10_20		-0.572862	PFOA	10_20		-0.246341	BaP	10_20		-0.151659	Acp	1		-0.114861	Chlorpyrifos	1		-0.059036	alpha.HCH	1
													-0.290375	beta.HCH	10_20		-0.513294	PFOA	10_20		-0.203535	BaP	10_20		-0.151659	Acp	1		-0.130272	Chlorpyrifos	1		-0.059036	alpha.HCH	1
													-0.245288	beta.HCH	10_20		-0.580733	PFOA	10_20		-0.586247	BaP	10_20		-0.150367	Acp	1		0.0983511	Chlorpyrifos	1		-0.059036	alpha.HCH	1
													-0.27933	beta.HCH	10_20		-0.553655	PFOA	10_20		-0.496022	BaP	10_20		-0.151659	Acp	1		-0.152993	Chlorpyrifos	1		-0.059036	alpha.HCH	1
													-0.290537	beta.HCH	10_20		-0.507769	PFOA	10_20		-0.531366	BaP	10_20		-0.151659	Acp	1		-0.130272	Chlorpyrifos	1		-0.059036	alpha.HCH	1
													-0.283276	beta.HCH	10_20		-0.472909	PFOA	10_20		-0.29249	BaP	10_20		-0.151659	Acp	1		-0.152993	Chlorpyrifos	1		-0.059036	alpha.HCH	1
													-0.274659	beta.HCH	10_20		-0.486247	PFOA	10_20		0.503338	BaP	10_20		-0.141923	Acp	1		-0.130272	Chlorpyrifos	1		-0.0162121	alpha.HCH	1
													-0.291855	beta.HCH	10_20		-0.595057	PFOA	10_20		-0.580775	BaP	10_20		-0.150992	Acp	1		-0.0569479	Chlorpyrifos	1		-0.059036	alpha.HCH	1
													-0.20037	beta.HCH	10_20		-0.640722	PFOA	10_20		0.287657	BaP	10_20		-0.151659	Acp	1		-0.152993	Chlorpyrifos	1		-0.059036	alpha.HCH	1
													-0.284447	beta.HCH	10_20		-0.491162	PFOA	10_20		0.0901896	BaP	10_20		-0.147769	Acp	1		-0.0628469	Chlorpyrifos	1		-0.0223896	alpha.HCH	1
													0.545156	beta.HCH	10_20		-0.64452	PFOA	10_20		-0.507666	BaP	10_20		-0.149601	Acp	1		-0.130272	Chlorpyrifos	1		-0.0499146	alpha.HCH	1
													-0.246281	beta.HCH	10_20		-0.585157	PFOA	10_20		-0.463298	BaP	10_20		-0.151659	Acp	1		-0.049701	Chlorpyrifos	1		-0.059036	alpha.HCH	1
													-0.0319873	beta.HCH	10_20		-0.572531	PFOA	10_20		-0.586247	BaP	10_20		-0.151559	Acp	1		0.551923	Chlorpyrifos	1		-0.0548069	alpha.HCH	1
													0.116123	beta.HCH	10_20		-0.570142	PFOA	10_20		-0.586247	BaP	10_20		-0.15086	Acp	1		-0.101578	Chlorpyrifos	1		-0.059036	alpha.HCH	1
													-0.267559	beta.HCH	10_20		-0.62095	PFOA	10_20		1.84466	BaP	10_20		-0.15095	Acp	1		0.612482	Chlorpyrifos	1		-0.059036	alpha.HCH	1
													-0.278388	beta.HCH	10_20		-0.528861	PFOA	10_20		1.8896	BaP	10_20		-0.151659	Acp	1		0.265677	Chlorpyrifos	1		-0.059036	alpha.HCH	1
													-0.275711	beta.HCH	10_20		-0.60098	PFOA	10_20		-0.569362	BaP	10_20		-0.151659	Acp	1		-0.130272	Chlorpyrifos	1		-0.059036	alpha.HCH	1
													-0.0519416	beta.HCH	10_20		-0.473984	PFOA	10_20		-0.586247	BaP	10_20		-0.151554	Acp	1		-0.130272	Chlorpyrifos	1		-0.059036	alpha.HCH	1
													-0.272418	beta.HCH	10_20		-0.643917	PFOA	10_20		0.58835	BaP	10_20		-0.151659	Acp	1		0.0107659	Chlorpyrifos	1		-0.059036	alpha.HCH	1
													-0.273397	beta.HCH	10_20		-0.607037	PFOA	10_20		-0.568773	BaP	10_20		-0.150805	Acp	1		-0.130272	Chlorpyrifos	1		-0.059036	alpha.HCH	1
													-0.219745	beta.HCH	10_20		-0.580291	PFOA	10_20		-0.580222	BaP	10_20		-0.151083	Acp	1		0.0433309	Chlorpyrifos	1		-0.059036	alpha.HCH	1
													-0.222482	beta.HCH	10_20		-0.526952	PFOA	10_20		-0.586247	BaP	10_20		-0.151659	Acp	1		-0.152993	Chlorpyrifos	1		-0.059036	alpha.HCH	1
													-0.270224	beta.HCH	10_20		-0.440918	PFOA	10_20		2.34649	BaP	10_20		-0.15081	Acp	1		0.310648	Chlorpyrifos	1		-0.0546056	alpha.HCH	1
													-0.290356	beta.HCH	10_20		-0.183819	PFOA	10_20		-0.0737214	BaP	10_20		-0.151659	Acp	1		-0.0294015	Chlorpyrifos	1		-0.059036	alpha.HCH	1
													-0.195469	beta.HCH	10_20		-0.48713	PFOA	10_20		0.630698	BaP	10_20		-0.151659	Acp	1		-0.0620814	Chlorpyrifos	1		-0.059036	alpha.HCH	1
													-0.232417	beta.HCH	10_20		-0.502684	PFOA	10_20		1.16221	BaP	10_20		-0.151659	Acp	1		0.0359611	Chlorpyrifos	1		-0.059036	alpha.HCH	1
													-0.267089	beta.HCH	10_20		-0.474009	PFOA	10_20		2.23177	BaP	10_20		-0.151659	Acp	1		-0.032383	Chlorpyrifos	1		-0.059036	alpha.HCH	1
													-0.287597	beta.HCH	10_20		-0.453443	PFOA	10_20		-0.586247	BaP	10_20		-0.149004	Acp	1		-0.130272	Chlorpyrifos	1		-0.059036	alpha.HCH	1
													-0.246384	beta.HCH	10_20		-0.456064	PFOA	10_20		0.144953	BaP	10_20		-0.151659	Acp	1		0.0130755	Chlorpyrifos	1		-0.059036	alpha.HCH	1
													-0.286485	beta.HCH	10_20		-0.50458	PFOA	10_20		-0.586247	BaP	10_20		-0.151659	Acp	1		-0.130272	Chlorpyrifos	1		-0.059036	alpha.HCH	1
													-0.24684	beta.HCH	10_20		-0.509175	PFOA	10_20		-0.586247	BaP	10_20		-0.151659	Acp	1		-0.130272	Chlorpyrifos	1		-0.059036	alpha.HCH	1
													-0.241146	beta.HCH	10_20		-0.520966	PFOA	10_20		-0.540503	BaP	10_20		-0.137446	Acp	1		-0.0829172	Chlorpyrifos	1		-0.059036	alpha.HCH	1
													-0.296034	beta.HCH	10_20		0.843189	PFOA	10_20		0.373386	BaP	10_20		-0.108762	Acp	1		-0.125604	Chlorpyrifos	1		-0.059036	alpha.HCH	1
													-0.288418	beta.HCH	10_20		1.29983	PFOA	10_20		-0.586247	BaP	10_20		-0.142215	Acp	1		0.00526174	Chlorpyrifos	1		-0.059036	alpha.HCH	1
													-0.270741	beta.HCH	10_20		0.977947	PFOA	10_20		-0.586247	BaP	10_20		-0.0611979	Acp	1		-0.053366	Chlorpyrifos	1		-0.059036	alpha.HCH	1
													-0.292123	beta.HCH	10_20		1.01127	PFOA	10_20		0.584828	BaP	10_20		-0.151659	Acp	1		-0.130272	Chlorpyrifos	1		-0.059036	alpha.HCH	1
													-0.246295	beta.HCH	10_20		1.01682	PFOA	10_20		0.324819	BaP	10_20		-0.151659	Acp	1		-0.130272	Chlorpyrifos	1		-0.059036	alpha.HCH	1
													-0.296034	beta.HCH	10_20		0.559562	PFOA	10_20		-0.176112	BaP	10_20		-0.125395	Acp	1		-0.0817479	Chlorpyrifos	1		-0.059036	alpha.HCH	1
													-0.290703	beta.HCH	10_20		-0.129829	PFOA	10_20		0.110901	BaP	10_20		-0.151659	Acp	1		-0.130272	Chlorpyrifos	1		-0.059036	alpha.HCH	1
													-0.296034	beta.HCH	10_20		0.0924131	PFOA	10_20		-0.491174	BaP	10_20		-0.151659	Acp	1		-0.152993	Chlorpyrifos	1		-0.059036	alpha.HCH	1
													-0.268005	beta.HCH	10_20		0.314823	PFOA	10_20		0.467061	BaP	10_20		-0.151659	Acp	1		-0.130272	Chlorpyrifos	1		-0.059036	alpha.HCH	1
													-0.27594	beta.HCH	10_20		1.34353	PFOA	10_20		0.533409	BaP	10_20		-0.151659	Acp	1		-0.130272	Chlorpyrifos	1		-0.059036	alpha.HCH	1
													-0.221788	beta.HCH	10_20		0.779297	PFOA	10_20		-0.141256	BaP	10_20		-0.151659	Acp	1		-0.130272	Chlorpyrifos	1		-0.059036	alpha.HCH	1
													-0.296034	beta.HCH	10_20		0.311049	PFOA	10_20		0.0734578	BaP	10_20		-0.123477	Acp	1		-0.130272	Chlorpyrifos	1		-0.059036	alpha.HCH	1
													-0.253565	beta.HCH	10_20		0.062395	PFOA	10_20		-0.202598	BaP	10_20		-0.151659	Acp	1		-0.130272	Chlorpyrifos	1		-0.059036	alpha.HCH	1
													-0.291341	beta.HCH	10_20		0.665336	PFOA	10_20		0.0359615	BaP	10_20		-0.151659	Acp	1		0.0711997	Chlorpyrifos	1		-0.059036	alpha.HCH	1
													-0.237437	beta.HCH	10_20		0.490632	PFOA	10_20		2.30088	BaP	10_20		-0.149303	Acp	1		0.0192146	Chlorpyrifos	1		-0.059036	alpha.HCH	1
													-0.27615	beta.HCH	10_20		4.34175	PFOA	10_20		2.33325	BaP	10_20		-0.145158	Acp	1		-0.0893272	Chlorpyrifos	1		-0.0466144	alpha.HCH	1
													-0.232486	beta.HCH	10_20		1.9494	PFOA	10_20		2.1581	BaP	10_20		-0.148681	Acp	1		-0.130272	Chlorpyrifos	1		-0.059036	alpha.HCH	1
													-0.233834	beta.HCH	10_20		0.698873	PFOA	10_20		-0.23872	BaP	10_20		-0.150182	Acp	1		-0.130272	Chlorpyrifos	1		-0.0523314	alpha.HCH	1
													-0.285485	beta.HCH	10_20		1.33272	PFOA	10_20		3.54652	BaP	10_20		-0.151659	Acp	1		0.0776444	Chlorpyrifos	1		-0.059036	alpha.HCH	1
													-0.234176	beta.HCH	10_20		1.82193	PFOA	10_20		2.85684	BaP	10_20		-0.149763	Acp	1		0.0314483	Chlorpyrifos	1		-0.059036	alpha.HCH	1
													-0.294385	beta.HCH	10_20		1.72731	PFOA	10_20		2.21114	BaP	10_20		-0.150837	Acp	1		-0.122137	Chlorpyrifos	1		-0.059036	alpha.HCH	1
													-0.296034	beta.HCH	10_20		2.00581	PFOA	10_20		-0.586247	BaP	10_20		-0.151367	Acp	1		-0.130272	Chlorpyrifos	1		-0.059036	alpha.HCH	1
													-0.279989	beta.HCH	10_20		3.22184	PFOA	10_20		0.187954	BaP	10_20		-0.146334	Acp	1		-0.130272	Chlorpyrifos	1		-0.0513092	alpha.HCH	1
													-0.283385	beta.HCH	10_20		0.493109	PFOA	10_20		-0.586247	BaP	10_20		-0.151604	Acp	1		-0.130272	Chlorpyrifos	1		-0.059036	alpha.HCH	1
													-0.274284	beta.HCH	10_20		-0.208969	PFOA	10_20		4.52447	BaP	10_20		-0.151659	Acp	1		-0.135874	Chlorpyrifos	1		-0.059036	alpha.HCH	1
													-0.296034	beta.HCH	10_20		-0.0213152	PFOA	10_20		-0.316603	BaP	10_20		-0.151369	Acp	1		-0.130272	Chlorpyrifos	1		-0.059036	alpha.HCH	1
													-0.293217	beta.HCH	10_20		-0.301475	PFOA	10_20		-0.117796	BaP	10_20		-0.150974	Acp	1		-0.130272	Chlorpyrifos	1		-0.059036	alpha.HCH	1
													-0.272572	beta.HCH	10_20		0.304642	PFOA	10_20		-0.418623	BaP	10_20		-0.133818	Acp	1		-0.111658	Chlorpyrifos	1		-0.059036	alpha.HCH	1
													-0.292377	beta.HCH	10_20		-0.0817217	PFOA	10_20		-0.586247	BaP	10_20		-0.151659	Acp	1		-0.0752658	Chlorpyrifos	1		-0.059036	alpha.HCH	1
													-0.285027	beta.HCH	10_20		1.17467	PFOA	10_20		-0.586247	BaP	10_20		-0.151659	Acp	1		-0.130272	Chlorpyrifos	1		-0.059036	alpha.HCH	1
													-0.253279	beta.HCH	10_20		-0.227898	PFOA	10_20		-0.521522	BaP	10_20		-0.151659	Acp	1		-0.130272	Chlorpyrifos	1		-0.059036	alpha.HCH	1
													-0.29424	beta.HCH	10_20		-0.432574	PFOA	10_20		-0.427456	BaP	10_20		-0.151659	Acp	1		-0.111411	Chlorpyrifos	1		-0.059036	alpha.HCH	1
													-0.288584	beta.HCH	10_20		0.0196085	PFOA	10_20		-0.37641	BaP	10_20		-0.151659	Acp	1		-0.130272	Chlorpyrifos	1		-0.059036	alpha.HCH	1
													-0.256747	beta.HCH	10_20		-0.0903949	PFOA	10_20		-0.42652	BaP	10_20		-0.151659	Acp	1		-0.130272	Chlorpyrifos	1		-0.059036	alpha.HCH	1
													-0.291464	beta.HCH	10_20		1.69088	PFOA	10_20		-0.586247	BaP	10_20		-0.151659	Acp	1		-0.130272	Chlorpyrifos	1		-0.059036	alpha.HCH	1
													-0.286635	beta.HCH	10_20		-0.149737	PFOA	10_20		-0.45198	BaP	10_20		-0.151659	Acp	1		-0.130272	Chlorpyrifos	1		-0.059036	alpha.HCH	1
													-0.284632	beta.HCH	10_20		-0.242175	PFOA	10_20		3.02006	BaP	10_20		-0.150108	Acp	1		0.253052	Chlorpyrifos	1		-0.059036	alpha.HCH	1
													-0.273231	beta.HCH	10_20		-0.105819	PFOA	10_20		-0.462406	BaP	10_20		-0.148867	Acp	1		-0.0180967	Chlorpyrifos	1		-0.059036	alpha.HCH	1
													-0.273468	beta.HCH	10_20		-0.00353597	PFOA	10_20		0.158849	BaP	10_20		-0.150019	Acp	1		0.111191	Chlorpyrifos	1		-0.059036	alpha.HCH	1
													-0.275551	beta.HCH	10_20		1.17997	PFOA	10_20		-0.364726	BaP	10_20		-0.151287	Acp	1		0.0324394	Chlorpyrifos	1		-0.059036	alpha.HCH	1
													-0.275818	beta.HCH	10_20		1.17282	PFOA	10_20		-0.429607	BaP	10_20		0.389446	Acp	1		-0.152993	Chlorpyrifos	1		-0.0469606	alpha.HCH	1
													-0.252694	beta.HCH	10_20		1.03308	PFOA	10_20		-0.323028	BaP	10_20		0.177318	Acp	1		-0.152993	Chlorpyrifos	1		-0.059036	alpha.HCH	1
													-0.285939	beta.HCH	10_20		-0.0407751	PFOA	10_20		-0.265271	BaP	10_20		-0.122544	Acp	1		-0.152993	Chlorpyrifos	1		-0.059036	alpha.HCH	1
													-0.296034	beta.HCH	10_20		0.0779306	PFOA	10_20		-0.146225	BaP	10_20		-0.151659	Acp	1		-0.152993	Chlorpyrifos	1		-0.059036	alpha.HCH	1
													-0.273927	beta.HCH	10_20		-0.00945611	PFOA	10_20		-0.473087	BaP	10_20		-0.146518	Acp	1		0.0675591	Chlorpyrifos	1		-0.059036	alpha.HCH	1
													-0.287969	beta.HCH	10_20		-0.288595	PFOA	10_20		-0.297083	BaP	10_20		-0.151659	Acp	1		-0.152993	Chlorpyrifos	1		-0.059036	alpha.HCH	1
													-0.247243	beta.HCH	10_20		1.8522	PFOA	10_20		-0.218458	BaP	10_20		-0.150472	Acp	1		-0.034369	Chlorpyrifos	1		-0.059036	alpha.HCH	1
													-0.296034	beta.HCH	10_20		-0.0364935	PFOA	10_20		-0.465812	BaP	10_20		-0.151659	Acp	1		-0.152993	Chlorpyrifos	1		-0.059036	alpha.HCH	1
													-0.222586	beta.HCH	10_20		0.0112034	PFOA	10_20		-0.247007	BaP	10_20		-0.1378	Acp	1		-0.130272	Chlorpyrifos	1		-0.0510985	alpha.HCH	1
													-0.296034	beta.HCH	10_20		-0.470477	PFOA	10_20		-0.491552	BaP	10_20		-0.151659	Acp	1		-0.0781381	Chlorpyrifos	1		-0.059036	alpha.HCH	1
													-0.296034	beta.HCH	10_20		-0.505627	PFOA	10_20		-0.554545	BaP	10_20		-0.151659	Acp	1		-0.106724	Chlorpyrifos	1		-0.059036	alpha.HCH	1
													-0.291698	beta.HCH	10_20		-0.544363	PFOA	10_20		-0.260812	BaP	10_20		-0.151659	Acp	1		-0.152993	Chlorpyrifos	1		-0.059036	alpha.HCH	1
													-0.27805	beta.HCH	10_20		-0.564644	PFOA	10_20		-0.313194	BaP	10_20		0.0443671	Acp	1		-0.103561	Chlorpyrifos	1		-0.059036	alpha.HCH	1
													-0.296034	beta.HCH	10_20		-0.6332	PFOA	10_20		-0.376895	BaP	10_20		-0.151659	Acp	1		-0.152993	Chlorpyrifos	1		-0.059036	alpha.HCH	1
													-0.296034	beta.HCH	10_20		-0.518001	PFOA	10_20		-0.368465	BaP	10_20		-0.151251	Acp	1		0.102603	Chlorpyrifos	1		-0.059036	alpha.HCH	1
													-0.296034	beta.HCH	10_20		-0.598675	PFOA	10_20		-0.395857	BaP	10_20		-0.151659	Acp	1		0.0552586	Chlorpyrifos	1		-0.059036	alpha.HCH	1
													-0.296034	beta.HCH	10_20		-0.635908	PFOA	10_20		-0.334599	BaP	10_20		-0.150291	Acp	1		0.217235	Chlorpyrifos	1		-0.059036	alpha.HCH	1
													-0.183323	beta.HCH	10_20		-0.559455	PFOA	10_20		-0.340739	BaP	10_20		-0.150693	Acp	1		0.387577	Chlorpyrifos	1		-0.059036	alpha.HCH	1
													-0.296034	beta.HCH	10_20		-0.479044	PFOA	10_20		-0.512686	BaP	10_20		-0.151461	Acp	1		-0.0637549	Chlorpyrifos	1		-0.059036	alpha.HCH	1
													-0.280794	beta.HCH	10_20		-0.50384	PFOA	10_20		-0.308933	BaP	10_20		-0.151469	Acp	1		-0.130272	Chlorpyrifos	1		-0.059036	alpha.HCH	1
													-0.276665	beta.HCH	10_20		-0.511916	PFOA	10_20		-0.586247	BaP	10_20		-0.149005	Acp	1		-0.0245449	Chlorpyrifos	1		-0.059036	alpha.HCH	1
													-0.296034	beta.HCH	10_20		-0.569881	PFOA	10_20		-0.561213	BaP	10_20		-0.150838	Acp	1		-0.0841923	Chlorpyrifos	1		-0.059036	alpha.HCH	1
													-0.296034	beta.HCH	10_20		-0.538275	PFOA	10_20		-0.522691	BaP	10_20		-0.141725	Acp	1		0.199772	Chlorpyrifos	1		-0.059036	alpha.HCH	1
													-0.296034	beta.HCH	10_20		-0.532727	PFOA	10_20		-0.496766	BaP	10_20		-0.151659	Acp	1		-0.111952	Chlorpyrifos	1		-0.059036	alpha.HCH	1
													-0.296034	beta.HCH	10_20		-0.421949	PFOA	10_20		-0.133024	BaP	10_20		-0.14986	Acp	1		0.0763601	Chlorpyrifos	1		-0.059036	alpha.HCH	1
													-0.29378	beta.HCH	10_20		-0.126609	PFOA	10_20		-0.292685	BaP	10_20		-0.150678	Acp	1		0.130229	Chlorpyrifos	1		-0.059036	alpha.HCH	1
													-0.289803	beta.HCH	10_20		-0.574649	PFOA	10_20		-0.290154	BaP	10_20		-0.151132	Acp	1		-0.130272	Chlorpyrifos	1		-0.059036	alpha.HCH	1
													-0.279706	beta.HCH	10_20		-0.557249	PFOA	10_20		-0.305534	BaP	10_20		-0.151075	Acp	1		-0.130272	Chlorpyrifos	1		-0.059036	alpha.HCH	1
													-0.296034	beta.HCH	10_20		-0.580883	PFOA	10_20		-0.379932	BaP	10_20		-0.0631443	Acp	1		-0.130272	Chlorpyrifos	1		-0.059036	alpha.HCH	1
													-0.296034	beta.HCH	10_20		-0.578138	PFOA	10_20		-0.262268	BaP	10_20		-0.116497	Acp	1		0.112665	Chlorpyrifos	1		-0.059036	alpha.HCH	1
													-0.291858	beta.HCH	10_20		-0.519892	PFOA	10_20		-0.303033	BaP	10_20		-0.139968	Acp	1		-0.0311307	Chlorpyrifos	1		-0.059036	alpha.HCH	1
													-0.296034	beta.HCH	10_20		-0.614889	PFOA	10_20		-0.350478	BaP	10_20		-0.151659	Acp	1		-0.0556749	Chlorpyrifos	1		-0.059036	alpha.HCH	1
													-0.296034	beta.HCH	10_20		-0.587375	PFOA	10_20		-0.250795	BaP	10_20		-0.101452	Acp	1		-0.152993	Chlorpyrifos	1		-0.059036	alpha.HCH	1
													-0.296034	beta.HCH	10_20		-0.532256	PFOA	10_20		-0.403781	BaP	10_20		-0.103235	Acp	1		-0.130272	Chlorpyrifos	1		-0.059036	alpha.HCH	1
													-0.274363	beta.HCH	10_20		-0.493615	PFOA	10_20		-0.586247	BaP	10_20		-0.116792	Acp	1		-0.0749371	Chlorpyrifos	1		-0.059036	alpha.HCH	1
													-0.285509	beta.HCH	10_20		-0.42067	PFOA	10_20		-0.216064	BaP	10_20		-0.149346	Acp	1		0.156612	Chlorpyrifos	1		-0.059036	alpha.HCH	1
													-0.29307	beta.HCH	10_20		-0.299766	PFOA	10_20		-0.2875	BaP	10_20		-0.140737	Acp	1		-0.070619	Chlorpyrifos	1		-0.059036	alpha.HCH	1
													-0.28845	beta.HCH	10_20		-0.545841	PFOA	10_20		-0.238848	BaP	10_20		-0.151659	Acp	1		-0.130272	Chlorpyrifos	1		-0.059036	alpha.HCH	1
													-0.292395	beta.HCH	10_20		-0.600901	PFOA	10_20		-0.231197	BaP	10_20		-0.151659	Acp	1		-0.152993	Chlorpyrifos	1		-0.059036	alpha.HCH	1
													-0.287713	beta.HCH	10_20		-0.453836	PFOA	10_20		-0.186597	BaP	10_20		-0.147931	Acp	1		0.349032	Chlorpyrifos	1		-0.059036	alpha.HCH	1
													-0.271841	beta.HCH	10_20		-0.606078	PFOA	10_20		-0.063341	BaP	10_20		-0.151659	Acp	1		-0.130272	Chlorpyrifos	1		-0.059036	alpha.HCH	1
													-0.282028	beta.HCH	10_20		-0.444073	PFOA	10_20		-0.0121636	BaP	10_20		-0.151659	Acp	1		-0.130272	Chlorpyrifos	1		-0.059036	alpha.HCH	1
													-0.254155	beta.HCH	10_20		-0.467174	PFOA	10_20		-0.149686	BaP	10_20		-0.151659	Acp	1		-0.0983287	Chlorpyrifos	1		-0.059036	alpha.HCH	1
													-0.296034	beta.HCH	10_20		-0.376886	PFOA	10_20		0.381787	BaP	10_20		-0.151659	Acp	1		-0.130272	Chlorpyrifos	1		-0.059036	alpha.HCH	1
													-0.223429	beta.HCH	10_20		-0.542002	PFOA	10_20		-0.518354	BaP	10_20		-0.131325	Acp	1		-0.0942652	Chlorpyrifos	1		-0.059036	alpha.HCH	1
													-0.203219	beta.HCH	10_20		-0.610604	PFOA	10_20		-0.197422	BaP	10_20		-0.147435	Acp	1		0.213044	Chlorpyrifos	1		-0.0461244	alpha.HCH	1
													-0.296034	beta.HCH	10_20		-0.582928	PFOA	10_20		-0.402057	BaP	10_20		-0.145083	Acp	1		0.084388	Chlorpyrifos	1		-0.0506951	alpha.HCH	1
													-0.292766	beta.HCH	10_20		-0.601692	PFOA	10_20		-0.177616	BaP	10_20		-0.145831	Acp	1		0.0495524	Chlorpyrifos	1		-0.059036	alpha.HCH	1
													-0.289375	beta.HCH	10_20		-0.525472	PFOA	10_20		-0.216809	BaP	10_20		-0.111393	Acp	1		-0.131595	Chlorpyrifos	1		-0.059036	alpha.HCH	1
													-0.280862	beta.HCH	20_30		-0.58011	PFOA	10_20		-0.586247	BaP	20_30		-0.151659	Acp	1		-0.118398	Chlorpyrifos	1		-0.059036	alpha.HCH	1
													0.0211211	beta.HCH	20_30		-0.573745	PFOA	10_20		-0.258194	BaP	20_30		-0.146586	Acp	1		0.261954	Chlorpyrifos	1		-0.0461689	alpha.HCH	1
													-0.173874	beta.HCH	20_30		-0.618493	PFOA	10_20		-0.503962	BaP	20_30		-0.148395	Acp	1		0.38887	Chlorpyrifos	1		-0.0487803	alpha.HCH	1
													-0.152356	beta.HCH	20_30		-0.681091	PFOA	10_20		-0.586247	BaP	20_30		-0.139928	Acp	1		-0.130272	Chlorpyrifos	1		-0.059036	alpha.HCH	1
													-0.0335975	beta.HCH	20_30		-0.642979	PFOA	10_20		-0.00201297	BaP	20_30		-0.144849	Acp	1		0.396849	Chlorpyrifos	1		-0.059036	alpha.HCH	1
													0.51487	beta.HCH	20_30		-0.506104	PFOA	10_20		-0.586247	BaP	20_30		-0.0482331	Acp	1		-0.130272	Chlorpyrifos	1		-0.059036	alpha.HCH	1
													-0.296034	beta.HCH	20_30		-0.585217	PFOA	10_20		-0.586247	BaP	20_30		-0.151659	Acp	1		-0.130272	Chlorpyrifos	1		-0.059036	alpha.HCH	1
													0.529609	beta.HCH	20_30		-0.582225	PFOA	10_20		-0.426202	BaP	20_30		-0.151659	Acp	1		-0.130272	Chlorpyrifos	1		-0.059036	alpha.HCH	1
													0.0765719	beta.HCH	20_30		-0.646205	PFOA	10_20		0.00959244	BaP	20_30		-0.134919	Acp	1		-0.130272	Chlorpyrifos	1		-0.059036	alpha.HCH	1
													-0.256365	beta.HCH	20_30		-0.530415	PFOA	10_20		-0.54743	BaP	20_30		-0.142644	Acp	1		-0.130272	Chlorpyrifos	1		-0.059036	alpha.HCH	1
													-0.296034	beta.HCH	20_30		-0.553615	PFOA	10_20		-0.586247	BaP	20_30		-0.151659	Acp	1		-0.152993	Chlorpyrifos	1		-0.059036	alpha.HCH	1
													-0.279901	beta.HCH	20_30		-0.563623	PFOA	10_20		-0.586247	BaP	20_30		-0.151659	Acp	1		-0.0500914	Chlorpyrifos	1		-0.059036	alpha.HCH	1
													-0.252279	beta.HCH	20_30		-0.420643	PFOA	10_20		1.72303	BaP	20_30		-0.151659	Acp	1		-0.152993	Chlorpyrifos	1		-0.059036	alpha.HCH	1
													-0.290621	beta.HCH	20_30		-0.581972	PFOA	10_20		-0.586247	BaP	20_30		-0.151659	Acp	1		-0.130272	Chlorpyrifos	1		-0.059036	alpha.HCH	1
													-0.269937	beta.HCH	20_30		-0.612271	PFOA	10_20		0.0344676	BaP	20_30		-0.151659	Acp	1		-0.130272	Chlorpyrifos	1		-0.059036	alpha.HCH	1
													-0.282532	beta.HCH	20_30		-0.559573	PFOA	10_20		-0.578056	BaP	20_30		-0.145101	Acp	1		0.158807	Chlorpyrifos	1		-0.059036	alpha.HCH	1
													-0.266373	beta.HCH	20_30		-0.584716	PFOA	10_20		-0.159011	BaP	20_30		-0.151659	Acp	1		-0.111714	Chlorpyrifos	1		-0.059036	alpha.HCH	1
													-0.16167	beta.HCH	20_30		-0.552702	PFOA	10_20		-0.586247	BaP	20_30		-0.150412	Acp	1		-0.130272	Chlorpyrifos	1		-0.059036	alpha.HCH	1
													-0.270101	beta.HCH	20_30		-0.662824	PFOA	10_20		-0.586247	BaP	20_30		0.201022	Acp	1		-0.145951	Chlorpyrifos	1		-0.059036	alpha.HCH	1
													-0.296034	beta.HCH	20_30		-0.565028	PFOA	10_20		-0.586247	BaP	20_30		-0.151659	Acp	1		-0.130272	Chlorpyrifos	1		-0.059036	alpha.HCH	1
													-0.291855	beta.HCH	20_30		-0.498088	PFOA	10_20		-0.586247	BaP	20_30		-0.151659	Acp	1		-0.130272	Chlorpyrifos	1		-0.059036	alpha.HCH	1
													-0.255654	beta.HCH	20_30		-0.513372	PFOA	10_20		0.56078	BaP	20_30		-0.149267	Acp	1		-0.130272	Chlorpyrifos	1		-0.059036	alpha.HCH	1
													-0.283716	beta.HCH	20_30		-0.395668	PFOA	10_20		1.83645	BaP	20_30		-0.149929	Acp	1		-0.130272	Chlorpyrifos	1		-0.059036	alpha.HCH	1
													-0.288378	beta.HCH	20_30		-0.499412	PFOA	10_20		1.26109	BaP	20_30		-0.151659	Acp	1		-0.130272	Chlorpyrifos	1		-0.059036	alpha.HCH	1
													-0.289392	beta.HCH	20_30		-0.367218	PFOA	10_20		0.859242	BaP	20_30		-0.151659	Acp	1		-0.130272	Chlorpyrifos	1		-0.059036	alpha.HCH	1
													-0.275407	beta.HCH	20_30		-0.389646	PFOA	10_20		-0.586247	BaP	20_30		-0.148802	Acp	1		-0.130272	Chlorpyrifos	1		-0.059036	alpha.HCH	1
													-0.2291	beta.HCH	20_30		-0.30928	PFOA	20_30		1.39136	BaP	20_30		-0.147876	Acp	1		-0.130272	Chlorpyrifos	1		-0.059036	alpha.HCH	1
													-0.291855	beta.HCH	20_30		-0.365592	PFOA	20_30		-0.586247	BaP	20_30		-0.151511	Acp	1		-0.130272	Chlorpyrifos	1		-0.059036	alpha.HCH	1
													-0.239043	beta.HCH	20_30		-0.423132	PFOA	20_30		1.15063	BaP	20_30		-0.151659	Acp	1		-0.130272	Chlorpyrifos	1		-0.059036	alpha.HCH	1
													-0.227675	beta.HCH	20_30		0.605867	PFOA	20_30		1.5075	BaP	20_30		-0.11673	Acp	1		-0.152993	Chlorpyrifos	1		-0.059036	alpha.HCH	1
													-0.27583	beta.HCH	20_30		0.188919	PFOA	20_30		0.49786	BaP	20_30		-0.0921404	Acp	1		-0.130272	Chlorpyrifos	1		-0.059036	alpha.HCH	1
													-0.283945	beta.HCH	20_30		-0.489248	PFOA	20_30		-0.586247	BaP	20_30		-0.151659	Acp	1		-0.130272	Chlorpyrifos	1		-0.059036	alpha.HCH	1
													-0.278191	beta.HCH	20_30		0.111191	PFOA	20_30		-0.580908	BaP	20_30		-0.151659	Acp	1		-0.100852	Chlorpyrifos	1		-0.059036	alpha.HCH	1
													-0.225194	beta.HCH	20_30		-0.120612	PFOA	20_30		-0.586247	BaP	20_30		-0.148487	Acp	1		0.931387	Chlorpyrifos	1		-0.059036	alpha.HCH	1
													-0.2511	beta.HCH	20_30		-0.286478	PFOA	20_30		-0.580969	BaP	20_30		-0.149817	Acp	1		-0.130272	Chlorpyrifos	1		-0.059036	alpha.HCH	1
													-0.081092	beta.HCH	20_30		-0.51363	PFOA	20_30		0.704234	BaP	20_30		-0.151659	Acp	1		0.139125	Chlorpyrifos	1		-0.059036	alpha.HCH	1
													-0.273324	beta.HCH	20_30		-0.490326	PFOA	20_30		0.729722	BaP	20_30		-0.151183	Acp	1		0.0908009	Chlorpyrifos	1		-0.0530836	alpha.HCH	1
													-0.0244631	beta.HCH	20_30		-0.536664	PFOA	20_30		-0.586247	BaP	20_30		-0.151659	Acp	1		-0.130272	Chlorpyrifos	1		-0.059036	alpha.HCH	1
													-0.277882	beta.HCH	20_30		-0.569191	PFOA	20_30		-0.140054	BaP	20_30		-0.100074	Acp	1		-0.130272	Chlorpyrifos	1		-0.059036	alpha.HCH	1
													-0.155056	beta.HCH	20_30		-0.503108	PFOA	20_30		0.585597	BaP	20_30		-0.0697843	Acp	1		-0.124695	Chlorpyrifos	1		-0.059036	alpha.HCH	1
													-0.0939814	beta.HCH	20_30		-0.436397	PFOA	20_30		0.330193	BaP	20_30		-0.149413	Acp	1		-0.130272	Chlorpyrifos	1		-0.059036	alpha.HCH	1
													-0.280664	beta.HCH	20_30		-0.423398	PFOA	20_30		-0.586247	BaP	20_30		-0.148663	Acp	1		-0.130272	Chlorpyrifos	1		-0.059036	alpha.HCH	1
													-0.289077	beta.HCH	20_30		-0.483052	PFOA	20_30		0.959468	BaP	20_30		-0.147845	Acp	1		-0.130272	Chlorpyrifos	1		-0.052576	alpha.HCH	1
													-0.296034	beta.HCH	20_30		-0.576027	PFOA	20_30		1.10049	BaP	20_30		-0.14838	Acp	1		0.464561	Chlorpyrifos	1		-0.059036	alpha.HCH	1
													-0.296034	beta.HCH	20_30		-0.1593	PFOA	20_30		0.863572	BaP	20_30		-0.149139	Acp	1		-0.130272	Chlorpyrifos	1		-0.059036	alpha.HCH	1
													-0.280344	beta.HCH	20_30		-0.654628	PFOA	20_30		0.303835	BaP	20_30		-0.150187	Acp	1		0.0142306	Chlorpyrifos	1		-0.059036	alpha.HCH	1
													-0.28215	beta.HCH	20_30		-0.575766	PFOA	20_30		-0.257257	BaP	20_30		-0.147748	Acp	1		-0.130272	Chlorpyrifos	1		-0.059036	alpha.HCH	1
													-0.296034	beta.HCH	20_30		0.0861382	PFOA	20_30		0.122581	BaP	20_30		-0.0632768	Acp	1		-0.152993	Chlorpyrifos	1		-0.059036	alpha.HCH	1
													-0.281898	beta.HCH	20_30		0.147983	PFOA	20_30		0.152676	BaP	20_30		-0.150204	Acp	1		0.459163	Chlorpyrifos	1		-0.059036	alpha.HCH	1
													-0.268409	beta.HCH	20_30		0.842661	PFOA	20_30		-0.516801	BaP	20_30		-0.151659	Acp	1		0.13135	Chlorpyrifos	1		-0.0425161	alpha.HCH	1
													-0.272728	beta.HCH	20_30		0.776771	PFOA	20_30		-0.569454	BaP	20_30		0.186841	Acp	1		-0.107513	Chlorpyrifos	1		-0.059036	alpha.HCH	1
													-0.183573	beta.HCH	20_30		-0.321211	PFOA	20_30		0.00856992	BaP	20_30		-0.147443	Acp	1		-0.130272	Chlorpyrifos	1		-0.0286701	alpha.HCH	1
													-0.271668	beta.HCH	20_30		0.365347	PFOA	20_30		-0.0486035	BaP	20_30		-0.140577	Acp	1		-0.130272	Chlorpyrifos	1		-0.037095	alpha.HCH	1
													-0.282495	beta.HCH	20_30		-0.0845593	PFOA	20_30		-0.389803	BaP	20_30		-0.150313	Acp	1		-0.130272	Chlorpyrifos	1		-0.059036	alpha.HCH	1
													-0.283368	beta.HCH	20_30		-0.45925	PFOA	20_30		-0.586247	BaP	20_30		-0.151132	Acp	1		0.115652	Chlorpyrifos	1		-0.059036	alpha.HCH	1
													-0.27673	beta.HCH	20_30		-0.601225	PFOA	20_30		-0.478108	BaP	20_30		-0.15035	Acp	1		-0.130272	Chlorpyrifos	1		-0.059036	alpha.HCH	1
													-0.27785	beta.HCH	20_30		-0.384393	PFOA	20_30		-0.582124	BaP	20_30		-0.150986	Acp	1		-0.130272	Chlorpyrifos	1		-0.059036	alpha.HCH	1
													-0.275681	beta.HCH	20_30		-0.452645	PFOA	20_30		-0.311465	BaP	20_30		-0.13696	Acp	1		-0.100823	Chlorpyrifos	1		-0.059036	alpha.HCH	1
													-0.268665	beta.HCH	20_30		-0.610228	PFOA	20_30		-0.586247	BaP	20_30		-0.149746	Acp	1		-0.130272	Chlorpyrifos	1		-0.059036	alpha.HCH	1
													-0.282471	beta.HCH	20_30		-0.364167	PFOA	20_30		-0.286875	BaP	20_30		-0.146349	Acp	1		0.368161	Chlorpyrifos	1		-0.0545066	alpha.HCH	1
													-0.289819	beta.HCH	20_30		-0.00723738	PFOA	20_30		0.269496	BaP	20_30		-0.149478	Acp	1		-0.130272	Chlorpyrifos	1		-0.059036	alpha.HCH	1
													-0.206965	beta.HCH	20_30		0.241799	PFOA	20_30		1.58148	BaP	20_30		-0.151659	Acp	1		-0.152993	Chlorpyrifos	1		-0.059036	alpha.HCH	1
													-0.221771	beta.HCH	20_30		-0.144337	PFOA	20_30		-0.278062	BaP	20_30		-0.0687408	Acp	1		-0.0446634	Chlorpyrifos	1		-0.059036	alpha.HCH	1
													-0.285407	beta.HCH	20_30		-0.0944876	PFOA	20_30		-0.530253	BaP	20_30		-0.103833	Acp	1		-0.0395996	Chlorpyrifos	1		-0.059036	alpha.HCH	1
													-0.291855	beta.HCH	20_30		0.428225	PFOA	20_30		-0.586247	BaP	20_30		-0.148029	Acp	1		-0.120781	Chlorpyrifos	1		-0.059036	alpha.HCH	1
													-0.296034	beta.HCH	20_30		-0.334513	PFOA	20_30		-0.525134	BaP	20_30		2.26914	Acp	1		0.533342	Chlorpyrifos	1		-0.0522865	alpha.HCH	1
													-0.283511	beta.HCH	20_30		0.0809174	PFOA	20_30		-0.586247	BaP	20_30		-0.151659	Acp	1		-0.130272	Chlorpyrifos	1		-0.059036	alpha.HCH	1
													-0.289666	beta.HCH	20_30		0.784534	PFOA	20_30		1.03109	BaP	20_30		-0.148134	Acp	1		-0.130272	Chlorpyrifos	1		-0.059036	alpha.HCH	1
													-0.28926	beta.HCH	20_30		0.440449	PFOA	20_30		1.67914	BaP	20_30		-0.151659	Acp	1		-0.130272	Chlorpyrifos	1		-0.059036	alpha.HCH	1
													-0.285135	beta.HCH	20_30		-0.00498329	PFOA	20_30		-0.574841	BaP	20_30		-0.138824	Acp	1		-0.130272	Chlorpyrifos	1		-0.059036	alpha.HCH	1
													-0.296034	beta.HCH	20_30		-0.241919	PFOA	20_30		0.178761	BaP	20_30		-0.0528449	Acp	1		-0.130272	Chlorpyrifos	1		-0.059036	alpha.HCH	1
													-0.286502	beta.HCH	20_30		0.325169	PFOA	20_30		-0.586247	BaP	20_30		-0.144597	Acp	1		-0.130272	Chlorpyrifos	1		-0.059036	alpha.HCH	1
													-0.280019	beta.HCH	20_30		0.172916	PFOA	20_30		-0.586247	BaP	20_30		-0.151659	Acp	1		-0.130272	Chlorpyrifos	1		-0.059036	alpha.HCH	1
													-0.265424	beta.HCH	20_30		2.5862	PFOA	20_30		0.810653	BaP	20_30		0.13173	Acp	1		-0.0645526	Chlorpyrifos	1		-0.059036	alpha.HCH	1
													-0.288916	beta.HCH	20_30		-0.444111	PFOA	20_30		0.0946025	BaP	20_30		0.963098	Acp	1		0.622767	Chlorpyrifos	1		-0.059036	alpha.HCH	1
													-0.274392	beta.HCH	20_30		-0.657964	PFOA	20_30		0.394314	BaP	20_30		-0.151659	Acp	1		-0.132784	Chlorpyrifos	1		-0.059036	alpha.HCH	1
													-0.237345	beta.HCH	20_30		-0.612284	PFOA	20_30		-0.0280975	BaP	20_30		-0.151659	Acp	1		-0.152993	Chlorpyrifos	1		-0.059036	alpha.HCH	1
													-0.287036	beta.HCH	20_30		-0.505585	PFOA	20_30		-0.586247	BaP	20_30		-0.151659	Acp	1		-0.130272	Chlorpyrifos	1		-0.059036	alpha.HCH	1
													-0.279445	beta.HCH	20_30		-0.548923	PFOA	20_30		0.809637	BaP	20_30		-0.119246	Acp	1		-0.119867	Chlorpyrifos	1		-0.059036	alpha.HCH	1
													-0.282199	beta.HCH	20_30		-0.477594	PFOA	20_30		-0.364807	BaP	20_30		-0.0733405	Acp	1		-0.130272	Chlorpyrifos	1		-0.059036	alpha.HCH	1
													-0.0802989	beta.HCH	20_30		-0.494133	PFOA	20_30		-0.163418	BaP	20_30		-0.151659	Acp	1		-0.132733	Chlorpyrifos	1		-0.059036	alpha.HCH	1
													-0.277314	beta.HCH	20_30		-0.441624	PFOA	20_30		-0.586247	BaP	20_30		-0.151659	Acp	1		-0.130272	Chlorpyrifos	1		-0.059036	alpha.HCH	1
													-0.278438	beta.HCH	20_30		-0.436943	PFOA	20_30		-0.586247	BaP	20_30		-0.150837	Acp	1		-0.130272	Chlorpyrifos	1		-0.059036	alpha.HCH	1
													-0.2736	beta.HCH	20_30		-0.305048	PFOA	20_30		0.372612	BaP	20_30		-0.151659	Acp	1		-0.130272	Chlorpyrifos	1		-0.059036	alpha.HCH	1
													-0.265932	beta.HCH	20_30		-0.51251	PFOA	20_30		-0.229346	BaP	20_30		-0.147797	Acp	1		-0.130272	Chlorpyrifos	1		-0.059036	alpha.HCH	1
													-0.272307	beta.HCH	20_30		-0.459821	PFOA	20_30		-0.586247	BaP	20_30		-0.15013	Acp	1		-0.130272	Chlorpyrifos	1		-0.059036	alpha.HCH	1
													-0.288334	beta.HCH	20_30		-0.501413	PFOA	20_30		0.0289755	BaP	20_30		-0.151045	Acp	1		0.426537	Chlorpyrifos	1		-0.059036	alpha.HCH	1
													-0.281274	beta.HCH	20_30		-0.554414	PFOA	20_30		0.151139	BaP	20_30		-0.150328	Acp	1		-0.130272	Chlorpyrifos	1		-0.059036	alpha.HCH	1
													-0.223188	beta.HCH	20_30		-0.479921	PFOA	20_30		-0.481922	BaP	20_30		-0.151659	Acp	1		-0.130272	Chlorpyrifos	1		-0.059036	alpha.HCH	1
													-0.283972	beta.HCH	20_30		-0.602335	PFOA	20_30		-0.0865401	BaP	20_30		-0.148904	Acp	1		-0.130272	Chlorpyrifos	1		-0.059036	alpha.HCH	1
													-0.296034	beta.HCH	20_30		-0.51041	PFOA	20_30		-0.543098	BaP	20_30		-0.150559	Acp	1		0.0892339	Chlorpyrifos	1		-0.059036	alpha.HCH	1
													-0.296034	beta.HCH	20_30		-0.601707	PFOA	20_30		-0.547835	BaP	20_30		-0.151659	Acp	1		-0.152993	Chlorpyrifos	1		-0.059036	alpha.HCH	1
													-0.296034	beta.HCH	20_30		-0.616087	PFOA	20_30		-0.409136	BaP	20_30		-0.149767	Acp	1		-0.130272	Chlorpyrifos	1		-0.0497996	alpha.HCH	1
													-0.296034	beta.HCH	20_30		-0.400278	PFOA	20_30		-0.539662	BaP	20_30		-0.148801	Acp	1		-0.130272	Chlorpyrifos	1		-0.059036	alpha.HCH	1
													-0.274583	beta.HCH	20_30		-0.381681	PFOA	20_30		0.582641	BaP	20_30		-0.150298	Acp	1		0.0579063	Chlorpyrifos	1		-0.059036	alpha.HCH	1
													-0.296034	beta.HCH	20_30		-0.45548	PFOA	20_30		-0.586247	BaP	20_30		-0.151261	Acp	1		-0.130272	Chlorpyrifos	1		-0.059036	alpha.HCH	1
													-0.293396	beta.HCH	20_30		-0.321828	PFOA	20_30		-0.403271	BaP	20_30		-0.150995	Acp	1		-0.130272	Chlorpyrifos	1		-0.059036	alpha.HCH	1
													-0.2909	beta.HCH	20_30		-0.543255	PFOA	20_30		-0.275841	BaP	20_30		-0.15108	Acp	1		-0.130272	Chlorpyrifos	1		-0.059036	alpha.HCH	1
													-0.288053	beta.HCH	20_30		0.175713	PFOA	20_30		-0.586247	BaP	20_30		0.11877	Acp	1		0.323531	Chlorpyrifos	1		-0.059036	alpha.HCH	1
													-0.287812	beta.HCH	20_30		-0.399921	PFOA	20_30		-0.314865	BaP	20_30		-0.151659	Acp	1		-0.152993	Chlorpyrifos	1		-0.059036	alpha.HCH	1
													-0.287776	beta.HCH	20_30		-0.512425	PFOA	20_30		-0.217341	BaP	20_30		-0.150271	Acp	1		-0.00395059	Chlorpyrifos	1		-0.059036	alpha.HCH	1
													-0.205318	beta.HCH	20_30		-0.5888	PFOA	20_30		-0.586247	BaP	20_30		-0.151659	Acp	1		-0.152993	Chlorpyrifos	1		-0.059036	alpha.HCH	1
													-0.296034	beta.HCH	20_30		-0.176069	PFOA	20_30		-0.586247	BaP	20_30		-0.150135	Acp	1		0.210645	Chlorpyrifos	1		-0.059036	alpha.HCH	1
													-0.290439	beta.HCH	20_30		-0.420933	PFOA	20_30		-0.271868	BaP	20_30		-0.149222	Acp	1		0.154128	Chlorpyrifos	1		-0.059036	alpha.HCH	1
													-0.226998	beta.HCH	20_30		-0.370753	PFOA	20_30		-0.538957	BaP	20_30		-0.146777	Acp	1		0.330007	Chlorpyrifos	1		-0.059036	alpha.HCH	1
													-0.264348	beta.HCH	20_30		-0.54227	PFOA	20_30		-0.259659	BaP	20_30		-0.151659	Acp	1		-0.152993	Chlorpyrifos	1		-0.059036	alpha.HCH	1
													-0.28579	beta.HCH	20_30		-0.613993	PFOA	20_30		-0.202487	BaP	20_30		-0.147699	Acp	1		-0.130272	Chlorpyrifos	1		-0.059036	alpha.HCH	1
													-0.245294	beta.HCH	20_30		-0.503003	PFOA	20_30		1.61551	BaP	20_30		-0.143403	Acp	1		-0.130272	Chlorpyrifos	1		-0.0326743	alpha.HCH	1
													-0.26818	beta.HCH	20_30		-0.555399	PFOA	20_30		-0.586247	BaP	20_30		-0.149665	Acp	1		-0.0996311	Chlorpyrifos	1		-0.059036	alpha.HCH	1
													0.113267	beta.HCH	20_30		-0.582516	PFOA	20_30		-0.586247	BaP	20_30		-0.148439	Acp	1		-0.130272	Chlorpyrifos	1		-0.059036	alpha.HCH	1
													-0.258054	beta.HCH	20_30		-0.499101	PFOA	20_30		2.56411	BaP	20_30		-0.0066132	Acp	1		-0.152993	Chlorpyrifos	1		-0.0517625	alpha.HCH	1
													-0.0538917	beta.HCH	20_30		-0.528945	PFOA	20_30		-0.586247	BaP	20_30		0.0334033	Acp	1		-0.152993	Chlorpyrifos	1		-0.034496	alpha.HCH	1
													-0.233277	beta.HCH	20_30		-0.650867	PFOA	20_30		-0.579655	BaP	20_30		-0.151659	Acp	1		-0.130272	Chlorpyrifos	1		-0.059036	alpha.HCH	1
													-0.152605	beta.HCH	20_30		-0.520283	PFOA	20_30		-0.586247	BaP	20_30		-0.151153	Acp	1		0.314041	Chlorpyrifos	1		-0.059036	alpha.HCH	1
													-0.272212	beta.HCH	20_30		-0.645042	PFOA	20_30		2.77737	BaP	20_30		-0.151659	Acp	1		-0.130272	Chlorpyrifos	1		-0.059036	alpha.HCH	1
													-0.279118	beta.HCH	20_30		-0.534274	PFOA	20_30		1.53274	BaP	20_30		-0.151659	Acp	1		-0.130272	Chlorpyrifos	1		-0.059036	alpha.HCH	1
													-0.240689	beta.HCH	20_30		-0.644143	PFOA	20_30		2.61729	BaP	20_30		-0.0481775	Acp	1		-0.128653	Chlorpyrifos	1		-0.0367654	alpha.HCH	1
													-0.235528	beta.HCH	20_30		-0.385425	PFOA	20_30		2.33066	BaP	20_30		-0.151659	Acp	1		-0.130272	Chlorpyrifos	1		-0.059036	alpha.HCH	1
													-0.296034	beta.HCH	20_30		-0.521057	PFOA	20_30		0.656963	BaP	20_30		-0.151659	Acp	1		-0.130272	Chlorpyrifos	1		-0.059036	alpha.HCH	1
													-0.296034	beta.HCH	20_30		-0.570185	PFOA	20_30		0.978574	BaP	20_30		-0.151659	Acp	1		0.129071	Chlorpyrifos	1		-0.0540841	alpha.HCH	1
													-0.261022	beta.HCH	20_30		-0.530573	PFOA	20_30		2.80306	BaP	20_30		-0.0268891	Acp	1		-0.152993	Chlorpyrifos	1		-0.0364736	alpha.HCH	1
													-0.241749	beta.HCH	20_30		-0.581807	PFOA	20_30		-0.566825	BaP	20_30		0.749563	Acp	1		1.01658	Chlorpyrifos	1		0.180989	alpha.HCH	1
													-0.276804	beta.HCH	20_30		-0.474659	PFOA	20_30		-0.586247	BaP	20_30		-0.151659	Acp	1		0.0298622	Chlorpyrifos	1		0.299715	alpha.HCH	1
													-0.284442	beta.HCH	20_30		-0.633096	PFOA	20_30		-0.586247	BaP	20_30		-0.110521	Acp	1		-0.130272	Chlorpyrifos	1		-0.0484732	alpha.HCH	1
													-0.296034	beta.HCH	20_30		-0.627931	PFOA	20_30		-0.586247	BaP	20_30		-0.0739931	Acp	1		-0.130272	Chlorpyrifos	1		-0.059036	alpha.HCH	1
													-0.284474	beta.HCH	20_30		-0.510726	PFOA	20_30		-0.5776	BaP	20_30		-0.151659	Acp	1		-0.045931	Chlorpyrifos	1		-0.0558598	alpha.HCH	1
													-0.28846	beta.HCH	20_30		-0.421376	PFOA	20_30		0.766637	BaP	20_30		-0.120613	Acp	1		-0.130272	Chlorpyrifos	1		-0.059036	alpha.HCH	1
													-0.274687	beta.HCH	20_30		-0.600573	PFOA	20_30		1.24645	BaP	20_30		1.02237	Acp	1		0.184112	Chlorpyrifos	1		-0.0462324	alpha.HCH	1
													-0.296034	beta.HCH	20_30		-0.603088	PFOA	20_30		0.222895	BaP	20_30		-0.14964	Acp	1		-0.0148009	Chlorpyrifos	1		-0.059036	alpha.HCH	1
													-0.296034	beta.HCH	20_30		-0.65361	PFOA	20_30		-0.403365	BaP	20_30		-0.148847	Acp	1		0.000474891	Chlorpyrifos	1		-0.059036	alpha.HCH	1
													-0.296034	beta.HCH	20_30		-0.632892	PFOA	20_30		-0.438435	BaP	20_30		-0.148906	Acp	1		-0.0613512	Chlorpyrifos	1		-0.059036	alpha.HCH	1
													-0.296034	beta.HCH	20_30		-0.589461	PFOA	20_30		-0.243418	BaP	20_30		-0.150227	Acp	1		0.0197807	Chlorpyrifos	1		-0.035685	alpha.HCH	1
													-0.296034	beta.HCH	20_30		-0.645097	PFOA	20_30		-0.373182	BaP	20_30		-0.149239	Acp	1		-0.121671	Chlorpyrifos	1		-0.0528024	alpha.HCH	1
													-0.296034	beta.HCH	20_30		-0.549318	PFOA	20_30		3.90799	BaP	20_30		-0.149022	Acp	1		0.0263185	Chlorpyrifos	1		-0.059036	alpha.HCH	1
													-0.204442	beta.HCH	20_30		-0.564505	PFOA	20_30		2.78676	BaP	20_30		-0.150563	Acp	1		-0.0179419	Chlorpyrifos	1		-0.059036	alpha.HCH	1
													-0.292462	beta.HCH	20_30		-0.599269	PFOA	20_30		0.979446	BaP	20_30		-0.149777	Acp	1		0.0573619	Chlorpyrifos	1		-0.059036	alpha.HCH	1
													-0.279073	beta.HCH	20_30		-0.597665	PFOA	20_30		4.11235	BaP	20_30		-0.0472088	Acp	1		-0.152993	Chlorpyrifos	1		-0.059036	alpha.HCH	1
													-0.28011	beta.HCH	20_30		-0.608829	PFOA	20_30		2.41624	BaP	20_30		0.0376381	Acp	1		-0.0050555	Chlorpyrifos	1		-0.0492079	alpha.HCH	1
													-0.213379	beta.HCH	20_30		-0.568744	PFOA	20_30		1.6904	BaP	20_30		-0.151659	Acp	1		-0.141591	Chlorpyrifos	1		-0.059036	alpha.HCH	1
													-0.269399	beta.HCH	20_30		-0.629099	PFOA	20_30		-0.586247	BaP	20_30		-0.147881	Acp	1		-0.109429	Chlorpyrifos	1		-0.059036	alpha.HCH	1
													-0.256336	beta.HCH	20_30		-0.653078	PFOA	20_30		-0.586247	BaP	20_30		-0.148693	Acp	1		-0.119528	Chlorpyrifos	1		-0.059036	alpha.HCH	1
													-0.281982	beta.HCH	20_30		-0.517634	PFOA	20_30		-0.579711	BaP	20_30		-0.134158	Acp	1		-0.130272	Chlorpyrifos	1		-0.059036	alpha.HCH	1
													-0.249447	beta.HCH	20_30		-0.525679	PFOA	20_30		-0.586247	BaP	20_30		-0.151659	Acp	1		-0.152993	Chlorpyrifos	1		-0.059036	alpha.HCH	1
													-0.21966	beta.HCH	20_30		-0.566835	PFOA	20_30		-0.25969	BaP	20_30		-0.149812	Acp	1		-0.130272	Chlorpyrifos	1		-0.059036	alpha.HCH	1
													-0.120849	beta.HCH	20_30		-0.32002	PFOA	20_30		1.30135	BaP	20_30		-0.151659	Acp	1		-0.152993	Chlorpyrifos	1		-0.059036	alpha.HCH	1
													-0.296034	beta.HCH	20_30		-0.494526	PFOA	20_30		0.980714	BaP	20_30		-0.151659	Acp	1		-0.0894872	Chlorpyrifos	1		-0.059036	alpha.HCH	1
													-0.296034	beta.HCH	20_30		-0.624864	PFOA	20_30		2.58765	BaP	20_30		-0.148674	Acp	1		0.059717	Chlorpyrifos	1		-0.0454503	alpha.HCH	1
													-0.296034	beta.HCH	20_30		-0.406814	PFOA	20_30		-0.586247	BaP	20_30		-0.150834	Acp	1		0.0380136	Chlorpyrifos	1		-0.0420372	alpha.HCH	1
													-0.2831	beta.HCH	20_30		-0.577468	PFOA	20_30		1.13049	BaP	20_30		-0.151659	Acp	1		-0.152993	Chlorpyrifos	1		-0.059036	alpha.HCH	1
													-0.296034	beta.HCH	20_30		-0.482264	PFOA	20_30		-0.586247	BaP	20_30		-0.0336702	Acp	1		-0.152993	Chlorpyrifos	1		-0.059036	alpha.HCH	1
													-0.251169	beta.HCH	20_30		-0.393962	PFOA	20_30		-0.586247	BaP	20_30		-0.123679	Acp	1		-0.152993	Chlorpyrifos	1		-0.059036	alpha.HCH	1
													-0.296034	beta.HCH	20_30		-0.626174	PFOA	20_30		0.91248	BaP	20_30		-0.150011	Acp	1		0.0954837	Chlorpyrifos	1		-0.0276886	alpha.HCH	1
													0.067036	beta.HCH	20_30		-0.506438	PFOA	20_30		2.43415	BaP	20_30		-0.151606	Acp	1		-0.0831727	Chlorpyrifos	1		-0.059036	alpha.HCH	1
													-0.266136	beta.HCH	20_30		-0.663422	PFOA	20_30		-0.478717	BaP	20_30		-0.150206	Acp	1		-0.130272	Chlorpyrifos	1		-0.059036	alpha.HCH	1
													-0.284665	beta.HCH	20_30		-0.566714	PFOA	20_30		-0.539496	BaP	20_30		-0.151659	Acp	1		-0.0724774	Chlorpyrifos	1		-0.059036	alpha.HCH	1
													-0.296034	beta.HCH	20_30		1.06387	PFOA	20_30		-0.586247	BaP	20_30		-0.148491	Acp	1		0.339776	Chlorpyrifos	1		-0.059036	alpha.HCH	1
													-0.278622	beta.HCH	20_30		2.1785	PFOA	20_30		-0.586247	BaP	20_30		-0.151659	Acp	1		-0.130272	Chlorpyrifos	1		-0.059036	alpha.HCH	1
													-0.280045	beta.HCH	20_30		1.16318	PFOA	20_30		-0.392543	BaP	20_30		-0.151055	Acp	1		-0.130272	Chlorpyrifos	1		-0.059036	alpha.HCH	1
													-0.291474	beta.HCH	20_30		0.323636	PFOA	20_30		-0.501794	BaP	20_30		-0.151659	Acp	1		-0.116173	Chlorpyrifos	1		-0.059036	alpha.HCH	1
													-0.28461	beta.HCH	20_30		0.919382	PFOA	20_30		-0.497591	BaP	20_30		-0.150043	Acp	1		-0.130272	Chlorpyrifos	1		-0.059036	alpha.HCH	1
													-0.171601	beta.HCH	20_30		1.08016	PFOA	20_30		-0.381697	BaP	20_30		-0.150667	Acp	1		-0.130272	Chlorpyrifos	1		-0.0418731	alpha.HCH	1
													-0.246113	beta.HCH	20_30		1.399	PFOA	20_30		-0.1982	BaP	20_30		-0.148379	Acp	1		-0.130272	Chlorpyrifos	1		-0.059036	alpha.HCH	1
													-0.215824	beta.HCH	20_30		0.445684	PFOA	20_30		-0.288408	BaP	20_30		-0.140623	Acp	1		-0.103362	Chlorpyrifos	1		-0.059036	alpha.HCH	1
													-0.29336	beta.HCH	20_30		0.142893	PFOA	20_30		-0.305809	BaP	20_30		-0.146428	Acp	1		-0.130272	Chlorpyrifos	1		-0.059036	alpha.HCH	1
													-0.278359	beta.HCH	20_30		0.853259	PFOA	20_30		-0.377477	BaP	20_30		-0.142966	Acp	1		-0.130272	Chlorpyrifos	1		-0.00177319	alpha.HCH	1
													-0.270317	beta.HCH	20_30		0.54619	PFOA	20_30		-0.319914	BaP	20_30		-0.149342	Acp	1		0.154649	Chlorpyrifos	1		-0.0561379	alpha.HCH	1
													-0.271823	beta.HCH	20_30		0.465617	PFOA	20_30		-0.0829339	BaP	20_30		-0.149613	Acp	1		-0.0305771	Chlorpyrifos	1		-0.059036	alpha.HCH	1
													-0.272639	beta.HCH	20_30		1.55046	PFOA	20_30		-0.340831	BaP	20_30		-0.149805	Acp	1		0.137537	Chlorpyrifos	1		-0.059036	alpha.HCH	1
													-0.258837	beta.HCH	20_30		0.667207	PFOA	20_30		-0.395482	BaP	20_30		-0.1503	Acp	1		0.158047	Chlorpyrifos	1		-0.0249588	alpha.HCH	1
													-0.12082	beta.HCH	20_30		0.699725	PFOA	20_30		-0.586247	BaP	20_30		-0.151316	Acp	1		0.258793	Chlorpyrifos	1		-0.059036	alpha.HCH	1
													-0.278712	beta.HCH	20_30		1.36882	PFOA	20_30		-0.412148	BaP	20_30		-0.149811	Acp	1		0.0486819	Chlorpyrifos	1		-0.059036	alpha.HCH	1
													-0.291695	beta.HCH	20_30		-0.114512	PFOA	20_30		-0.388982	BaP	20_30		-0.148428	Acp	1		-0.0221607	Chlorpyrifos	1		-0.059036	alpha.HCH	1
													-0.296034	beta.HCH	20_30		4.8069	PFOA	20_30		-0.426277	BaP	20_30		-0.149337	Acp	1		-0.130272	Chlorpyrifos	1		-0.059036	alpha.HCH	1
													-0.263424	beta.HCH	20_30		1.80104	PFOA	20_30		-0.398028	BaP	20_30		-0.145469	Acp	1		0.0128621	Chlorpyrifos	1		-0.059036	alpha.HCH	1
													-0.289009	beta.HCH	20_30		1.3649	PFOA	20_30		-0.279572	BaP	20_30		-0.149262	Acp	1		0.191686	Chlorpyrifos	1		-0.0128849	alpha.HCH	1
													-0.292024	beta.HCH	20_30		-0.00225543	PFOA	20_30		-0.280096	BaP	20_30		-0.151211	Acp	1		0.180945	Chlorpyrifos	1		-0.059036	alpha.HCH	1
													-0.296034	beta.HCH	20_30		-0.290957	PFOA	20_30		-0.586247	BaP	20_30		-0.148165	Acp	1		0.170921	Chlorpyrifos	1		-0.0466287	alpha.HCH	1
													-0.284373	beta.HCH	20_30		-0.419149	PFOA	20_30		-0.318918	BaP	20_30		-0.150959	Acp	1		-0.130272	Chlorpyrifos	1		-0.059036	alpha.HCH	1
													-0.296034	beta.HCH	20_30		0.594399	PFOA	20_30		-0.41008	BaP	20_30		-0.151025	Acp	1		0.0243583	Chlorpyrifos	1		-0.059036	alpha.HCH	1
													-0.291636	beta.HCH	20_30		0.0458695	PFOA	20_30		-0.135767	BaP	20_30		-0.151341	Acp	1		-0.130272	Chlorpyrifos	1		-0.059036	alpha.HCH	1
													-0.286547	beta.HCH	20_30		-0.0153241	PFOA	20_30		-0.285694	BaP	20_30		-0.151456	Acp	1		-0.130272	Chlorpyrifos	1		-0.059036	alpha.HCH	1
													-0.266831	beta.HCH	20_30		-0.278005	PFOA	20_30		-0.284566	BaP	20_30		-0.146602	Acp	1		-0.130272	Chlorpyrifos	1		-0.059036	alpha.HCH	1
													-0.281304	beta.HCH	20_30		0.419821	PFOA	20_30		-0.296495	BaP	20_30		-0.151659	Acp	1		-0.130272	Chlorpyrifos	1		-0.059036	alpha.HCH	1
													-0.288541	beta.HCH	20_30		-0.158193	PFOA	20_30		-0.218453	BaP	20_30		-0.131344	Acp	1		-0.130272	Chlorpyrifos	1		-0.059036	alpha.HCH	1
													-0.0693628	beta.HCH	20_30		-0.0282143	PFOA	20_30		-0.586247	BaP	20_30		-0.143869	Acp	1		0.521125	Chlorpyrifos	1		-0.059036	alpha.HCH	1
													-0.286347	beta.HCH	20_30		-0.533964	PFOA	20_30		-0.480475	BaP	20_30		-0.150974	Acp	1		0.321111	Chlorpyrifos	1		-0.059036	alpha.HCH	1
													-0.286512	beta.HCH	20_30		0.238668	PFOA	20_30		-0.385078	BaP	20_30		-0.151294	Acp	1		0.108893	Chlorpyrifos	1		-0.059036	alpha.HCH	1
													-0.288901	beta.HCH	20_30		0.958536	PFOA	20_30		-0.123154	BaP	20_30		-0.0435159	Acp	1		-0.117532	Chlorpyrifos	1		-0.0560628	alpha.HCH	1
													-0.296034	beta.HCH	20_30		4.13966	PFOA	20_30		-0.439936	BaP	20_30		-0.148235	Acp	1		0.233477	Chlorpyrifos	1		-0.059036	alpha.HCH	1
													-0.296034	beta.HCH	20_30		1.78777	PFOA	20_30		-0.541552	BaP	20_30		-0.0395848	Acp	1		-0.130272	Chlorpyrifos	1		-0.0416227	alpha.HCH	1
													-0.296034	beta.HCH	20_30		2.4878	PFOA	20_30		-0.412347	BaP	20_30		0.0136072	Acp	1		-0.105206	Chlorpyrifos	1		-0.059036	alpha.HCH	1
													-0.296034	beta.HCH	20_30		-0.0816258	PFOA	20_30		-0.533299	BaP	20_30		0.0485376	Acp	1		-0.115306	Chlorpyrifos	1		-0.0526808	alpha.HCH	1
													-0.265567	beta.HCH	20_30		0.00399136	PFOA	20_30		-0.226576	BaP	20_30		-0.142118	Acp	1		0.0170357	Chlorpyrifos	1		-0.059036	alpha.HCH	1
													-0.296034	beta.HCH	20_30		0.771599	PFOA	20_30		-0.550521	BaP	20_30		-0.14906	Acp	1		0.178009	Chlorpyrifos	1		-0.0506915	alpha.HCH	1
													-0.296034	beta.HCH	20_30		1.66732	PFOA	20_30		-0.49123	BaP	20_30		-0.149437	Acp	1		-0.130272	Chlorpyrifos	1		-0.0512855	alpha.HCH	1
													-0.296034	beta.HCH	20_30		0.0429816	PFOA	20_30		-0.0334759	BaP	20_30		-0.148114	Acp	1		0.0215412	Chlorpyrifos	1		-0.059036	alpha.HCH	1
													-0.296034	beta.HCH	20_30		1.89283	PFOA	20_30		-0.376874	BaP	20_30		-0.144752	Acp	1		0.292376	Chlorpyrifos	1		-0.059036	alpha.HCH	1
													-0.296034	beta.HCH	20_30		1.7722	PFOA	20_30		-0.541371	BaP	20_30		-0.148204	Acp	1		-0.130272	Chlorpyrifos	1		-0.059036	alpha.HCH	1
													-0.296034	beta.HCH	20_30		3.23875	PFOA	20_30		-0.541606	BaP	20_30		0.091744	Acp	1		-0.142654	Chlorpyrifos	1		-0.0516906	alpha.HCH	1
													-0.293004	beta.HCH	20_30		0.283977	PFOA	20_30		-0.249335	BaP	20_30		0.0233805	Acp	1		-0.0922537	Chlorpyrifos	1		-0.0553624	alpha.HCH	1
													-0.29302	beta.HCH	20_30		-0.29324	PFOA	20_30		-0.206687	BaP	20_30		-0.148919	Acp	1		0.00263648	Chlorpyrifos	1		-0.059036	alpha.HCH	1
													-0.296034	beta.HCH	20_30		-0.193872	PFOA	20_30		-0.39982	BaP	20_30		-0.151024	Acp	1		-0.115409	Chlorpyrifos	1		-0.059036	alpha.HCH	1
													-0.289526	beta.HCH	20_30		-0.441824	PFOA	20_30		-0.294611	BaP	20_30		-0.150992	Acp	1		-0.0334956	Chlorpyrifos	1		-0.059036	alpha.HCH	1
													-0.291093	beta.HCH	20_30		-0.462137	PFOA	20_30		-0.206053	BaP	20_30		-0.151477	Acp	1		-0.130272	Chlorpyrifos	1		-0.059036	alpha.HCH	1
													-0.271161	beta.HCH	20_30		-0.17788	PFOA	20_30		-0.270889	BaP	20_30		0.400622	Acp	1		-0.152993	Chlorpyrifos	1		-0.0564549	alpha.HCH	1
													-0.296034	beta.HCH	20_30		-0.576736	PFOA	20_30		-0.199832	BaP	20_30		-0.149079	Acp	1		0.0690018	Chlorpyrifos	1		-0.059036	alpha.HCH	1
													-0.296034	beta.HCH	20_30		-0.317357	PFOA	20_30		-0.376711	BaP	20_30		0.00249018	Acp	1		-0.130272	Chlorpyrifos	1		-0.059036	alpha.HCH	1
													-0.296034	beta.HCH	20_30		0.398367	PFOA	20_30		-0.362943	BaP	20_30		-0.0421265	Acp	1		-0.0303096	Chlorpyrifos	1		-0.059036	alpha.HCH	1
													-0.287553	beta.HCH	20_30		-0.650288	PFOA	20_30		-0.303775	BaP	20_30		0.501151	Acp	1		-0.152993	Chlorpyrifos	1		-0.059036	alpha.HCH	1
													-0.28889	beta.HCH	30_40		-0.605784	PFOA	20_30		-0.581478	BaP	30_40		-0.032045	Acp	1		-0.0713807	Chlorpyrifos	1		-0.059036	alpha.HCH	1
													-0.282539	beta.HCH	30_40		-0.604347	PFOA	20_30		-0.586247	BaP	30_40		-0.14954	Acp	1		-0.130272	Chlorpyrifos	1		-0.059036	alpha.HCH	1
													-0.118176	beta.HCH	30_40		-0.576586	PFOA	20_30		-0.536986	BaP	30_40		-0.151659	Acp	1		-0.152993	Chlorpyrifos	1		-0.059036	alpha.HCH	1
													-0.221123	beta.HCH	30_40		-0.64678	PFOA	20_30		-0.586247	BaP	30_40		-0.0423106	Acp	1		-0.152993	Chlorpyrifos	1		-0.0551208	alpha.HCH	1
													-0.187682	beta.HCH	30_40		-0.552132	PFOA	20_30		-0.586247	BaP	30_40		-0.100046	Acp	1		-0.152993	Chlorpyrifos	1		-0.059036	alpha.HCH	1
													-0.183053	beta.HCH	30_40		-0.546701	PFOA	20_30		-0.434971	BaP	30_40		-0.138489	Acp	1		-0.152993	Chlorpyrifos	1		-0.059036	alpha.HCH	1
													-0.06099	beta.HCH	30_40		-0.593749	PFOA	20_30		1.26018	BaP	30_40		-0.151659	Acp	1		-0.152993	Chlorpyrifos	1		-0.059036	alpha.HCH	1
													-0.173071	beta.HCH	30_40		-0.63032	PFOA	20_30		1.21036	BaP	30_40		-0.0844905	Acp	1		-0.130272	Chlorpyrifos	1		-0.059036	alpha.HCH	1
													-0.10576	beta.HCH	30_40		-0.576013	PFOA	20_30		-0.209218	BaP	30_40		-0.150912	Acp	1		0.107556	Chlorpyrifos	1		-0.059036	alpha.HCH	1
													-0.278361	beta.HCH	30_40		-0.606286	PFOA	20_30		-0.342891	BaP	30_40		-0.150667	Acp	1		-0.130272	Chlorpyrifos	1		-0.059036	alpha.HCH	1
													-0.285847	beta.HCH	30_40		-0.601581	PFOA	20_30		-0.586247	BaP	30_40		-0.151659	Acp	1		-0.152993	Chlorpyrifos	1		-0.059036	alpha.HCH	1
													-0.296034	beta.HCH	30_40		-0.622262	PFOA	20_30		-0.586247	BaP	30_40		-0.148747	Acp	1		-0.130272	Chlorpyrifos	1		-0.059036	alpha.HCH	1
													-0.231135	beta.HCH	30_40		-0.551257	PFOA	20_30		-0.419676	BaP	30_40		-0.149327	Acp	1		-0.130272	Chlorpyrifos	1		-0.059036	alpha.HCH	1
													-0.296034	beta.HCH	30_40		-0.555802	PFOA	20_30		-0.586247	BaP	30_40		-0.149884	Acp	1		3.05088e-05	Chlorpyrifos	1		-0.059036	alpha.HCH	1
													-0.296034	beta.HCH	30_40		-0.601424	PFOA	20_30		-0.586247	BaP	30_40		-0.151659	Acp	1		0.0546671	Chlorpyrifos	1		-0.059036	alpha.HCH	1
													-0.296034	beta.HCH	30_40		-0.646361	PFOA	20_30		-0.586247	BaP	30_40		-0.151659	Acp	1		0.165216	Chlorpyrifos	1		-0.059036	alpha.HCH	1
													-0.296034	beta.HCH	30_40		-0.510851	PFOA	20_30		-0.586247	BaP	30_40		-0.131489	Acp	1		-0.152993	Chlorpyrifos	1		-0.059036	alpha.HCH	1
													-0.225253	beta.HCH	30_40		-0.577961	PFOA	20_30		-0.586247	BaP	30_40		0.0695201	Acp	1		-0.0587418	Chlorpyrifos	1		-0.059036	alpha.HCH	1
													-0.246797	beta.HCH	30_40		-0.478156	PFOA	20_30		-0.331056	BaP	30_40		0.427727	Acp	1		-0.0741288	Chlorpyrifos	1		-0.059036	alpha.HCH	1
													-0.261694	beta.HCH	30_40		-0.53314	PFOA	20_30		-0.516184	BaP	30_40		-0.147479	Acp	1		-0.0177286	Chlorpyrifos	1		-0.0555315	alpha.HCH	1
													-0.28275	beta.HCH	30_40		-0.464558	PFOA	20_30		-0.407981	BaP	30_40		-0.0525868	Acp	1		-0.130272	Chlorpyrifos	1		-0.059036	alpha.HCH	1
													-0.243186	beta.HCH	30_40		-0.498602	PFOA	20_30		-0.580239	BaP	30_40		-0.149419	Acp	1		-0.130272	Chlorpyrifos	1		-0.059036	alpha.HCH	1
													-0.270669	beta.HCH	30_40		-0.235087	PFOA	20_30		-0.58431	BaP	30_40		-0.151659	Acp	1		-0.0817369	Chlorpyrifos	1		-0.059036	alpha.HCH	1
													-0.269436	beta.HCH	30_40		-0.327534	PFOA	20_30		-0.557527	BaP	30_40		-0.15089	Acp	1		-0.0193386	Chlorpyrifos	1		-0.059036	alpha.HCH	1
													-0.259142	beta.HCH	30_40		-0.109558	PFOA	20_30		2.30409	BaP	30_40		-0.151659	Acp	1		-0.00639868	Chlorpyrifos	1		-0.059036	alpha.HCH	1
													-0.139589	beta.HCH	30_40		-0.609262	PFOA	20_30		-0.586247	BaP	30_40		-0.150396	Acp	1		-0.130272	Chlorpyrifos	1		-0.059036	alpha.HCH	1
													-0.281494	beta.HCH	30_40		-0.673006	PFOA	20_30		-0.586247	BaP	30_40		-0.149259	Acp	1		-0.130272	Chlorpyrifos	1		-0.059036	alpha.HCH	1
													-0.257707	beta.HCH	30_40		-0.662461	PFOA	20_30		-0.582822	BaP	30_40		-0.151011	Acp	1		-0.130272	Chlorpyrifos	1		-0.059036	alpha.HCH	1
													-0.0770675	beta.HCH	30_40		-0.661088	PFOA	20_30		-0.474934	BaP	30_40		-0.151659	Acp	1		-0.130272	Chlorpyrifos	1		-0.059036	alpha.HCH	1
													0.90763	beta.HCH	30_40		-0.649116	PFOA	20_30		-0.363708	BaP	30_40		-0.151659	Acp	1		-0.152993	Chlorpyrifos	1		-0.059036	alpha.HCH	1
													-0.102194	beta.HCH	30_40		-0.652097	PFOA	20_30		-0.535057	BaP	30_40		-0.151659	Acp	1		-0.130272	Chlorpyrifos	1		-0.059036	alpha.HCH	1
													-0.283634	beta.HCH	30_40		-0.583957	PFOA	20_30		3.04561	BaP	30_40		-0.148077	Acp	1		-0.113584	Chlorpyrifos	1		-0.059036	alpha.HCH	1
													-0.262391	beta.HCH	30_40		-0.608055	PFOA	20_30		1.44289	BaP	30_40		-0.150672	Acp	1		-0.130272	Chlorpyrifos	1		-0.059036	alpha.HCH	1
													-0.294865	beta.HCH	30_40		-0.597213	PFOA	20_30		-0.526878	BaP	30_40		-0.144896	Acp	1		-0.130272	Chlorpyrifos	1		-0.059036	alpha.HCH	1
													-0.24811	beta.HCH	30_40		-0.162016	PFOA	20_30		0.607175	BaP	30_40		-0.151659	Acp	1		-0.130272	Chlorpyrifos	1		-0.059036	alpha.HCH	1
													-0.173933	beta.HCH	30_40		-0.584927	PFOA	20_30		-0.586247	BaP	30_40		-0.150412	Acp	1		-0.130272	Chlorpyrifos	1		-0.059036	alpha.HCH	1
													-0.25693	beta.HCH	30_40		-0.541906	PFOA	20_30		-0.582407	BaP	30_40		-0.0698917	Acp	1		-0.152993	Chlorpyrifos	1		-0.059036	alpha.HCH	1
													-0.230479	beta.HCH	30_40		-0.627874	PFOA	20_30		-0.198622	BaP	30_40		-0.151102	Acp	1		-0.130272	Chlorpyrifos	1		-0.059036	alpha.HCH	1
													-0.182932	beta.HCH	30_40		-0.525023	PFOA	20_30		-0.152471	BaP	30_40		-0.151318	Acp	1		-0.130272	Chlorpyrifos	1		-0.059036	alpha.HCH	1
													-0.177169	beta.HCH	30_40		-0.59856	PFOA	20_30		-0.562048	BaP	30_40		-0.150357	Acp	1		-0.0626277	Chlorpyrifos	1		-0.0534851	alpha.HCH	1
													-0.279063	beta.HCH	30_40		-0.578145	PFOA	20_30		-0.586247	BaP	30_40		-0.151089	Acp	1		-0.146573	Chlorpyrifos	1		-0.0470619	alpha.HCH	1
													-0.284692	beta.HCH	30_40		-0.526173	PFOA	20_30		-0.160437	BaP	30_40		-0.150275	Acp	1		-0.130272	Chlorpyrifos	1		-0.0469482	alpha.HCH	1
													-0.192817	beta.HCH	30_40		-0.610219	PFOA	20_30		-0.544196	BaP	30_40		-0.148056	Acp	1		-0.130272	Chlorpyrifos	1		-0.0234289	alpha.HCH	1
													-0.277052	beta.HCH	30_40		-0.628231	PFOA	20_30		-0.585098	BaP	30_40		-0.150206	Acp	1		-0.0985855	Chlorpyrifos	1		-0.059036	alpha.HCH	1
													-0.296034	beta.HCH	30_40		-0.572979	PFOA	20_30		-0.471353	BaP	30_40		-0.151267	Acp	1		-0.130272	Chlorpyrifos	1		-0.059036	alpha.HCH	1
													-0.266088	beta.HCH	30_40		-0.280849	PFOA	20_30		-0.0519258	BaP	30_40		-0.0273795	Acp	1		-0.127498	Chlorpyrifos	1		-0.059036	alpha.HCH	1
													-0.250484	beta.HCH	30_40		-0.633266	PFOA	20_30		-0.586247	BaP	30_40		-0.151659	Acp	1		-0.0942008	Chlorpyrifos	1		-0.059036	alpha.HCH	1
													-0.281456	beta.HCH	30_40		-0.558439	PFOA	20_30		-0.586247	BaP	30_40		-0.150695	Acp	1		0.0994859	Chlorpyrifos	1		-0.059036	alpha.HCH	1
													-0.27175	beta.HCH	30_40		-0.636594	PFOA	20_30		-0.576279	BaP	30_40		-0.150532	Acp	1		-0.130272	Chlorpyrifos	1		-0.0563507	alpha.HCH	1
													-0.262834	beta.HCH	30_40		-0.670995	PFOA	20_30		-0.586247	BaP	30_40		-0.150359	Acp	1		-0.130272	Chlorpyrifos	1		-0.059036	alpha.HCH	1
													-0.288571	beta.HCH	30_40		-0.591378	PFOA	20_30		-0.586247	BaP	30_40		-0.151659	Acp	1		0.0322894	Chlorpyrifos	1		-0.059036	alpha.HCH	1
													-0.189468	beta.HCH	30_40		-0.667747	PFOA	20_30		-0.268986	BaP	30_40		0.163814	Acp	1		-0.130272	Chlorpyrifos	1		-0.059036	alpha.HCH	1
													-0.228272	beta.HCH	30_40		-0.647331	PFOA	20_30		0.67108	BaP	30_40		-0.142609	Acp	1		-0.130272	Chlorpyrifos	1		-0.059036	alpha.HCH	1
													-0.267912	beta.HCH	30_40		-0.614713	PFOA	20_30		1.01805	BaP	30_40		-0.142915	Acp	1		-0.115613	Chlorpyrifos	1		-0.059036	alpha.HCH	1
													-0.0494607	beta.HCH	30_40		-0.365816	PFOA	20_30		0.366177	BaP	30_40		-0.0670623	Acp	1		-0.119945	Chlorpyrifos	1		-0.059036	alpha.HCH	1
													-0.225804	beta.HCH	30_40		-0.640465	PFOA	20_30		0.815181	BaP	30_40		0.00349305	Acp	1		-0.130272	Chlorpyrifos	1		-0.059036	alpha.HCH	1
													-0.119397	beta.HCH	30_40		-0.382597	PFOA	20_30		0.543402	BaP	30_40		-0.0553107	Acp	1		-0.130272	Chlorpyrifos	1		-0.059036	alpha.HCH	1
													-0.224918	beta.HCH	30_40		-0.527395	PFOA	20_30		-0.577073	BaP	30_40		0.161686	Acp	1		-0.130272	Chlorpyrifos	1		-0.059036	alpha.HCH	1
													-0.183575	beta.HCH	30_40		-0.387782	PFOA	30_40		-0.586247	BaP	30_40		0.350128	Acp	1		-0.0426868	Chlorpyrifos	1		-0.059036	alpha.HCH	1
													-0.270019	beta.HCH	30_40		-0.356855	PFOA	30_40		-0.586247	BaP	30_40		-0.151659	Acp	1		-0.0644832	Chlorpyrifos	1		-0.059036	alpha.HCH	1
													-0.219786	beta.HCH	30_40		-0.537343	PFOA	30_40		-0.156789	BaP	30_40		-0.151659	Acp	1		0.140036	Chlorpyrifos	1		-0.059036	alpha.HCH	1
													-0.273494	beta.HCH	30_40		-0.378169	PFOA	30_40		-0.586247	BaP	30_40		-0.146274	Acp	1		-0.130272	Chlorpyrifos	1		-0.059036	alpha.HCH	1
													-0.266951	beta.HCH	30_40		3.7935	PFOA	30_40		0.199323	BaP	30_40		-0.150731	Acp	1		-0.130272	Chlorpyrifos	1		-0.059036	alpha.HCH	1
													-0.273611	beta.HCH	30_40		0.857577	PFOA	30_40		0.0601246	BaP	30_40		0.017242	Acp	1		0.166118	Chlorpyrifos	1		-0.059036	alpha.HCH	1
													-0.274134	beta.HCH	30_40		-0.354994	PFOA	30_40		2.56624	BaP	30_40		-0.149367	Acp	1		-0.130272	Chlorpyrifos	1		-0.059036	alpha.HCH	1
													-0.251648	beta.HCH	30_40		0.593409	PFOA	30_40		1.07661	BaP	30_40		-0.150011	Acp	1		-0.0427614	Chlorpyrifos	1		-0.0523619	alpha.HCH	1
													-0.250375	beta.HCH	30_40		-0.368818	PFOA	30_40		0.694596	BaP	30_40		-0.149859	Acp	1		-0.130272	Chlorpyrifos	1		-0.059036	alpha.HCH	1
													-0.284554	beta.HCH	30_40		-0.48614	PFOA	30_40		0.172063	BaP	30_40		-0.151659	Acp	1		-0.130272	Chlorpyrifos	1		-0.0548055	alpha.HCH	1
													0.38425	beta.HCH	30_40		-0.592368	PFOA	30_40		-0.586247	BaP	30_40		-0.145952	Acp	1		0.0615178	Chlorpyrifos	1		-0.0555213	alpha.HCH	1
													-0.246278	beta.HCH	30_40		-0.431804	PFOA	30_40		-0.586247	BaP	30_40		-0.151659	Acp	1		0.137443	Chlorpyrifos	1		-0.059036	alpha.HCH	1
													-0.276974	beta.HCH	30_40		-0.358626	PFOA	30_40		-0.586247	BaP	30_40		-0.150758	Acp	1		-0.0777805	Chlorpyrifos	1		-0.059036	alpha.HCH	1
													-0.296034	beta.HCH	30_40		-0.51485	PFOA	30_40		-0.432245	BaP	30_40		-0.149257	Acp	1		-0.118681	Chlorpyrifos	1		-0.059036	alpha.HCH	1
													-0.120451	beta.HCH	30_40		-0.483742	PFOA	30_40		-0.586247	BaP	30_40		-0.151659	Acp	1		-0.152993	Chlorpyrifos	1		-0.059036	alpha.HCH	1
													-0.253725	beta.HCH	30_40		-0.506742	PFOA	30_40		0.534199	BaP	30_40		-0.145993	Acp	1		-0.144257	Chlorpyrifos	1		-0.059036	alpha.HCH	1
													-0.0919129	beta.HCH	30_40		-0.425787	PFOA	30_40		0.565644	BaP	30_40		-0.0237972	Acp	1		-0.152993	Chlorpyrifos	1		-0.059036	alpha.HCH	1
													-0.272257	beta.HCH	30_40		-0.20297	PFOA	30_40		1.28184	BaP	30_40		-0.150104	Acp	1		-0.130272	Chlorpyrifos	1		-0.059036	alpha.HCH	1
													-0.291855	beta.HCH	30_40		-0.422583	PFOA	30_40		-0.586247	BaP	30_40		-0.151659	Acp	1		-0.152993	Chlorpyrifos	1		-0.059036	alpha.HCH	1
													-0.296034	beta.HCH	30_40		-0.184523	PFOA	30_40		-0.257177	BaP	30_40		-0.149005	Acp	1		-0.130272	Chlorpyrifos	1		-0.059036	alpha.HCH	1
													-0.293119	beta.HCH	30_40		-0.489505	PFOA	30_40		-0.575559	BaP	30_40		-0.151659	Acp	1		-0.152993	Chlorpyrifos	1		-0.059036	alpha.HCH	1
													-0.279075	beta.HCH	30_40		-0.56394	PFOA	30_40		0.617618	BaP	30_40		-0.151659	Acp	1		-0.152993	Chlorpyrifos	1		-0.059036	alpha.HCH	1
													-0.255452	beta.HCH	30_40		-0.443941	PFOA	30_40		1.49443	BaP	30_40		-0.151659	Acp	1		-0.152993	Chlorpyrifos	1		-0.059036	alpha.HCH	1
													-0.259347	beta.HCH	30_40		-0.396038	PFOA	30_40		0.364365	BaP	30_40		-0.147064	Acp	1		-0.130272	Chlorpyrifos	1		-0.059036	alpha.HCH	1
													-0.296034	beta.HCH	30_40		-0.45499	PFOA	30_40		0.524417	BaP	30_40		-0.151659	Acp	1		-0.152993	Chlorpyrifos	1		-0.059036	alpha.HCH	1
													-0.292627	beta.HCH	30_40		-0.506952	PFOA	30_40		1.10236	BaP	30_40		-0.0742211	Acp	1		-0.119547	Chlorpyrifos	1		-0.059036	alpha.HCH	1
													-0.284258	beta.HCH	30_40		-0.526013	PFOA	30_40		-0.585223	BaP	30_40		-0.149832	Acp	1		-0.130272	Chlorpyrifos	1		-0.059036	alpha.HCH	1
													-0.171007	beta.HCH	30_40		-0.628165	PFOA	30_40		0.382465	BaP	30_40		-0.149343	Acp	1		-0.130272	Chlorpyrifos	1		-0.059036	alpha.HCH	1
													-0.285176	beta.HCH	30_40		-0.511536	PFOA	30_40		0.598335	BaP	30_40		-0.111819	Acp	1		-0.130272	Chlorpyrifos	1		-0.059036	alpha.HCH	1
													-0.296034	beta.HCH	30_40		-0.493204	PFOA	30_40		-0.135893	BaP	30_40		-0.15157	Acp	1		0.447396	Chlorpyrifos	1		-0.059036	alpha.HCH	1
													-0.28793	beta.HCH	30_40		-0.531374	PFOA	30_40		-0.569567	BaP	30_40		-0.149567	Acp	1		-0.130272	Chlorpyrifos	1		-0.059036	alpha.HCH	1
													-0.292163	beta.HCH	30_40		-0.40264	PFOA	30_40		2.34371	BaP	30_40		-0.149424	Acp	1		-0.130272	Chlorpyrifos	1		-0.059036	alpha.HCH	1
													-0.292314	beta.HCH	30_40		-0.56368	PFOA	30_40		1.03434	BaP	30_40		-0.149145	Acp	1		-0.130272	Chlorpyrifos	1		-0.059036	alpha.HCH	1
													-0.294867	beta.HCH	30_40		-0.545245	PFOA	30_40		1.33781	BaP	30_40		-0.150058	Acp	1		-0.130272	Chlorpyrifos	1		-0.059036	alpha.HCH	1
													-0.285596	beta.HCH	30_40		-0.609537	PFOA	30_40		2.12594	BaP	30_40		-0.145684	Acp	1		-0.130272	Chlorpyrifos	1		-0.059036	alpha.HCH	1
													-0.254556	beta.HCH	30_40		-0.438846	PFOA	30_40		1.75444	BaP	30_40		0.270107	Acp	1		-0.152993	Chlorpyrifos	1		-0.059036	alpha.HCH	1
													-0.288587	beta.HCH	30_40		-0.326586	PFOA	30_40		-0.586247	BaP	30_40		-0.150116	Acp	1		-0.130272	Chlorpyrifos	1		-0.059036	alpha.HCH	1
													-0.239897	beta.HCH	30_40		-0.276758	PFOA	30_40		0.427204	BaP	30_40		-0.150386	Acp	1		-0.0421553	Chlorpyrifos	1		-0.059036	alpha.HCH	1
													-0.277346	beta.HCH	30_40		-0.510053	PFOA	30_40		0.350002	BaP	30_40		-0.147472	Acp	1		-0.130272	Chlorpyrifos	1		-0.059036	alpha.HCH	1
													-0.267923	beta.HCH	30_40		-0.491314	PFOA	30_40		-0.582529	BaP	30_40		-0.151319	Acp	1		-0.130272	Chlorpyrifos	1		-0.059036	alpha.HCH	1
													-0.296034	beta.HCH	30_40		-0.577224	PFOA	30_40		-0.159446	BaP	30_40		-0.150731	Acp	1		-0.130272	Chlorpyrifos	1		-0.059036	alpha.HCH	1
													-0.256463	beta.HCH	30_40		-0.596	PFOA	30_40		-0.586247	BaP	30_40		-0.151659	Acp	1		-0.152993	Chlorpyrifos	1		-0.059036	alpha.HCH	1
													-0.284525	beta.HCH	30_40		-0.544232	PFOA	30_40		-0.165551	BaP	30_40		-0.150227	Acp	1		-0.130272	Chlorpyrifos	1		-0.059036	alpha.HCH	1
													-0.250676	beta.HCH	30_40		-0.597503	PFOA	30_40		-0.586247	BaP	30_40		-0.149465	Acp	1		-0.130272	Chlorpyrifos	1		-0.059036	alpha.HCH	1
													-0.253013	beta.HCH	30_40		0.19988	PFOA	30_40		-0.349971	BaP	30_40		-0.149238	Acp	1		-0.130272	Chlorpyrifos	1		-0.059036	alpha.HCH	1
													-0.267714	beta.HCH	30_40		1.46625	PFOA	30_40		-0.532413	BaP	30_40		-0.143045	Acp	1		-0.130272	Chlorpyrifos	1		-0.059036	alpha.HCH	1
													-0.26374	beta.HCH	30_40		0.565169	PFOA	30_40		-0.269194	BaP	30_40		-0.150517	Acp	1		-0.0882185	Chlorpyrifos	1		-0.059036	alpha.HCH	1
													-0.294111	beta.HCH	30_40		0.480089	PFOA	30_40		-0.586247	BaP	30_40		-0.149696	Acp	1		-0.130272	Chlorpyrifos	1		-0.059036	alpha.HCH	1
													0.0908212	beta.HCH	30_40		0.0844571	PFOA	30_40		-0.586247	BaP	30_40		-0.146699	Acp	1		-0.130272	Chlorpyrifos	1		-0.059036	alpha.HCH	1
													-0.28838	beta.HCH	30_40		0.225433	PFOA	30_40		-0.517798	BaP	30_40		-0.150724	Acp	1		-0.130272	Chlorpyrifos	1		-0.059036	alpha.HCH	1
													-0.253364	beta.HCH	30_40		1.33776	PFOA	30_40		-0.586247	BaP	30_40		-0.149297	Acp	1		-0.130272	Chlorpyrifos	1		-0.059036	alpha.HCH	1
													-0.282981	beta.HCH	30_40		0.828004	PFOA	30_40		-0.242198	BaP	30_40		-0.151659	Acp	1		-0.0842355	Chlorpyrifos	1		-0.059036	alpha.HCH	1
													-0.258808	beta.HCH	30_40		1.00873	PFOA	30_40		-0.349991	BaP	30_40		-0.151659	Acp	1		-0.130272	Chlorpyrifos	1		-0.059036	alpha.HCH	1
													-0.263903	beta.HCH	30_40		0.739154	PFOA	30_40		-0.538991	BaP	30_40		-0.149402	Acp	1		-0.130272	Chlorpyrifos	1		-0.059036	alpha.HCH	1
													-0.254799	beta.HCH	30_40		0.52277	PFOA	30_40		0.157991	BaP	30_40		-0.149207	Acp	1		-0.130272	Chlorpyrifos	1		-0.059036	alpha.HCH	1
													-0.281522	beta.HCH	30_40		2.00601	PFOA	30_40		-0.515666	BaP	30_40		-0.151228	Acp	1		-0.130272	Chlorpyrifos	1		-0.059036	alpha.HCH	1
													-0.232476	beta.HCH	30_40		0.314275	PFOA	30_40		-0.517235	BaP	30_40		-0.0406622	Acp	1		-0.130272	Chlorpyrifos	1		-0.055793	alpha.HCH	1
													-0.205884	beta.HCH	30_40		0.056548	PFOA	30_40		-0.586247	BaP	30_40		-0.151659	Acp	1		-0.130272	Chlorpyrifos	1		-0.059036	alpha.HCH	1
													-0.248278	beta.HCH	30_40		-0.257103	PFOA	30_40		-0.586247	BaP	30_40		-0.151659	Acp	1		-0.130272	Chlorpyrifos	1		-0.059036	alpha.HCH	1
													-0.296034	beta.HCH	30_40		1.18006	PFOA	30_40		0.185557	BaP	30_40		-0.151659	Acp	1		-0.130272	Chlorpyrifos	1		-0.059036	alpha.HCH	1
													-0.144283	beta.HCH	30_40		0.245282	PFOA	30_40		-0.508454	BaP	30_40		-0.0743022	Acp	1		-0.152993	Chlorpyrifos	1		-0.059036	alpha.HCH	1
													-0.281948	beta.HCH	30_40		0.759096	PFOA	30_40		-0.343886	BaP	30_40		-0.149821	Acp	1		0.0904076	Chlorpyrifos	1		-0.059036	alpha.HCH	1
													-0.254311	beta.HCH	30_40		-0.187402	PFOA	30_40		-0.586247	BaP	30_40		-0.119169	Acp	1		-0.122948	Chlorpyrifos	1		-0.059036	alpha.HCH	1
													-0.192004	beta.HCH	30_40		-0.0358218	PFOA	30_40		-0.586247	BaP	30_40		-0.14886	Acp	1		-0.130272	Chlorpyrifos	1		-0.059036	alpha.HCH	1
													-0.194073	beta.HCH	30_40		0.0877413	PFOA	30_40		-0.324977	BaP	30_40		-0.147028	Acp	1		-0.0863529	Chlorpyrifos	1		-0.059036	alpha.HCH	1
													-0.260636	beta.HCH	30_40		-0.205612	PFOA	30_40		-0.586247	BaP	30_40		-0.15044	Acp	1		-0.130272	Chlorpyrifos	1		-0.0558216	alpha.HCH	1
													-0.269798	beta.HCH	30_40		-0.137574	PFOA	30_40		-0.586247	BaP	30_40		-0.0576457	Acp	1		-0.130272	Chlorpyrifos	1		-0.059036	alpha.HCH	1
													-0.245166	beta.HCH	30_40		0.0166957	PFOA	30_40		-0.585058	BaP	30_40		-0.151659	Acp	1		-0.130272	Chlorpyrifos	1		-0.059036	alpha.HCH	1
													-0.178562	beta.HCH	30_40		-0.0646425	PFOA	30_40		-0.57901	BaP	30_40		-0.0576791	Acp	1		-0.152993	Chlorpyrifos	1		-0.059036	alpha.HCH	1
													-0.287438	beta.HCH	30_40		-0.153436	PFOA	30_40		1.01381	BaP	30_40		-0.144578	Acp	1		-0.130272	Chlorpyrifos	1		-0.059036	alpha.HCH	1
													-0.219144	beta.HCH	30_40		-0.0402766	PFOA	30_40		-0.569621	BaP	30_40		0.416728	Acp	1		-0.152993	Chlorpyrifos	1		-0.0513489	alpha.HCH	1
													-0.277798	beta.HCH	30_40		0.392947	PFOA	30_40		-0.586247	BaP	30_40		0.977796	Acp	1		-0.152993	Chlorpyrifos	1		-0.0287129	alpha.HCH	1
													-0.276029	beta.HCH	30_40		-0.367295	PFOA	30_40		-0.495417	BaP	30_40		-0.144212	Acp	1		0.222941	Chlorpyrifos	1		-0.0488612	alpha.HCH	1
													-0.280505	beta.HCH	30_40		-0.0258567	PFOA	30_40		-0.586247	BaP	30_40		-0.151659	Acp	1		-0.152993	Chlorpyrifos	1		-0.059036	alpha.HCH	1
													-0.259208	beta.HCH	30_40		-0.183159	PFOA	30_40		-0.586247	BaP	30_40		-0.151659	Acp	1		-0.152993	Chlorpyrifos	1		-0.059036	alpha.HCH	1
													-0.272465	beta.HCH	30_40		-0.36914	PFOA	30_40		-0.586247	BaP	30_40		-0.151659	Acp	1		-0.152993	Chlorpyrifos	1		-0.0542152	alpha.HCH	1
													-0.267003	beta.HCH	30_40		-0.285215	PFOA	30_40		-0.586247	BaP	30_40		-0.151659	Acp	1		-0.152993	Chlorpyrifos	1		-0.059036	alpha.HCH	1
													-0.283349	beta.HCH	30_40		-0.00912873	PFOA	30_40		-0.586247	BaP	30_40		-0.151659	Acp	1		-0.152993	Chlorpyrifos	1		-0.059036	alpha.HCH	1
													-0.274162	beta.HCH	30_40		-0.186721	PFOA	30_40		-0.0462352	BaP	30_40		0.826406	Acp	1		-0.152993	Chlorpyrifos	1		-0.0440768	alpha.HCH	1
													-0.284048	beta.HCH	30_40		-0.50367	PFOA	30_40		-0.428389	BaP	30_40		0.511572	Acp	1		-0.152993	Chlorpyrifos	1		-0.059036	alpha.HCH	1
													-0.279211	beta.HCH	30_40		-0.213187	PFOA	30_40		1.07486	BaP	30_40		-0.151659	Acp	1		-0.0781568	Chlorpyrifos	1		-0.059036	alpha.HCH	1
													-0.292286	beta.HCH	30_40		-0.538254	PFOA	30_40		-0.586247	BaP	30_40		-0.151659	Acp	1		-0.124365	Chlorpyrifos	1		-0.059036	alpha.HCH	1
													-0.248829	beta.HCH	30_40		-0.465541	PFOA	30_40		-0.586247	BaP	30_40		-0.151659	Acp	1		0.0717896	Chlorpyrifos	1		-0.059036	alpha.HCH	1
													-0.250279	beta.HCH	30_40		-0.455307	PFOA	30_40		-0.458149	BaP	30_40		-0.151203	Acp	1		-0.120621	Chlorpyrifos	1		-0.059036	alpha.HCH	1
													-0.291714	beta.HCH	30_40		-0.443582	PFOA	30_40		-0.586247	BaP	30_40		-0.149611	Acp	1		0.0120537	Chlorpyrifos	1		-0.059036	alpha.HCH	1
													-0.279929	beta.HCH	30_40		-0.491781	PFOA	30_40		-0.586247	BaP	30_40		-0.151563	Acp	1		0.341142	Chlorpyrifos	1		-0.059036	alpha.HCH	1
													-0.289354	beta.HCH	30_40		-0.611247	PFOA	30_40		-0.586247	BaP	30_40		-0.149884	Acp	1		-0.00549019	Chlorpyrifos	1		-0.059036	alpha.HCH	1
													-0.282682	beta.HCH	30_40		0.11251	PFOA	30_40		-0.586247	BaP	30_40		-0.150375	Acp	1		0.306018	Chlorpyrifos	1		-0.059036	alpha.HCH	1
													-0.276157	beta.HCH	30_40		0.136239	PFOA	30_40		0.368366	BaP	30_40		-0.148868	Acp	1		0.569545	Chlorpyrifos	1		-0.0501084	alpha.HCH	1
													-0.276816	beta.HCH	30_40		0.918829	PFOA	30_40		3.72197	BaP	30_40		-0.151659	Acp	1		0.0845437	Chlorpyrifos	1		-0.0519876	alpha.HCH	1
													0.146751	beta.HCH	30_40		0.69363	PFOA	30_40		-0.586247	BaP	30_40		-0.151659	Acp	1		0.265502	Chlorpyrifos	1		-0.059036	alpha.HCH	1
													0.133578	beta.HCH	30_40		-0.578093	PFOA	30_40		-0.57446	BaP	30_40		-0.150506	Acp	1		-0.00657896	Chlorpyrifos	1		-0.059036	alpha.HCH	1
													-0.231344	beta.HCH	30_40		-0.382384	PFOA	30_40		1.55316	BaP	30_40		-0.149574	Acp	1		0.119979	Chlorpyrifos	1		-0.059036	alpha.HCH	1
													-0.211385	beta.HCH	30_40		-0.375284	PFOA	30_40		-0.586247	BaP	30_40		-0.148172	Acp	1		0.158605	Chlorpyrifos	1		-0.059036	alpha.HCH	1
													-0.257907	beta.HCH	30_40		-0.370088	PFOA	30_40		1.81292	BaP	30_40		-0.150725	Acp	1		-0.130272	Chlorpyrifos	1		-0.059036	alpha.HCH	1
													-0.267863	beta.HCH	30_40		-0.516582	PFOA	30_40		0.278385	BaP	30_40		-0.15014	Acp	1		-0.127897	Chlorpyrifos	1		-0.059036	alpha.HCH	1
													-0.194034	beta.HCH	30_40		-0.536376	PFOA	30_40		-0.433684	BaP	30_40		-0.149886	Acp	1		0.220785	Chlorpyrifos	1		-0.059036	alpha.HCH	1
													-0.296034	beta.HCH	30_40		-0.662598	PFOA	30_40		-0.343641	BaP	30_40		-0.15151	Acp	1		-0.130272	Chlorpyrifos	1		-0.059036	alpha.HCH	1
													-0.126067	beta.HCH	30_40		-0.530534	PFOA	30_40		1.66116	BaP	30_40		-0.146017	Acp	1		0.167394	Chlorpyrifos	1		-0.059036	alpha.HCH	1
													-0.278826	beta.HCH	30_40		-0.653459	PFOA	30_40		-0.0706437	BaP	30_40		-0.150358	Acp	1		0.364922	Chlorpyrifos	1		-0.059036	alpha.HCH	1
													-0.291855	beta.HCH	30_40		-0.45604	PFOA	30_40		-0.586247	BaP	30_40		-0.149398	Acp	1		0.169261	Chlorpyrifos	1		-0.0529029	alpha.HCH	1
													-0.27462	beta.HCH	30_40		-0.633014	PFOA	30_40		-0.577545	BaP	30_40		-0.149408	Acp	1		-0.130272	Chlorpyrifos	1		-0.059036	alpha.HCH	1
													-0.296034	beta.HCH	30_40		-0.646571	PFOA	30_40		-0.180222	BaP	30_40		-0.151402	Acp	1		-0.130272	Chlorpyrifos	1		-0.059036	alpha.HCH	1
													-0.250039	beta.HCH	30_40		-0.619432	PFOA	30_40		-0.413474	BaP	30_40		-0.15162	Acp	1		-0.130272	Chlorpyrifos	1		-0.059036	alpha.HCH	1
													-0.279478	beta.HCH	30_40		-0.498881	PFOA	30_40		-0.464129	BaP	30_40		-0.149668	Acp	1		0.0437856	Chlorpyrifos	1		-0.059036	alpha.HCH	1
													-0.274286	beta.HCH	30_40		0.515402	PFOA	30_40		0.176757	BaP	30_40		-0.151058	Acp	1		0.160053	Chlorpyrifos	1		-0.059036	alpha.HCH	1
													-0.2728	beta.HCH	30_40		0.243313	PFOA	30_40		-0.583487	BaP	30_40		-0.149469	Acp	1		-0.130272	Chlorpyrifos	1		-0.0168518	alpha.HCH	1
													-0.282254	beta.HCH	30_40		-0.607127	PFOA	30_40		-0.0385085	BaP	30_40		-0.150624	Acp	1		-0.130272	Chlorpyrifos	1		-0.059036	alpha.HCH	1
													-0.255498	beta.HCH	30_40		-0.408756	PFOA	30_40		-0.586247	BaP	30_40		-0.15155	Acp	1		-0.130272	Chlorpyrifos	1		-0.059036	alpha.HCH	1
													-0.285414	beta.HCH	30_40		-0.518446	PFOA	30_40		0.617702	BaP	30_40		-0.151335	Acp	1		-0.130272	Chlorpyrifos	1		-0.059036	alpha.HCH	1
													-0.290368	beta.HCH	30_40		-0.596162	PFOA	30_40		0.613977	BaP	30_40		-0.149955	Acp	1		0.13376	Chlorpyrifos	1		-0.059036	alpha.HCH	1
													-0.229304	beta.HCH	30_40		-0.575164	PFOA	30_40		-0.538951	BaP	30_40		-0.15057	Acp	1		-0.130272	Chlorpyrifos	1		-0.059036	alpha.HCH	1
													-0.273136	beta.HCH	30_40		-0.422864	PFOA	30_40		0.13553	BaP	30_40		-0.151659	Acp	1		-0.130272	Chlorpyrifos	1		-0.059036	alpha.HCH	1
													-0.238818	beta.HCH	30_40		-0.595652	PFOA	30_40		-0.544928	BaP	30_40		-0.151659	Acp	1		-0.130272	Chlorpyrifos	1		-0.059036	alpha.HCH	1
													-0.237833	beta.HCH	30_40		-0.274945	PFOA	30_40		-0.542895	BaP	30_40		-0.147605	Acp	1		0.230445	Chlorpyrifos	1		-0.059036	alpha.HCH	1
													-0.272274	beta.HCH	30_40		-0.584275	PFOA	30_40		-0.21325	BaP	30_40		-0.151659	Acp	1		-0.130272	Chlorpyrifos	1		-0.059036	alpha.HCH	1
													-0.250361	beta.HCH	30_40		-0.446946	PFOA	30_40		-0.539479	BaP	30_40		-0.151659	Acp	1		-0.130272	Chlorpyrifos	1		-0.059036	alpha.HCH	1
													-0.243477	beta.HCH	30_40		-0.0935836	PFOA	30_40		-0.586247	BaP	30_40		-0.151659	Acp	1		-0.130272	Chlorpyrifos	1		-0.059036	alpha.HCH	1
													-0.0136286	beta.HCH	30_40		0.00463121	PFOA	30_40		-0.553813	BaP	30_40		-0.151659	Acp	1		-0.130272	Chlorpyrifos	1		-0.059036	alpha.HCH	1
													-0.0809078	beta.HCH	30_40		-0.0225117	PFOA	30_40		-0.586247	BaP	30_40		-0.150616	Acp	1		-0.130272	Chlorpyrifos	1		-0.059036	alpha.HCH	1
													-0.239301	beta.HCH	30_40		-0.374894	PFOA	30_40		-0.526935	BaP	30_40		-0.151659	Acp	1		-0.130272	Chlorpyrifos	1		-0.059036	alpha.HCH	1
													-0.241606	beta.HCH	30_40		-0.355201	PFOA	30_40		-0.542732	BaP	30_40		0.169741	Acp	1		-0.152993	Chlorpyrifos	1		-0.0541199	alpha.HCH	1
													-0.294838	beta.HCH	30_40		-0.603361	PFOA	30_40		0.41242	BaP	30_40		-0.146953	Acp	1		0.1698	Chlorpyrifos	1		-0.059036	alpha.HCH	1
													-0.282129	beta.HCH	30_40		-0.623792	PFOA	30_40		-0.356896	BaP	30_40		-0.145493	Acp	1		-0.136084	Chlorpyrifos	1		-0.059036	alpha.HCH	1
													-0.222223	beta.HCH	30_40		-0.635623	PFOA	30_40		-0.549564	BaP	30_40		0.082276	Acp	1		-0.152993	Chlorpyrifos	1		-0.0564228	alpha.HCH	1
													-0.296034	beta.HCH	30_40		-0.556161	PFOA	30_40		-0.462027	BaP	30_40		-0.0731478	Acp	1		-0.152993	Chlorpyrifos	1		-0.059036	alpha.HCH	1
													-0.296034	beta.HCH	30_40		-0.491949	PFOA	30_40		-0.553284	BaP	30_40		0.114948	Acp	1		-0.152993	Chlorpyrifos	1		-0.059036	alpha.HCH	1
													-0.231431	beta.HCH	30_40		-0.420305	PFOA	30_40		-0.586247	BaP	30_40		-0.0776457	Acp	1		-0.0798821	Chlorpyrifos	1		-0.059036	alpha.HCH	1
													-0.268756	beta.HCH	30_40		-0.503854	PFOA	30_40		-0.147013	BaP	30_40		-0.111809	Acp	1		-0.130272	Chlorpyrifos	1		-0.059036	alpha.HCH	1
													-0.285184	beta.HCH	30_40		-0.622401	PFOA	30_40		0.000169018	BaP	30_40		-0.151659	Acp	1		-0.139587	Chlorpyrifos	1		-0.0510014	alpha.HCH	1
													-0.239754	beta.HCH	30_40		-0.575343	PFOA	30_40		-0.549787	BaP	30_40		-0.151659	Acp	1		-0.152993	Chlorpyrifos	1		-0.059036	alpha.HCH	1
													-0.192577	beta.HCH	30_40		-0.686194	PFOA	30_40		-0.586247	BaP	30_40		-0.151659	Acp	1		-0.123251	Chlorpyrifos	1		-0.059036	alpha.HCH	1
													-0.284017	beta.HCH	30_40		-0.595246	PFOA	30_40		0.184206	BaP	30_40		-0.151659	Acp	1		-0.130272	Chlorpyrifos	1		-0.059036	alpha.HCH	1
													-0.283064	beta.HCH	30_40		-0.479954	PFOA	30_40		-0.317257	BaP	30_40		-0.149738	Acp	1		-0.130272	Chlorpyrifos	1		-0.059036	alpha.HCH	1
													-0.263769	beta.HCH	30_40		-0.650118	PFOA	30_40		-0.586247	BaP	30_40		-0.151659	Acp	1		-0.152993	Chlorpyrifos	1		-0.059036	alpha.HCH	1
													-0.291855	beta.HCH	30_40		-0.420022	PFOA	30_40		-0.586247	BaP	30_40		0.199413	Acp	1		-0.130272	Chlorpyrifos	1		-0.059036	alpha.HCH	1
													-0.276456	beta.HCH	30_40		-0.585908	PFOA	30_40		0.347431	BaP	30_40		-0.149694	Acp	1		0.339428	Chlorpyrifos	1		-0.059036	alpha.HCH	1
													-0.282016	beta.HCH	30_40		-0.436235	PFOA	30_40		-0.586247	BaP	30_40		-0.151659	Acp	1		-0.130272	Chlorpyrifos	1		-0.059036	alpha.HCH	1
													-0.286636	beta.HCH	30_40		-0.557565	PFOA	30_40		-0.580186	BaP	30_40		-0.151659	Acp	1		-0.130272	Chlorpyrifos	1		-0.059036	alpha.HCH	1
													-0.117074	beta.HCH	30_40		-0.576626	PFOA	30_40		-0.586247	BaP	30_40		0.00238312	Acp	1		-0.146589	Chlorpyrifos	1		-0.059036	alpha.HCH	1
													-0.269459	beta.HCH	30_40		-0.563326	PFOA	30_40		-0.586247	BaP	30_40		-0.00795114	Acp	1		-0.130272	Chlorpyrifos	1		-0.059036	alpha.HCH	1
													-0.284624	beta.HCH	30_40		-0.509701	PFOA	30_40		0.14325	BaP	30_40		-0.147828	Acp	1		0.51126	Chlorpyrifos	1		-0.059036	alpha.HCH	1
													-0.274048	beta.HCH	30_40		-0.575165	PFOA	30_40		-0.586247	BaP	30_40		0.151076	Acp	1		-0.130272	Chlorpyrifos	1		-0.059036	alpha.HCH	1
													-0.293047	beta.HCH	30_40		-0.44652	PFOA	30_40		-0.586247	BaP	30_40		-0.0486963	Acp	1		-0.130272	Chlorpyrifos	1		-0.059036	alpha.HCH	1
													-0.278658	beta.HCH	30_40		-0.488709	PFOA	30_40		0.353778	BaP	30_40		0.1147	Acp	1		-0.130272	Chlorpyrifos	1		-0.059036	alpha.HCH	1
													-0.289179	beta.HCH	30_40		-0.479816	PFOA	30_40		0.403982	BaP	30_40		-0.149688	Acp	1		0.131498	Chlorpyrifos	1		-0.059036	alpha.HCH	1
													-0.263539	beta.HCH	30_40		-0.641609	PFOA	30_40		-0.586247	BaP	30_40		-0.148628	Acp	1		0.267677	Chlorpyrifos	1		-0.059036	alpha.HCH	1
													-0.282429	beta.HCH	30_40		-0.192078	PFOA	30_40		-0.586247	BaP	30_40		-0.150987	Acp	1		0.0661137	Chlorpyrifos	1		-0.059036	alpha.HCH	1
													-0.275923	beta.HCH	30_40		-0.579376	PFOA	30_40		-0.093253	BaP	30_40		-0.151659	Acp	1		-0.115439	Chlorpyrifos	1		-0.059036	alpha.HCH	1
													-0.244774	beta.HCH	30_40		-0.546295	PFOA	30_40		-0.232028	BaP	30_40		-0.150577	Acp	1		0.235023	Chlorpyrifos	1		-0.059036	alpha.HCH	1
													-0.265324	beta.HCH	30_40		-0.544954	PFOA	30_40		-0.432487	BaP	30_40		-0.150401	Acp	1		0.240919	Chlorpyrifos	1		-0.059036	alpha.HCH	1
													-0.242245	beta.HCH	30_40		-0.415097	PFOA	30_40		-0.375117	BaP	30_40		-0.151493	Acp	1		0.465775	Chlorpyrifos	1		-0.059036	alpha.HCH	1
													-0.288534	beta.HCH	30_40		-0.476269	PFOA	30_40		-0.0747811	BaP	30_40		-0.150576	Acp	1		0.191781	Chlorpyrifos	1		-0.059036	alpha.HCH	1
													-0.266647	beta.HCH	30_40		-0.524005	PFOA	30_40		-0.586247	BaP	30_40		-0.149743	Acp	1		-0.100798	Chlorpyrifos	1		-0.0510962	alpha.HCH	1
													-0.287125	beta.HCH	30_40		-0.501919	PFOA	30_40		-0.288551	BaP	30_40		-0.145393	Acp	1		0.295629	Chlorpyrifos	1		-0.059036	alpha.HCH	1
													-0.282801	beta.HCH	30_40		-0.574921	PFOA	30_40		-0.586247	BaP	30_40		-0.151659	Acp	1		-0.0813374	Chlorpyrifos	1		-0.059036	alpha.HCH	1
													-0.268639	beta.HCH	30_40		-0.630167	PFOA	30_40		-0.277032	BaP	30_40		-0.150481	Acp	1		0.124996	Chlorpyrifos	1		-0.059036	alpha.HCH	1
													-0.280937	beta.HCH	30_40		-0.365201	PFOA	30_40		-0.586247	BaP	30_40		-0.151659	Acp	1		0.18606	Chlorpyrifos	1		-0.059036	alpha.HCH	1
													-0.27776	beta.HCH	30_40		-0.556209	PFOA	30_40		-0.483123	BaP	30_40		-0.144739	Acp	1		0.205147	Chlorpyrifos	1		-0.0362553	alpha.HCH	1
													-0.276467	beta.HCH	30_40		-0.51921	PFOA	30_40		-0.572096	BaP	30_40		-0.148415	Acp	1		0.101795	Chlorpyrifos	1		-0.059036	alpha.HCH	1
													-0.278959	beta.HCH	30_40		-0.404195	PFOA	30_40		-0.278368	BaP	30_40		-0.151659	Acp	1		-0.152993	Chlorpyrifos	1		-0.059036	alpha.HCH	1
													-0.292311	beta.HCH	30_40		-0.555897	PFOA	30_40		-0.205734	BaP	30_40		-0.149159	Acp	1		-0.0563864	Chlorpyrifos	1		-0.049116	alpha.HCH	1
													-0.286917	beta.HCH	30_40		-0.468303	PFOA	30_40		-0.0182247	BaP	30_40		-0.149417	Acp	1		-0.130272	Chlorpyrifos	1		-0.059036	alpha.HCH	1
													-0.288217	beta.HCH	30_40		-0.573312	PFOA	30_40		-0.21694	BaP	30_40		-0.105297	Acp	1		0.180491	Chlorpyrifos	1		-0.059036	alpha.HCH	1
													-0.283965	beta.HCH	30_40		-0.505463	PFOA	30_40		-0.586247	BaP	30_40		-0.150853	Acp	1		-0.124561	Chlorpyrifos	1		-0.059036	alpha.HCH	1
													-0.294281	beta.HCH	30_40		-0.471213	PFOA	30_40		0.00262682	BaP	30_40		-0.149988	Acp	1		0.240855	Chlorpyrifos	1		-0.059036	alpha.HCH	1
													-0.296034	beta.HCH	30_40		-0.506499	PFOA	30_40		-0.510392	BaP	30_40		-0.150238	Acp	1		0.00642013	Chlorpyrifos	1		-0.0544328	alpha.HCH	1
													-0.270316	beta.HCH	30_40		-0.564336	PFOA	30_40		-0.34304	BaP	30_40		-0.151659	Acp	1		-0.0960368	Chlorpyrifos	1		-0.059036	alpha.HCH	1
													-0.148342	beta.HCH	30_40		-0.561316	PFOA	30_40		-0.586247	BaP	30_40		-0.151305	Acp	1		-0.130272	Chlorpyrifos	1		-0.059036	alpha.HCH	1
													-0.213307	beta.HCH	30_40		-0.590053	PFOA	30_40		-0.188188	BaP	30_40		-0.147289	Acp	1		-0.0343617	Chlorpyrifos	1		-0.059036	alpha.HCH	1
													-0.230377	beta.HCH	30_40		-0.444809	PFOA	30_40		-0.146315	BaP	30_40		-0.14903	Acp	1		0.104675	Chlorpyrifos	1		-0.059036	alpha.HCH	1
													-0.216724	beta.HCH	30_40		-0.415922	PFOA	30_40		0.0494558	BaP	30_40		-0.150512	Acp	1		-0.130272	Chlorpyrifos	1		-0.059036	alpha.HCH	1
													-0.00799536	beta.HCH	30_40		-0.513208	PFOA	30_40		0.370686	BaP	30_40		-0.151101	Acp	1		0.0747356	Chlorpyrifos	1		-0.0539606	alpha.HCH	1
													-0.0888452	beta.HCH	30_40		-0.614313	PFOA	30_40		-0.398517	BaP	30_40		-0.150103	Acp	1		0.118102	Chlorpyrifos	1		-0.059036	alpha.HCH	1
													-0.122831	beta.HCH	30_40		-0.518093	PFOA	30_40		-0.586247	BaP	30_40		-0.150452	Acp	1		-0.130272	Chlorpyrifos	1		-0.059036	alpha.HCH	1
													0.196692	beta.HCH	30_40		-0.413476	PFOA	30_40		-0.586247	BaP	30_40		-0.151447	Acp	1		-0.130272	Chlorpyrifos	1		-0.059036	alpha.HCH	1
													-0.209328	beta.HCH	30_40		-0.504844	PFOA	30_40		-0.186047	BaP	30_40		-0.151301	Acp	1		-0.130272	Chlorpyrifos	1		-0.059036	alpha.HCH	1
													-0.144241	beta.HCH	30_40		-0.583086	PFOA	30_40		0.107239	BaP	30_40		-0.151221	Acp	1		-0.130272	Chlorpyrifos	1		-0.059036	alpha.HCH	1
													-0.0144018	beta.HCH	30_40		-0.612708	PFOA	30_40		0.4286	BaP	30_40		-0.149669	Acp	1		0.393797	Chlorpyrifos	1		-0.0561769	alpha.HCH	1
													-0.222891	beta.HCH	30_40		-0.422502	PFOA	30_40		0.776795	BaP	30_40		-0.15079	Acp	1		-0.0349342	Chlorpyrifos	1		-0.059036	alpha.HCH	1
													0.318251	beta.HCH	30_40		-0.321144	PFOA	30_40		0.736715	BaP	30_40		-0.151659	Acp	1		0.0910937	Chlorpyrifos	1		-0.046072	alpha.HCH	1
													-0.118149	beta.HCH	30_40		-0.421826	PFOA	30_40		0.681756	BaP	30_40		-0.151659	Acp	1		0.118874	Chlorpyrifos	1		-0.059036	alpha.HCH	1
													-0.246159	beta.HCH	30_40		-0.615273	PFOA	30_40		-0.586247	BaP	30_40		-0.151447	Acp	1		-0.130272	Chlorpyrifos	1		-0.059036	alpha.HCH	1
													-0.267513	beta.HCH	30_40		-0.453284	PFOA	30_40		0.477823	BaP	30_40		-0.150826	Acp	1		-0.130272	Chlorpyrifos	1		-0.059036	alpha.HCH	1
													-0.284995	beta.HCH	30_40		-0.560171	PFOA	30_40		0.520686	BaP	30_40		-0.150614	Acp	1		-0.122754	Chlorpyrifos	1		-0.0403609	alpha.HCH	1
													-0.247804	beta.HCH	30_40		-0.58314	PFOA	30_40		0.506751	BaP	30_40		-0.150134	Acp	1		-0.130272	Chlorpyrifos	1		-0.059036	alpha.HCH	1
													0.508515	beta.HCH	30_40		-0.634806	PFOA	30_40		0.472441	BaP	30_40		-0.149505	Acp	1		0.207217	Chlorpyrifos	1		-0.0469897	alpha.HCH	1
													-0.260341	beta.HCH	30_40		-0.338934	PFOA	30_40		0.99661	BaP	30_40		-0.150372	Acp	1		-0.130272	Chlorpyrifos	1		-0.059036	alpha.HCH	1
													-0.117871	beta.HCH	30_40		-0.545226	PFOA	30_40		-0.586247	BaP	30_40		-0.151659	Acp	1		-0.130272	Chlorpyrifos	1		-0.059036	alpha.HCH	1
													-0.278254	beta.HCH	30_40		-0.639763	PFOA	30_40		-0.368297	BaP	30_40		-0.117852	Acp	1		-0.0724402	Chlorpyrifos	1		-0.059036	alpha.HCH	1
													-0.133205	beta.HCH	30_40		-0.605306	PFOA	30_40		0.55808	BaP	30_40		-0.151659	Acp	1		-0.130272	Chlorpyrifos	1		-0.059036	alpha.HCH	1
													-0.27123	beta.HCH	30_40		-0.62277	PFOA	30_40		0.580418	BaP	30_40		-0.151617	Acp	1		-0.115974	Chlorpyrifos	1		-0.059036	alpha.HCH	1
													-0.254999	beta.HCH	30_40		-0.649984	PFOA	30_40		0.0909932	BaP	30_40		-0.14992	Acp	1		0.127542	Chlorpyrifos	1		-0.059036	alpha.HCH	1
													-0.252199	beta.HCH	30_40		-0.503551	PFOA	30_40		-0.213457	BaP	30_40		-0.151083	Acp	1		-0.0646533	Chlorpyrifos	1		-0.0491835	alpha.HCH	1
													-0.25558	beta.HCH	30_40		-0.619716	PFOA	30_40		2.09816	BaP	30_40		-0.149097	Acp	1		-0.0138306	Chlorpyrifos	1		-0.059036	alpha.HCH	1
													0.618476	beta.HCH	30_40		-0.509646	PFOA	30_40		0.774964	BaP	30_40		-0.150522	Acp	1		-0.0394118	Chlorpyrifos	1		-0.059036	alpha.HCH	1
													-0.2401	beta.HCH	30_40		-0.618918	PFOA	30_40		-0.245353	BaP	30_40		-0.151659	Acp	1		-0.130272	Chlorpyrifos	1		-0.059036	alpha.HCH	1
													-0.242076	beta.HCH	30_40		-0.5297	PFOA	30_40		0.0694249	BaP	30_40		-0.151047	Acp	1		-0.13015	Chlorpyrifos	1		-0.059036	alpha.HCH	1
													-0.268802	beta.HCH	30_40		-0.548019	PFOA	30_40		0.110675	BaP	30_40		-0.151659	Acp	1		-0.152993	Chlorpyrifos	1		-0.059036	alpha.HCH	1
													-0.0640354	beta.HCH	30_40		-0.502674	PFOA	30_40		-0.527744	BaP	30_40		-0.151659	Acp	1		-0.145535	Chlorpyrifos	1		-0.054273	alpha.HCH	1
													0.142105	beta.HCH	30_40		-0.608356	PFOA	30_40		-0.586247	BaP	30_40		-0.124969	Acp	1		-0.130272	Chlorpyrifos	1		-0.059036	alpha.HCH	1
													-0.0813454	beta.HCH	30_40		-0.534096	PFOA	30_40		2.84442	BaP	30_40		-0.151659	Acp	1		-0.130272	Chlorpyrifos	1		-0.059036	alpha.HCH	1
													-0.296034	beta.HCH	30_40		-0.613701	PFOA	30_40		-0.586247	BaP	30_40		-0.110204	Acp	1		-0.152993	Chlorpyrifos	1		-0.059036	alpha.HCH	1
													-0.296034	beta.HCH	30_40		-0.581611	PFOA	30_40		-0.586247	BaP	30_40		-0.151659	Acp	1		-0.130272	Chlorpyrifos	1		-0.059036	alpha.HCH	1
													-0.206795	beta.HCH	30_40		-0.576763	PFOA	30_40		-0.469891	BaP	30_40		-0.149816	Acp	1		-0.152993	Chlorpyrifos	1		-0.059036	alpha.HCH	1
													0.354498	beta.HCH	30_40		-0.607579	PFOA	30_40		1.67757	BaP	30_40		-0.145477	Acp	1		-0.130272	Chlorpyrifos	1		-0.059036	alpha.HCH	1
													1.75382	beta.HCH	30_40		-0.660013	PFOA	30_40		-0.553764	BaP	30_40		-0.151659	Acp	1		-0.130272	Chlorpyrifos	1		-0.059036	alpha.HCH	1
													-0.263483	beta.HCH	30_40		-0.581281	PFOA	30_40		0.0123731	BaP	30_40		-0.0394359	Acp	1		-0.130272	Chlorpyrifos	1		-0.059036	alpha.HCH	1
													-0.130728	beta.HCH	30_40		-0.607635	PFOA	30_40		-0.586247	BaP	30_40		-0.151659	Acp	1		-0.130272	Chlorpyrifos	1		-0.059036	alpha.HCH	1
													0.393115	beta.HCH	30_40		-0.595789	PFOA	30_40		1.01252	BaP	30_40		-0.151659	Acp	1		-0.130272	Chlorpyrifos	1		-0.059036	alpha.HCH	1
													-0.243512	beta.HCH	30_40		-0.576662	PFOA	30_40		1.25937	BaP	30_40		-0.151659	Acp	1		-0.152993	Chlorpyrifos	1		-0.059036	alpha.HCH	1
													-0.244856	beta.HCH	30_40		-0.657796	PFOA	30_40		-0.244488	BaP	30_40		-0.150172	Acp	1		-0.130272	Chlorpyrifos	1		-0.059036	alpha.HCH	1
													-0.260728	beta.HCH	30_40		-0.673077	PFOA	30_40		-0.584201	BaP	30_40		-0.151659	Acp	1		-0.130272	Chlorpyrifos	1		-0.059036	alpha.HCH	1
													-0.130322	beta.HCH	30_40		-0.664471	PFOA	30_40		0.507015	BaP	30_40		-0.151659	Acp	1		-0.152993	Chlorpyrifos	1		-0.059036	alpha.HCH	1
													-0.229123	beta.HCH	30_40		-0.494161	PFOA	30_40		-0.578019	BaP	30_40		-0.151659	Acp	1		-0.152993	Chlorpyrifos	1		-0.059036	alpha.HCH	1
													-0.276238	beta.HCH	30_40		-0.608126	PFOA	30_40		-0.580957	BaP	30_40		0.0295107	Acp	1		-0.152993	Chlorpyrifos	1		-0.059036	alpha.HCH	1
													-0.258975	beta.HCH	30_40		-0.633501	PFOA	30_40		-0.586247	BaP	30_40		-0.151659	Acp	1		-0.152993	Chlorpyrifos	1		-0.059036	alpha.HCH	1
													-0.277402	beta.HCH	30_40		-0.612395	PFOA	30_40		-0.571419	BaP	30_40		-0.151659	Acp	1		-0.152993	Chlorpyrifos	1		-0.059036	alpha.HCH	1
													-0.265936	beta.HCH	30_40		-0.61507	PFOA	30_40		-0.586247	BaP	30_40		-0.125326	Acp	1		-0.152993	Chlorpyrifos	1		-0.059036	alpha.HCH	1
													-0.24394	beta.HCH	30_40		-0.62249	PFOA	30_40		-0.586247	BaP	30_40		-0.151512	Acp	1		-0.130272	Chlorpyrifos	1		-0.059036	alpha.HCH	1
													-0.241873	beta.HCH	30_40		-0.593522	PFOA	30_40		-0.586247	BaP	30_40		-0.149883	Acp	1		0.0291066	Chlorpyrifos	1		-0.059036	alpha.HCH	1
													-0.114441	beta.HCH	30_40		-0.65929	PFOA	30_40		0.870065	BaP	30_40		-0.151659	Acp	1		0.0405379	Chlorpyrifos	1		-0.0382309	alpha.HCH	1
													-0.0879737	beta.HCH	30_40		-0.651698	PFOA	30_40		0.000348889	BaP	30_40		-0.151659	Acp	1		0.0498551	Chlorpyrifos	1		-0.030072	alpha.HCH	1
													-0.296034	beta.HCH	30_40		-0.636406	PFOA	30_40		-0.216421	BaP	30_40		-0.151659	Acp	1		0.0414482	Chlorpyrifos	1		-0.059036	alpha.HCH	1
													-0.0310589	beta.HCH	30_40		-0.564207	PFOA	30_40		-0.464461	BaP	30_40		-0.151659	Acp	1		0.0312742	Chlorpyrifos	1		-0.037636	alpha.HCH	1
													-0.213063	beta.HCH	30_40		-0.615642	PFOA	30_40		-0.586247	BaP	30_40		-0.151659	Acp	1		0.0420908	Chlorpyrifos	1		-0.037381	alpha.HCH	1
													-0.281306	beta.HCH	30_40		-0.572098	PFOA	30_40		0.0912884	BaP	30_40		-0.151659	Acp	1		0.082037	Chlorpyrifos	1		-0.0351713	alpha.HCH	1
													-0.291855	beta.HCH	30_40		-0.549836	PFOA	30_40		-0.586247	BaP	30_40		-0.15122	Acp	1		-0.130272	Chlorpyrifos	1		-0.059036	alpha.HCH	1
													-0.271149	beta.HCH	30_40		-0.583191	PFOA	30_40		0.609727	BaP	30_40		-0.151659	Acp	1		0.0974586	Chlorpyrifos	1		-0.0365099	alpha.HCH	1
													-0.249263	beta.HCH	30_40		-0.647253	PFOA	30_40		-0.586247	BaP	30_40		-0.151659	Acp	1		-0.0974006	Chlorpyrifos	1		-0.059036	alpha.HCH	1
													-0.296034	beta.HCH	30_40		-0.619396	PFOA	30_40		-0.413686	BaP	30_40		-0.151659	Acp	1		-0.152993	Chlorpyrifos	1		-0.059036	alpha.HCH	1
													-0.276635	beta.HCH	30_40		-0.620693	PFOA	30_40		-0.296323	BaP	30_40		-0.151659	Acp	1		0.0692928	Chlorpyrifos	1		-0.059036	alpha.HCH	1
													-0.248574	beta.HCH	30_40		-0.587439	PFOA	30_40		-0.586247	BaP	30_40		-0.149324	Acp	1		-0.130272	Chlorpyrifos	1		-0.059036	alpha.HCH	1
													-0.276601	beta.HCH	30_40		-0.628174	PFOA	30_40		-0.586247	BaP	30_40		-0.0904071	Acp	1		0.0740585	Chlorpyrifos	1		-0.0322817	alpha.HCH	1
													-0.240207	beta.HCH	30_40		-0.598269	PFOA	30_40		0.116385	BaP	30_40		-0.151659	Acp	1		0.0613142	Chlorpyrifos	1		-0.0378272	alpha.HCH	1
													-0.296034	beta.HCH	30_40		-0.632257	PFOA	30_40		-0.0973645	BaP	30_40		-0.151659	Acp	1		0.0478739	Chlorpyrifos	1		-0.0315806	alpha.HCH	1
													-0.271036	beta.HCH	30_40		-0.611331	PFOA	30_40		0.619516	BaP	30_40		-0.149108	Acp	1		-0.126316	Chlorpyrifos	1		-0.059036	alpha.HCH	1
													-0.276898	beta.HCH	30_40		-0.647447	PFOA	30_40		-0.389113	BaP	30_40		-0.132074	Acp	1		0.0768965	Chlorpyrifos	1		-0.0344064	alpha.HCH	1
													-0.219681	beta.HCH	30_40		-0.599231	PFOA	30_40		0.44125	BaP	30_40		-0.127053	Acp	1		0.108222	Chlorpyrifos	1		-0.028691	alpha.HCH	1
													-0.296034	beta.HCH	30_40		-0.571384	PFOA	30_40		1.01617	BaP	30_40		-0.151055	Acp	1		-0.130944	Chlorpyrifos	1		-0.059036	alpha.HCH	1
													-0.225592	beta.HCH	30_40		-0.644427	PFOA	30_40		0.0955381	BaP	30_40		-0.114033	Acp	1		0.0540318	Chlorpyrifos	1		-0.0357875	alpha.HCH	1
													-0.296034	beta.HCH	30_40		-0.602452	PFOA	30_40		0.573235	BaP	30_40		-0.0969727	Acp	1		0.0675257	Chlorpyrifos	1		-0.0303058	alpha.HCH	1
													-0.21016	beta.HCH	30_40		-0.643171	PFOA	30_40		4.63946	BaP	30_40		-0.150869	Acp	1		-0.130272	Chlorpyrifos	1		-0.059036	alpha.HCH	1
													-0.288483	beta.HCH	30_40		-0.572946	PFOA	30_40		3.02279	BaP	30_40		-0.151659	Acp	1		0.0609929	Chlorpyrifos	1		-0.0375935	alpha.HCH	1
													-0.144244	beta.HCH	30_40		-0.539616	PFOA	30_40		-0.0520532	BaP	30_40		-0.151659	Acp	1		0.0308994	Chlorpyrifos	1		-0.0276499	alpha.HCH	1
													-0.230347	beta.HCH	30_40		-0.45964	PFOA	30_40		2.78806	BaP	30_40		-0.150501	Acp	1		-0.0904789	Chlorpyrifos	1		-0.059036	alpha.HCH	1
													-0.255866	beta.HCH	30_40		-0.61482	PFOA	30_40		2.20242	BaP	30_40		-0.151323	Acp	1		-0.130272	Chlorpyrifos	1		-0.059036	alpha.HCH	1
													-0.237616	beta.HCH	30_40		-0.494395	PFOA	30_40		2.73013	BaP	30_40		-0.150871	Acp	1		-0.130272	Chlorpyrifos	1		-0.059036	alpha.HCH	1
													-0.150305	beta.HCH	30_40		-0.0492575	PFOA	30_40		2.21546	BaP	30_40		-0.151659	Acp	1		-0.130272	Chlorpyrifos	1		-0.059036	alpha.HCH	1
													-0.286885	beta.HCH	30_40		-0.532251	PFOA	30_40		1.50221	BaP	30_40		-0.151203	Acp	1		-0.130272	Chlorpyrifos	1		-0.059036	alpha.HCH	1
													-0.230636	beta.HCH	30_40		-0.0900329	PFOA	30_40		4.38507	BaP	30_40		-0.150366	Acp	1		-0.152993	Chlorpyrifos	1		-0.059036	alpha.HCH	1
													-0.258524	beta.HCH	30_40		-0.509795	PFOA	30_40		6.3872	BaP	30_40		-0.151659	Acp	1		0.0462139	Chlorpyrifos	1		-0.0334291	alpha.HCH	1
													-0.250176	beta.HCH	30_40		-0.598984	PFOA	30_40		4.83541	BaP	30_40		-0.149477	Acp	1		-0.130272	Chlorpyrifos	1		-0.059036	alpha.HCH	1
													-0.0909767	beta.HCH	30_40		-0.540436	PFOA	30_40		1.8563	BaP	30_40		-0.151659	Acp	1		-0.00184224	Chlorpyrifos	1		-0.059036	alpha.HCH	1
													-0.287762	beta.HCH	30_40		-0.311592	PFOA	30_40		3.14108	BaP	30_40		-0.145293	Acp	1		-0.10023	Chlorpyrifos	1		-0.059036	alpha.HCH	1
													-0.280954	beta.HCH	30_40		-0.579947	PFOA	30_40		-0.364404	BaP	30_40		-0.149133	Acp	1		-0.152993	Chlorpyrifos	1		-0.059036	alpha.HCH	1
													-0.279915	beta.HCH	30_40		-0.621228	PFOA	30_40		1.0993	BaP	30_40		0.879752	Acp	1		-0.123141	Chlorpyrifos	1		-0.059036	alpha.HCH	1
													-0.253303	beta.HCH	30_40		-0.357578	PFOA	30_40		3.37896	BaP	30_40		-0.151659	Acp	1		-0.145112	Chlorpyrifos	1		-0.059036	alpha.HCH	1
													-0.220352	beta.HCH	30_40		-0.624032	PFOA	30_40		1.35593	BaP	30_40		-0.10303	Acp	1		-0.11258	Chlorpyrifos	1		-0.059036	alpha.HCH	1
													-0.280293	beta.HCH	30_40		-0.616232	PFOA	30_40		1.17286	BaP	30_40		-0.0854098	Acp	1		0.370068	Chlorpyrifos	1		-0.0338115	alpha.HCH	1
													-0.18674	beta.HCH	30_40		-0.565762	PFOA	30_40		3.04981	BaP	30_40		-0.151659	Acp	1		-0.0872207	Chlorpyrifos	1		-0.059036	alpha.HCH	1
													-0.284252	beta.HCH	30_40		-0.55848	PFOA	30_40		2.34139	BaP	30_40		-0.118978	Acp	1		0.299118	Chlorpyrifos	1		-0.035915	alpha.HCH	1
													-0.184423	beta.HCH	30_40		-0.611968	PFOA	30_40		-0.198821	BaP	30_40		-0.0605928	Acp	1		0.274379	Chlorpyrifos	1		-0.0311981	alpha.HCH	1
													-0.262455	beta.HCH	30_40		-0.605765	PFOA	30_40		1.85328	BaP	30_40		-0.151659	Acp	1		-0.152993	Chlorpyrifos	1		-0.059036	alpha.HCH	1
													-0.275605	beta.HCH	30_40		-0.632946	PFOA	30_40		2.05372	BaP	30_40		-0.111914	Acp	1		-0.130272	Chlorpyrifos	1		-0.059036	alpha.HCH	1
													-0.239875	beta.HCH	30_40		-0.587003	PFOA	30_40		1.42724	BaP	30_40		-0.100703	Acp	1		0.287873	Chlorpyrifos	1		-0.0316868	alpha.HCH	1
													-0.254745	beta.HCH	30_40		-0.46188	PFOA	30_40		3.08343	BaP	30_40		-0.106768	Acp	1		-0.111476	Chlorpyrifos	1		-0.059036	alpha.HCH	1
													-0.23234	beta.HCH	30_40		-0.544972	PFOA	30_40		2.98668	BaP	30_40		-0.065833	Acp	1		0.244071	Chlorpyrifos	1		-0.0258014	alpha.HCH	1
													-0.167257	beta.HCH	30_40		-0.644019	PFOA	30_40		3.12423	BaP	30_40		-0.150445	Acp	1		-0.152993	Chlorpyrifos	1		-0.059036	alpha.HCH	1
													-0.213	beta.HCH	30_40		-0.536744	PFOA	30_40		4.05655	BaP	30_40		-0.148695	Acp	1		-0.152993	Chlorpyrifos	1		-0.059036	alpha.HCH	1
													-0.238099	beta.HCH	30_40		-0.594017	PFOA	30_40		2.17031	BaP	30_40		-0.151659	Acp	1		0.0172127	Chlorpyrifos	1		-0.059036	alpha.HCH	1
													-0.134919	beta.HCH	30_40		-0.583965	PFOA	30_40		5.06947	BaP	30_40		-0.0913375	Acp	1		0.176173	Chlorpyrifos	1		-0.028861	alpha.HCH	1
													0.477988	beta.HCH	30_40		-0.378071	PFOA	30_40		3.77484	BaP	30_40		-0.112064	Acp	1		0.185383	Chlorpyrifos	1		-0.0294346	alpha.HCH	1
													-0.234285	beta.HCH	30_40		-0.500898	PFOA	30_40		0.292448	BaP	30_40		-0.0332333	Acp	1		0.144741	Chlorpyrifos	1		-0.0332591	alpha.HCH	1
													-0.135761	beta.HCH	30_40		-0.432597	PFOA	30_40		-0.586247	BaP	30_40		-0.0264834	Acp	1		0.175156	Chlorpyrifos	1		-0.059036	alpha.HCH	1
													-0.284666	beta.HCH	30_40		-0.423935	PFOA	30_40		7.50813	BaP	30_40		-0.0241515	Acp	1		0.188328	Chlorpyrifos	1		-0.059036	alpha.HCH	1
													-0.296034	beta.HCH	30_40		-0.282182	PFOA	30_40		2.39574	BaP	30_40		0.0108474	Acp	1		-0.0612019	Chlorpyrifos	1		-0.059036	alpha.HCH	1
													-0.202563	beta.HCH	30_40		-0.0866696	PFOA	30_40		3.70553	BaP	30_40		-0.151659	Acp	1		-0.130272	Chlorpyrifos	1		-0.059036	alpha.HCH	1
													-0.213545	beta.HCH	30_40		-0.419034	PFOA	30_40		3.78817	BaP	30_40		0.222318	Acp	1		-0.11491	Chlorpyrifos	1		-0.0563362	alpha.HCH	1
													-0.166783	beta.HCH	30_40		-0.424282	PFOA	30_40		3.79203	BaP	30_40		-0.0710673	Acp	1		-0.0357134	Chlorpyrifos	1		-0.059036	alpha.HCH	1
													-0.255516	beta.HCH	30_40		-0.471285	PFOA	30_40		2.83914	BaP	30_40		-0.0386812	Acp	1		0.0397882	Chlorpyrifos	1		-0.059036	alpha.HCH	1
													-0.296034	beta.HCH	30_40		-0.338016	PFOA	30_40		-0.586247	BaP	30_40		-0.151659	Acp	1		-0.152993	Chlorpyrifos	1		-0.059036	alpha.HCH	1
													-0.296034	beta.HCH	30_40		0.0279216	PFOA	30_40		-0.586247	BaP	30_40		-0.151659	Acp	1		-0.130272	Chlorpyrifos	1		-0.059036	alpha.HCH	1
													-0.296034	beta.HCH	30_40		0.125727	PFOA	30_40		-0.586247	BaP	30_40		-0.151659	Acp	1		-0.132021	Chlorpyrifos	1		-0.054945	alpha.HCH	1
													-0.296034	beta.HCH	30_40		-0.212127	PFOA	30_40		-0.586247	BaP	30_40		-0.151659	Acp	1		-0.130272	Chlorpyrifos	1		-0.059036	alpha.HCH	1
													-0.296034	beta.HCH	30_40		-0.535069	PFOA	30_40		-0.586247	BaP	30_40		-0.151659	Acp	1		-0.130272	Chlorpyrifos	1		-0.059036	alpha.HCH	1
													-0.296034	beta.HCH	30_40		-0.474142	PFOA	30_40		-0.586247	BaP	30_40		-0.151156	Acp	1		-0.130272	Chlorpyrifos	1		-0.059036	alpha.HCH	1
													-0.220594	beta.HCH	30_40		-0.308133	PFOA	30_40		0.382613	BaP	30_40		-0.146857	Acp	1		-0.130272	Chlorpyrifos	1		-0.059036	alpha.HCH	1
													-0.284011	beta.HCH	30_40		-0.597763	PFOA	30_40		-0.585063	BaP	30_40		-0.149657	Acp	1		-0.130272	Chlorpyrifos	1		-0.059036	alpha.HCH	1
													-0.296034	beta.HCH	30_40		-0.60719	PFOA	30_40		-0.586247	BaP	30_40		0.0130642	Acp	1		-0.152993	Chlorpyrifos	1		-0.0530157	alpha.HCH	1
													-0.271591	beta.HCH	30_40		-0.465641	PFOA	30_40		-0.586247	BaP	30_40		-0.149815	Acp	1		-0.152993	Chlorpyrifos	1		-0.059036	alpha.HCH	1
													-0.236436	beta.HCH	30_40		-0.449232	PFOA	30_40		0.338254	BaP	30_40		-0.151659	Acp	1		-0.152993	Chlorpyrifos	1		-0.059036	alpha.HCH	1
													-0.296034	beta.HCH	30_40		-0.557249	PFOA	30_40		-0.586247	BaP	30_40		-0.151659	Acp	1		-0.152993	Chlorpyrifos	1		-0.059036	alpha.HCH	1
													-0.296034	beta.HCH	30_40		-0.593691	PFOA	30_40		-0.586247	BaP	30_40		-0.149662	Acp	1		-0.152993	Chlorpyrifos	1		-0.059036	alpha.HCH	1
													-0.296034	beta.HCH	30_40		-0.548403	PFOA	30_40		-0.586247	BaP	30_40		-0.14993	Acp	1		-0.152993	Chlorpyrifos	1		-0.059036	alpha.HCH	1
													-0.245052	beta.HCH	30_40		-0.52918	PFOA	30_40		1.24487	BaP	30_40		-0.151659	Acp	1		-0.152993	Chlorpyrifos	1		-0.059036	alpha.HCH	1
													-0.296034	beta.HCH	30_40		-0.24528	PFOA	30_40		-0.586247	BaP	30_40		0.75348	Acp	1		0.668283	Chlorpyrifos	1		-0.059036	alpha.HCH	1
													-0.293739	beta.HCH	30_40		-0.231547	PFOA	30_40		3.15409	BaP	30_40		-0.151659	Acp	1		-0.152993	Chlorpyrifos	1		-0.059036	alpha.HCH	1
													-0.259245	beta.HCH	30_40		-0.489729	PFOA	30_40		2.83903	BaP	30_40		0.0554803	Acp	1		-0.152993	Chlorpyrifos	1		-0.059036	alpha.HCH	1
													-0.238189	beta.HCH	30_40		-0.565196	PFOA	30_40		2.51664	BaP	30_40		-0.151213	Acp	1		0.0237217	Chlorpyrifos	1		-0.059036	alpha.HCH	1
													-0.278868	beta.HCH	30_40		-0.579976	PFOA	30_40		2.8819	BaP	30_40		-0.151207	Acp	1		0.408964	Chlorpyrifos	1		-0.059036	alpha.HCH	1
													-0.239703	beta.HCH	30_40		-0.311541	PFOA	30_40		2.20889	BaP	30_40		-0.151086	Acp	1		-0.130272	Chlorpyrifos	1		-0.059036	alpha.HCH	1
													-0.201697	beta.HCH	30_40		-0.510322	PFOA	30_40		-0.586247	BaP	30_40		-0.151659	Acp	1		-0.130272	Chlorpyrifos	1		-0.059036	alpha.HCH	1
													-0.272942	beta.HCH	30_40		-0.49976	PFOA	30_40		2.71361	BaP	30_40		-0.151471	Acp	1		-0.130272	Chlorpyrifos	1		-0.059036	alpha.HCH	1
													-0.268316	beta.HCH	30_40		-0.417257	PFOA	30_40		4.24161	BaP	30_40		-0.151659	Acp	1		-0.0195331	Chlorpyrifos	1		-0.059036	alpha.HCH	1
													-0.267884	beta.HCH	30_40		-0.263832	PFOA	30_40		2.56976	BaP	30_40		1.03411	Acp	1		-0.0389619	Chlorpyrifos	1		-0.0498364	alpha.HCH	1
													-0.271598	beta.HCH	30_40		-0.495067	PFOA	30_40		5.52852	BaP	30_40		-0.148767	Acp	1		-0.152993	Chlorpyrifos	1		-0.059036	alpha.HCH	1
													-0.283778	beta.HCH	30_40		-0.440869	PFOA	30_40		2.44442	BaP	30_40		-0.149737	Acp	1		0.0600544	Chlorpyrifos	1		-0.059036	alpha.HCH	1
													-0.288418	beta.HCH	30_40		-0.489324	PFOA	30_40		-0.586247	BaP	30_40		-0.151401	Acp	1		-0.0273156	Chlorpyrifos	1		-0.059036	alpha.HCH	1
													-0.265469	beta.HCH	30_40		-0.574042	PFOA	30_40		2.72839	BaP	30_40		-0.151228	Acp	1		-0.130272	Chlorpyrifos	1		-0.059036	alpha.HCH	1
													-0.259906	beta.HCH	30_40		-0.604824	PFOA	30_40		1.98925	BaP	30_40		-0.15004	Acp	1		-0.152993	Chlorpyrifos	1		-0.059036	alpha.HCH	1
													-0.0820798	beta.HCH	30_40		-0.514053	PFOA	30_40		1.09866	BaP	30_40		-0.151659	Acp	1		0.0570521	Chlorpyrifos	1		-0.059036	alpha.HCH	1
													-0.156678	beta.HCH	30_40		-0.624825	PFOA	30_40		1.14613	BaP	30_40		-0.1511	Acp	1		0.0828813	Chlorpyrifos	1		-0.059036	alpha.HCH	1
													-0.213594	beta.HCH	30_40		-0.591729	PFOA	30_40		1.02779	BaP	30_40		-0.151394	Acp	1		-0.110705	Chlorpyrifos	1		-0.059036	alpha.HCH	1
													-0.233443	beta.HCH	30_40		1.64389	PFOA	30_40		3.82671	BaP	30_40		-0.150581	Acp	1		0.101348	Chlorpyrifos	1		-0.059036	alpha.HCH	1
													-0.266655	beta.HCH	30_40		2.12011	PFOA	30_40		1.01731	BaP	30_40		-0.150307	Acp	1		-0.152993	Chlorpyrifos	1		-0.059036	alpha.HCH	1
													-0.205862	beta.HCH	30_40		0.825816	PFOA	30_40		0.774713	BaP	30_40		-0.149784	Acp	1		-0.130272	Chlorpyrifos	1		-0.059036	alpha.HCH	1
													-0.270207	beta.HCH	30_40		-0.0982446	PFOA	30_40		-0.586247	BaP	30_40		-0.150096	Acp	1		-0.130272	Chlorpyrifos	1		-0.059036	alpha.HCH	1
													-0.0656023	beta.HCH	30_40		0.815713	PFOA	30_40		-0.586247	BaP	30_40		-0.150892	Acp	1		-0.130272	Chlorpyrifos	1		-0.059036	alpha.HCH	1
													-0.272786	beta.HCH	30_40		-0.380186	PFOA	30_40		3.27242	BaP	30_40		-0.151398	Acp	1		-0.0621233	Chlorpyrifos	1		-0.059036	alpha.HCH	1
													-0.285983	beta.HCH	30_40		2.03736	PFOA	30_40		0.604562	BaP	30_40		-0.149681	Acp	1		-0.152993	Chlorpyrifos	1		-0.059036	alpha.HCH	1
													-0.167486	beta.HCH	30_40		0.546385	PFOA	30_40		1.81587	BaP	30_40		-0.150748	Acp	1		-0.152993	Chlorpyrifos	1		-0.059036	alpha.HCH	1
													-0.296034	beta.HCH	30_40		1.53623	PFOA	30_40		0.159708	BaP	30_40		-0.0301454	Acp	1		-0.130272	Chlorpyrifos	1		-0.059036	alpha.HCH	1
													-0.123506	beta.HCH	30_40		1.4276	PFOA	30_40		4.09818	BaP	30_40		0.0422426	Acp	1		-0.000726135	Chlorpyrifos	1		-0.059036	alpha.HCH	1
													0.04364	beta.HCH	30_40		-0.0963813	PFOA	30_40		3.92229	BaP	30_40		-0.151022	Acp	1		-0.130272	Chlorpyrifos	1		-0.059036	alpha.HCH	1
													-0.255931	beta.HCH	30_40		2.07532	PFOA	30_40		2.79407	BaP	30_40		-0.15095	Acp	1		-0.130272	Chlorpyrifos	1		-0.059036	alpha.HCH	1
													-0.175722	beta.HCH	30_40		2.24831	PFOA	30_40		2.97571	BaP	30_40		-0.150807	Acp	1		-0.130272	Chlorpyrifos	1		-0.0458157	alpha.HCH	1
													-0.261827	beta.HCH	30_40		2.25464	PFOA	30_40		-0.504812	BaP	30_40		0.0661653	Acp	1		0.10335	Chlorpyrifos	1		-0.059036	alpha.HCH	1
													-0.282307	beta.HCH	30_40		1.32079	PFOA	30_40		-0.4141	BaP	30_40		-0.149132	Acp	1		-0.152993	Chlorpyrifos	1		-0.059036	alpha.HCH	1
													-0.296034	beta.HCH	30_40		1.6235	PFOA	30_40		-0.348919	BaP	30_40		-0.149535	Acp	1		-0.152993	Chlorpyrifos	1		-0.059036	alpha.HCH	1
													-0.248848	beta.HCH	30_40		2.60671	PFOA	30_40		-0.13628	BaP	30_40		-0.130677	Acp	1		-0.0408532	Chlorpyrifos	1		-0.059036	alpha.HCH	1
													-0.221	beta.HCH	30_40		3.25509	PFOA	30_40		-0.232875	BaP	30_40		-0.0754524	Acp	1		-0.135981	Chlorpyrifos	1		-0.059036	alpha.HCH	1
													-0.278551	beta.HCH	30_40		1.49795	PFOA	30_40		-0.402015	BaP	30_40		-0.151659	Acp	1		-0.114477	Chlorpyrifos	1		-0.059036	alpha.HCH	1
													-0.258619	beta.HCH	30_40		2.23714	PFOA	30_40		-0.485766	BaP	30_40		-0.143456	Acp	1		-0.152993	Chlorpyrifos	1		-0.059036	alpha.HCH	1
													-0.287884	beta.HCH	30_40		3.22531	PFOA	30_40		-0.508791	BaP	30_40		-0.148851	Acp	1		-0.152993	Chlorpyrifos	1		-0.059036	alpha.HCH	1
													-0.290262	beta.HCH	30_40		1.12796	PFOA	30_40		-0.375706	BaP	30_40		-0.145382	Acp	1		-0.152993	Chlorpyrifos	1		-0.059036	alpha.HCH	1
													-0.262215	beta.HCH	30_40		2.38966	PFOA	30_40		-0.586247	BaP	30_40		0.0147032	Acp	1		-0.130272	Chlorpyrifos	1		-0.059036	alpha.HCH	1
													-0.265767	beta.HCH	30_40		0.0319105	PFOA	30_40		-0.415089	BaP	30_40		-0.150999	Acp	1		-0.152993	Chlorpyrifos	1		-0.059036	alpha.HCH	1
													-0.133328	beta.HCH	30_40		1.1516	PFOA	30_40		-0.247656	BaP	30_40		-0.151659	Acp	1		-0.130272	Chlorpyrifos	1		-0.059036	alpha.HCH	1
													-0.268064	beta.HCH	30_40		0.554797	PFOA	30_40		-0.512349	BaP	30_40		-0.123824	Acp	1		-0.0937602	Chlorpyrifos	1		-0.059036	alpha.HCH	1
													-0.287111	beta.HCH	30_40		0.631023	PFOA	30_40		-0.586247	BaP	30_40		-0.149643	Acp	1		0.194309	Chlorpyrifos	1		-0.0457604	alpha.HCH	1
													-0.266696	beta.HCH	30_40		0.0569674	PFOA	30_40		-0.393848	BaP	30_40		-0.150688	Acp	1		-0.130272	Chlorpyrifos	1		-0.059036	alpha.HCH	1
													-0.27937	beta.HCH	30_40		-0.405654	PFOA	30_40		-0.510087	BaP	30_40		-0.0651014	Acp	1		-0.0733083	Chlorpyrifos	1		-0.059036	alpha.HCH	1
													-0.267656	beta.HCH	30_40		0.849927	PFOA	30_40		-0.240479	BaP	30_40		-0.0914468	Acp	1		-0.130272	Chlorpyrifos	1		-0.059036	alpha.HCH	1
													-0.255915	beta.HCH	30_40		0.132601	PFOA	30_40		-0.586247	BaP	30_40		-0.151659	Acp	1		-0.130272	Chlorpyrifos	1		-0.059036	alpha.HCH	1
													-0.277136	beta.HCH	30_40		0.319411	PFOA	30_40		-0.528422	BaP	30_40		-0.151659	Acp	1		-0.135896	Chlorpyrifos	1		-0.059036	alpha.HCH	1
													-0.268208	beta.HCH	30_40		-0.1216	PFOA	30_40		-0.504911	BaP	30_40		-0.151659	Acp	1		-0.130272	Chlorpyrifos	1		-0.059036	alpha.HCH	1
													-0.266142	beta.HCH	30_40		-0.288853	PFOA	30_40		-0.425728	BaP	30_40		-0.15012	Acp	1		-0.152993	Chlorpyrifos	1		-0.059036	alpha.HCH	1
													-0.24019	beta.HCH	30_40		0.283995	PFOA	30_40		-0.351186	BaP	30_40		-0.149622	Acp	1		-0.152993	Chlorpyrifos	1		-0.059036	alpha.HCH	1
													-0.272059	beta.HCH	30_40		0.252241	PFOA	30_40		-0.309504	BaP	30_40		-0.151659	Acp	1		-0.130839	Chlorpyrifos	1		-0.059036	alpha.HCH	1
													-0.273901	beta.HCH	30_40		0.2783	PFOA	30_40		-0.177577	BaP	30_40		-0.149899	Acp	1		0.222172	Chlorpyrifos	1		-0.059036	alpha.HCH	1
													-0.236299	beta.HCH	30_40		0.494057	PFOA	30_40		-0.12684	BaP	30_40		-0.151659	Acp	1		-0.145951	Chlorpyrifos	1		-0.059036	alpha.HCH	1
													-0.228047	beta.HCH	30_40		0.0796047	PFOA	30_40		-0.247671	BaP	30_40		-0.151659	Acp	1		-0.0496341	Chlorpyrifos	1		-0.059036	alpha.HCH	1
													-0.273039	beta.HCH	30_40		-0.398507	PFOA	30_40		-0.295524	BaP	30_40		-0.151659	Acp	1		-0.130272	Chlorpyrifos	1		-0.059036	alpha.HCH	1
													-0.278286	beta.HCH	30_40		-0.5355	PFOA	30_40		-0.353668	BaP	30_40		-0.149393	Acp	1		-0.152993	Chlorpyrifos	1		-0.059036	alpha.HCH	1
													-0.25323	beta.HCH	30_40		-0.287714	PFOA	30_40		-0.189411	BaP	30_40		-0.151659	Acp	1		-0.152993	Chlorpyrifos	1		-0.0463523	alpha.HCH	1
													-0.279294	beta.HCH	30_40		-0.309706	PFOA	30_40		-0.252831	BaP	30_40		-0.15011	Acp	1		-0.152993	Chlorpyrifos	1		-0.059036	alpha.HCH	1
													-0.237493	beta.HCH	30_40		-0.048973	PFOA	30_40		-0.282308	BaP	30_40		-0.151659	Acp	1		-0.152993	Chlorpyrifos	1		-0.059036	alpha.HCH	1
													-0.271108	beta.HCH	30_40		-0.187758	PFOA	30_40		-0.441071	BaP	30_40		-0.150577	Acp	1		0.21531	Chlorpyrifos	1		-0.059036	alpha.HCH	1
													-0.279555	beta.HCH	30_40		-0.110007	PFOA	30_40		-0.202876	BaP	30_40		-0.151659	Acp	1		-0.130272	Chlorpyrifos	1		-0.059036	alpha.HCH	1
													-0.280175	beta.HCH	30_40		-0.495383	PFOA	30_40		-0.285884	BaP	30_40		-0.147002	Acp	1		0.060931	Chlorpyrifos	1		-0.059036	alpha.HCH	1
													-0.28628	beta.HCH	30_40		-0.46509	PFOA	30_40		-0.243447	BaP	30_40		-0.151659	Acp	1		-0.152993	Chlorpyrifos	1		-0.059036	alpha.HCH	1
													-0.28797	beta.HCH	30_40		0.831303	PFOA	30_40		-0.252478	BaP	30_40		-0.151659	Acp	1		-0.137609	Chlorpyrifos	1		-0.059036	alpha.HCH	1
													-0.232125	beta.HCH	30_40		1.71999	PFOA	30_40		-0.335229	BaP	30_40		-0.0775089	Acp	1		-0.0511062	Chlorpyrifos	1		-0.059036	alpha.HCH	1
													-0.282426	beta.HCH	30_40		1.87632	PFOA	30_40		-0.302912	BaP	30_40		-0.126602	Acp	1		-0.125908	Chlorpyrifos	1		-0.059036	alpha.HCH	1
													-0.284718	beta.HCH	30_40		0.973593	PFOA	30_40		-0.316756	BaP	30_40		-0.147402	Acp	1		-0.152993	Chlorpyrifos	1		-0.059036	alpha.HCH	1
													-0.276125	beta.HCH	30_40		0.932117	PFOA	30_40		-0.18244	BaP	30_40		-0.151659	Acp	1		-0.152993	Chlorpyrifos	1		-0.059036	alpha.HCH	1
													-0.266713	beta.HCH	30_40		2.08519	PFOA	30_40		-0.185924	BaP	30_40		-0.151659	Acp	1		-0.152993	Chlorpyrifos	1		-0.059036	alpha.HCH	1
													-0.273296	beta.HCH	30_40		3.11011	PFOA	30_40		-0.16808	BaP	30_40		-0.149333	Acp	1		-0.0895823	Chlorpyrifos	1		-0.059036	alpha.HCH	1
													-0.287461	beta.HCH	30_40		3.61816	PFOA	30_40		-0.145749	BaP	30_40		-0.149625	Acp	1		-0.130886	Chlorpyrifos	1		-0.059036	alpha.HCH	1
													-0.286844	beta.HCH	30_40		2.50546	PFOA	30_40		-0.404646	BaP	30_40		-0.151659	Acp	1		-0.152993	Chlorpyrifos	1		-0.059036	alpha.HCH	1
													-0.278124	beta.HCH	30_40		2.28328	PFOA	30_40		-0.388727	BaP	30_40		-0.139259	Acp	1		-0.152993	Chlorpyrifos	1		-0.059036	alpha.HCH	1
													-0.243608	beta.HCH	30_40		2.90312	PFOA	30_40		-0.472482	BaP	30_40		-0.149505	Acp	1		-0.152993	Chlorpyrifos	1		-0.059036	alpha.HCH	1
													-0.272147	beta.HCH	30_40		-0.140294	PFOA	30_40		-0.360163	BaP	30_40		-0.151659	Acp	1		-0.152993	Chlorpyrifos	1		-0.059036	alpha.HCH	1
													-0.281837	beta.HCH	30_40		-0.395406	PFOA	30_40		-0.376177	BaP	30_40		-0.151659	Acp	1		-0.130272	Chlorpyrifos	1		-0.059036	alpha.HCH	1
													-0.293897	beta.HCH	30_40		-0.421439	PFOA	30_40		-0.458238	BaP	30_40		-0.151659	Acp	1		-0.130272	Chlorpyrifos	1		-0.059036	alpha.HCH	1
													-0.269433	beta.HCH	30_40		0.0272277	PFOA	30_40		-0.252948	BaP	30_40		-0.149488	Acp	1		-0.152993	Chlorpyrifos	1		-0.059036	alpha.HCH	1
													-0.255031	beta.HCH	30_40		-0.266285	PFOA	30_40		-0.38441	BaP	30_40		-0.135145	Acp	1		-0.152993	Chlorpyrifos	1		-0.059036	alpha.HCH	1
													-0.274969	beta.HCH	30_40		-0.226864	PFOA	30_40		-0.311455	BaP	30_40		-0.151659	Acp	1		-0.152993	Chlorpyrifos	1		-0.059036	alpha.HCH	1
													-0.251225	beta.HCH	30_40		0.117363	PFOA	30_40		-0.167929	BaP	30_40		0.0862068	Acp	1		-0.0857409	Chlorpyrifos	1		-0.059036	alpha.HCH	1
													-0.20154	beta.HCH	30_40		-0.380233	PFOA	30_40		-0.536633	BaP	30_40		-0.151557	Acp	1		-0.00667273	Chlorpyrifos	1		-0.059036	alpha.HCH	1
													-0.279537	beta.HCH	30_40		-0.285225	PFOA	30_40		-0.492972	BaP	30_40		-0.151659	Acp	1		0.107924	Chlorpyrifos	1		-0.059036	alpha.HCH	1
													-0.248723	beta.HCH	30_40		0.347265	PFOA	30_40		-0.586247	BaP	30_40		-0.145433	Acp	1		-0.152993	Chlorpyrifos	1		-0.059036	alpha.HCH	1
													-0.276996	beta.HCH	30_40		-0.183977	PFOA	30_40		-0.147619	BaP	30_40		-0.151659	Acp	1		-0.152993	Chlorpyrifos	1		-0.059036	alpha.HCH	1
													-0.284742	beta.HCH	30_40		-0.0545366	PFOA	30_40		-0.197496	BaP	30_40		-0.146975	Acp	1		-0.114387	Chlorpyrifos	1		-0.059036	alpha.HCH	1
													-0.259309	beta.HCH	30_40		-0.339642	PFOA	30_40		-0.213763	BaP	30_40		-0.151659	Acp	1		-0.017423	Chlorpyrifos	1		-0.059036	alpha.HCH	1
													-0.292366	beta.HCH	30_40		0.344438	PFOA	30_40		-0.107495	BaP	30_40		0.477101	Acp	1		-0.152993	Chlorpyrifos	1		-0.059036	alpha.HCH	1
													-0.28775	beta.HCH	30_40		1.78521	PFOA	30_40		-0.296408	BaP	30_40		-0.151659	Acp	1		-0.0968303	Chlorpyrifos	1		-0.059036	alpha.HCH	1
													-0.266557	beta.HCH	30_40		0.937198	PFOA	30_40		-0.348404	BaP	30_40		-0.151659	Acp	1		-0.130272	Chlorpyrifos	1		-0.059036	alpha.HCH	1
													-0.271852	beta.HCH	30_40		0.703442	PFOA	30_40		-0.388117	BaP	30_40		0.685817	Acp	1		0.338234	Chlorpyrifos	1		-0.059036	alpha.HCH	1
													-0.270829	beta.HCH	30_40		0.417349	PFOA	30_40		-0.522171	BaP	30_40		-0.0421211	Acp	1		-0.0922079	Chlorpyrifos	1		-0.059036	alpha.HCH	1
													-0.268971	beta.HCH	30_40		1.48105	PFOA	30_40		-0.20459	BaP	30_40		-0.151659	Acp	1		-0.152993	Chlorpyrifos	1		-0.059036	alpha.HCH	1
													-0.296034	beta.HCH	30_40		3.20289	PFOA	30_40		-0.370311	BaP	30_40		-0.147537	Acp	1		-0.0955813	Chlorpyrifos	1		-0.059036	alpha.HCH	1
													-0.266966	beta.HCH	30_40		1.40125	PFOA	30_40		-0.533353	BaP	30_40		-0.149677	Acp	1		-0.120921	Chlorpyrifos	1		-0.059036	alpha.HCH	1
													-0.292816	beta.HCH	30_40		1.57985	PFOA	30_40		-0.526167	BaP	30_40		-0.136285	Acp	1		-0.152993	Chlorpyrifos	1		-0.059036	alpha.HCH	1
													-0.2625	beta.HCH	30_40		1.24321	PFOA	30_40		-0.303826	BaP	30_40		-0.117957	Acp	1		-0.152993	Chlorpyrifos	1		-0.059036	alpha.HCH	1
													-0.28609	beta.HCH	30_40		2.10909	PFOA	30_40		-0.3833	BaP	30_40		-0.151659	Acp	1		-0.152993	Chlorpyrifos	1		-0.059036	alpha.HCH	1
													-0.284004	beta.HCH	30_40		1.4867	PFOA	30_40		-0.34647	BaP	30_40		0.263054	Acp	1		-0.152993	Chlorpyrifos	1		-0.053744	alpha.HCH	1
													-0.288392	beta.HCH	30_40		1.45804	PFOA	30_40		-0.281329	BaP	30_40		0.29214	Acp	1		-0.152993	Chlorpyrifos	1		-0.0537865	alpha.HCH	1
													-0.271878	beta.HCH	30_40		0.81512	PFOA	30_40		-0.324982	BaP	30_40		-0.0290904	Acp	1		-0.152993	Chlorpyrifos	1		-0.059036	alpha.HCH	1
													-0.24855	beta.HCH	30_40		-0.0178029	PFOA	30_40		-0.0590406	BaP	30_40		-0.151659	Acp	1		-0.152993	Chlorpyrifos	1		-0.059036	alpha.HCH	1
													-0.286724	beta.HCH	30_40		0.0554929	PFOA	30_40		-0.235601	BaP	30_40		0.327271	Acp	1		-0.152993	Chlorpyrifos	1		-0.0538449	alpha.HCH	1
													-0.268701	beta.HCH	30_40		1.14174	PFOA	30_40		-0.0949188	BaP	30_40		0.0855944	Acp	1		-0.152993	Chlorpyrifos	1		-0.059036	alpha.HCH	1
													-0.296034	beta.HCH	30_40		2.50383	PFOA	30_40		-0.473366	BaP	30_40		-0.146402	Acp	1		-0.116677	Chlorpyrifos	1		-0.059036	alpha.HCH	1
													-0.268923	beta.HCH	30_40		4.25346	PFOA	30_40		-0.0783516	BaP	30_40		-0.151659	Acp	1		-0.129605	Chlorpyrifos	1		-0.059036	alpha.HCH	1
													-0.292165	beta.HCH	30_40		0.778716	PFOA	30_40		-0.352278	BaP	30_40		-0.149878	Acp	1		-0.130648	Chlorpyrifos	1		0.265347	alpha.HCH	1
													-0.294166	beta.HCH	30_40		-0.079541	PFOA	30_40		-0.388933	BaP	30_40		-0.150053	Acp	1		0.137433	Chlorpyrifos	1		0.0874815	alpha.HCH	1
													-0.292262	beta.HCH	30_40		1.08868	PFOA	30_40		-0.274115	BaP	30_40		-0.145782	Acp	1		-0.0823699	Chlorpyrifos	1		-0.0436127	alpha.HCH	1
													-0.24695	beta.HCH	30_40		2.11119	PFOA	30_40		-0.263011	BaP	30_40		-0.132872	Acp	1		0.0587029	Chlorpyrifos	1		0.681265	alpha.HCH	1
													-0.169684	beta.HCH	30_40		0.400282	PFOA	30_40		-0.586247	BaP	30_40		-0.137701	Acp	1		-0.130272	Chlorpyrifos	1		-0.059036	alpha.HCH	1
													-0.24011	beta.HCH	30_40		0.203848	PFOA	30_40		-0.0309378	BaP	30_40		-0.148784	Acp	1		-0.130272	Chlorpyrifos	1		0.15965	alpha.HCH	1
													-0.265804	beta.HCH	30_40		1.59315	PFOA	30_40		-0.0230104	BaP	30_40		-0.149229	Acp	1		-0.130272	Chlorpyrifos	1		0.022824	alpha.HCH	1
													-0.296034	beta.HCH	30_40		0.612073	PFOA	30_40		-0.0460555	BaP	30_40		-0.149534	Acp	1		-0.0572579	Chlorpyrifos	1		0.275423	alpha.HCH	1
													-0.296034	beta.HCH	30_40		2.04598	PFOA	30_40		0.099458	BaP	30_40		-0.149076	Acp	1		-0.130272	Chlorpyrifos	1		-0.00367134	alpha.HCH	1
													-0.296034	beta.HCH	30_40		0.174225	PFOA	30_40		-0.0276202	BaP	30_40		-0.143942	Acp	1		-0.130272	Chlorpyrifos	1		0.295404	alpha.HCH	1
													-0.296034	beta.HCH	30_40		0.259179	PFOA	30_40		-0.553278	BaP	30_40		-0.144698	Acp	1		0.096609	Chlorpyrifos	1		0.239033	alpha.HCH	1
													-0.296034	beta.HCH	30_40		-0.0297719	PFOA	30_40		-0.3768	BaP	30_40		-0.144268	Acp	1		-0.0780998	Chlorpyrifos	1		-0.047149	alpha.HCH	1
													-0.296034	beta.HCH	30_40		0.0618453	PFOA	30_40		-0.49362	BaP	30_40		-0.142831	Acp	1		0.171561	Chlorpyrifos	1		1.91914	alpha.HCH	1
													-0.296034	beta.HCH	30_40		-0.236733	PFOA	30_40		-0.5446	BaP	30_40		-0.151659	Acp	1		-0.152993	Chlorpyrifos	1		-0.059036	alpha.HCH	1
													-0.229612	beta.HCH	30_40		-0.0646541	PFOA	30_40		-0.00592157	BaP	30_40		-0.14835	Acp	1		0.0937154	Chlorpyrifos	1		-0.059036	alpha.HCH	1
													-0.266888	beta.HCH	30_40		-0.341358	PFOA	30_40		-0.0860989	BaP	30_40		-0.151659	Acp	1		0.0109076	Chlorpyrifos	1		-0.059036	alpha.HCH	1
													-0.2491	beta.HCH	30_40		0.00521197	PFOA	30_40		-0.00855764	BaP	30_40		0.556299	Acp	1		0.212373	Chlorpyrifos	1		-0.059036	alpha.HCH	1
													-0.296034	beta.HCH	30_40		-0.50629	PFOA	30_40		-0.51996	BaP	30_40		0.191083	Acp	1		0.226338	Chlorpyrifos	1		-0.059036	alpha.HCH	1
													-0.296034	beta.HCH	30_40		0.0146688	PFOA	30_40		-0.379236	BaP	30_40		-0.151659	Acp	1		-0.0883333	Chlorpyrifos	1		-0.059036	alpha.HCH	1
													-0.296034	beta.HCH	30_40		-0.413898	PFOA	30_40		-0.566943	BaP	30_40		8.12257	Acp	1		1.35603	Chlorpyrifos	1		-0.059036	alpha.HCH	1
													-0.296034	beta.HCH	30_40		-0.332194	PFOA	30_40		-0.509298	BaP	30_40		2.07156	Acp	1		1.67539	Chlorpyrifos	1		-0.059036	alpha.HCH	1
													-0.282025	beta.HCH	30_40		-0.431643	PFOA	30_40		-0.223104	BaP	30_40		2.10311	Acp	1		2.47356	Chlorpyrifos	1		-0.059036	alpha.HCH	1
													-0.273407	beta.HCH	30_40		-0.51539	PFOA	30_40		-0.137446	BaP	30_40		1.2137	Acp	1		0.889316	Chlorpyrifos	1		-0.059036	alpha.HCH	1
													-0.28915	beta.HCH	30_40		-0.126732	PFOA	30_40		-0.250215	BaP	30_40		8.12257	Acp	1		0.744095	Chlorpyrifos	1		0.327558	alpha.HCH	1
													-0.246107	beta.HCH	30_40		0.0361436	PFOA	30_40		-0.143822	BaP	30_40		-0.065138	Acp	1		0.1787	Chlorpyrifos	1		-0.059036	alpha.HCH	1
													-0.260844	beta.HCH	30_40		-0.141847	PFOA	30_40		-0.233648	BaP	30_40		-0.151659	Acp	1		0.000586968	Chlorpyrifos	1		-0.059036	alpha.HCH	1
													-0.296034	beta.HCH	30_40		-0.133267	PFOA	30_40		-0.31912	BaP	30_40		-0.151659	Acp	1		-0.152993	Chlorpyrifos	1		-0.059036	alpha.HCH	1
													-0.296034	beta.HCH	30_40		-0.385623	PFOA	30_40		-0.469855	BaP	30_40		-0.149358	Acp	1		-0.098879	Chlorpyrifos	1		-0.059036	alpha.HCH	1
													-0.296034	beta.HCH	30_40		0.0247204	PFOA	30_40		-0.392745	BaP	30_40		-0.150388	Acp	1		-0.130272	Chlorpyrifos	1		-0.059036	alpha.HCH	1
													-0.296034	beta.HCH	30_40		-0.227788	PFOA	30_40		-0.396507	BaP	30_40		-0.149276	Acp	1		-0.130272	Chlorpyrifos	1		-0.059036	alpha.HCH	1
													-0.258013	beta.HCH	30_40		-0.0716511	PFOA	30_40		-0.228562	BaP	30_40		-0.149111	Acp	1		-0.0771991	Chlorpyrifos	1		-0.0522195	alpha.HCH	1
													-0.253398	beta.HCH	30_40		-0.22769	PFOA	30_40		-0.287417	BaP	30_40		-0.151659	Acp	1		-0.0433789	Chlorpyrifos	1		-0.059036	alpha.HCH	1
													-0.296034	beta.HCH	30_40		-0.404313	PFOA	30_40		-0.48615	BaP	30_40		-0.151659	Acp	1		-0.0603551	Chlorpyrifos	1		-0.059036	alpha.HCH	1
													-0.296034	beta.HCH	30_40		1.19872	PFOA	30_40		-0.510249	BaP	30_40		-0.151659	Acp	1		-0.130006	Chlorpyrifos	1		-0.059036	alpha.HCH	1
													-0.296034	beta.HCH	30_40		2.08648	PFOA	30_40		-0.485215	BaP	30_40		-0.151659	Acp	1		0.0319977	Chlorpyrifos	1		-0.059036	alpha.HCH	1
													-0.296034	beta.HCH	30_40		-0.498095	PFOA	30_40		-0.547315	BaP	30_40		-0.15084	Acp	1		-0.0716226	Chlorpyrifos	1		-0.059036	alpha.HCH	1
													-0.296034	beta.HCH	30_40		-0.471258	PFOA	30_40		-0.555172	BaP	30_40		-0.147294	Acp	1		0.0744339	Chlorpyrifos	1		-0.059036	alpha.HCH	1
													-0.267418	beta.HCH	30_40		0.448509	PFOA	30_40		-0.296568	BaP	30_40		-0.146899	Acp	1		-0.130272	Chlorpyrifos	1		-0.059036	alpha.HCH	1
													-0.266342	beta.HCH	30_40		-0.342134	PFOA	30_40		-0.40798	BaP	30_40		-0.149581	Acp	1		0.126058	Chlorpyrifos	1		0.14806	alpha.HCH	1
													-0.296034	beta.HCH	30_40		-0.237406	PFOA	30_40		-0.466593	BaP	30_40		-0.151659	Acp	1		0.078607	Chlorpyrifos	1		-0.059036	alpha.HCH	1
													-0.21928	beta.HCH	30_40		-0.0760331	PFOA	30_40		-0.312129	BaP	30_40		-0.151659	Acp	1		-0.152993	Chlorpyrifos	1		-0.059036	alpha.HCH	1
													-0.0304259	beta.HCH	30_40		-0.255291	PFOA	30_40		-0.229744	BaP	30_40		-0.151659	Acp	1		-0.152993	Chlorpyrifos	1		-0.059036	alpha.HCH	1
													-0.265681	beta.HCH	30_40		-0.257858	PFOA	30_40		-0.147577	BaP	30_40		-0.151659	Acp	1		-0.152993	Chlorpyrifos	1		-0.059036	alpha.HCH	1
													-0.296034	beta.HCH	30_40		-0.355413	PFOA	30_40		-0.535572	BaP	30_40		-0.151659	Acp	1		-0.0259666	Chlorpyrifos	1		-0.059036	alpha.HCH	1
													-0.296034	beta.HCH	30_40		-0.29228	PFOA	30_40		-0.419411	BaP	30_40		-0.151659	Acp	1		-0.152993	Chlorpyrifos	1		-0.059036	alpha.HCH	1
													-0.296034	beta.HCH	30_40		-0.336847	PFOA	30_40		-0.292312	BaP	30_40		-0.0616291	Acp	1		-0.0763997	Chlorpyrifos	1		-0.059036	alpha.HCH	1
													-0.287563	beta.HCH	30_40		-0.590244	PFOA	30_40		-0.278196	BaP	30_40		-0.151659	Acp	1		0.00723111	Chlorpyrifos	1		-0.059036	alpha.HCH	1
													-0.279212	beta.HCH	30_40		-0.497882	PFOA	30_40		-0.275147	BaP	30_40		-0.151659	Acp	1		-0.102703	Chlorpyrifos	1		-0.059036	alpha.HCH	1
													-0.250906	beta.HCH	30_40		-0.558892	PFOA	30_40		-0.361163	BaP	30_40		-0.150201	Acp	1		0.344692	Chlorpyrifos	1		-0.059036	alpha.HCH	1
													-0.266894	beta.HCH	30_40		-0.584533	PFOA	30_40		-0.313258	BaP	30_40		-0.151659	Acp	1		0.082723	Chlorpyrifos	1		-0.059036	alpha.HCH	1
													-0.278433	beta.HCH	30_40		-0.47853	PFOA	30_40		-0.294344	BaP	30_40		-0.151237	Acp	1		-0.0475926	Chlorpyrifos	1		-0.059036	alpha.HCH	1
													-0.283792	beta.HCH	30_40		0.93837	PFOA	30_40		0.0298326	BaP	30_40		-0.150403	Acp	1		-0.130272	Chlorpyrifos	1		-0.0333535	alpha.HCH	1
													-0.296034	beta.HCH	30_40		-0.5846	PFOA	30_40		-0.317471	BaP	30_40		-0.150278	Acp	1		-0.130272	Chlorpyrifos	1		-0.0393477	alpha.HCH	1
													-0.296034	beta.HCH	30_40		-0.622782	PFOA	30_40		-0.0730868	BaP	30_40		-0.148248	Acp	1		-0.106228	Chlorpyrifos	1		-0.0348006	alpha.HCH	1
													-0.28392	beta.HCH	30_40		-0.515212	PFOA	30_40		0.0440607	BaP	30_40		-0.150569	Acp	1		0.11361	Chlorpyrifos	1		-0.0536322	alpha.HCH	1
													-0.285934	beta.HCH	30_40		-0.633197	PFOA	30_40		-0.188686	BaP	30_40		-0.15105	Acp	1		-0.0523334	Chlorpyrifos	1		-0.059036	alpha.HCH	1
													-0.288585	beta.HCH	30_40		-0.639328	PFOA	30_40		-0.156006	BaP	30_40		-0.150839	Acp	1		-0.130272	Chlorpyrifos	1		-0.059036	alpha.HCH	1
													-0.277976	beta.HCH	30_40		-0.61079	PFOA	30_40		-0.238935	BaP	30_40		-0.151316	Acp	1		-0.130272	Chlorpyrifos	1		-0.059036	alpha.HCH	1
													-0.28513	beta.HCH	30_40		-0.613482	PFOA	30_40		-0.220576	BaP	30_40		-0.115124	Acp	1		-0.00404795	Chlorpyrifos	1		-0.059036	alpha.HCH	1
													-0.287458	beta.HCH	30_40		-0.617014	PFOA	30_40		-0.215068	BaP	30_40		-0.107339	Acp	1		-0.0984096	Chlorpyrifos	1		-0.059036	alpha.HCH	1
													-0.281506	beta.HCH	30_40		12.8849	PFOA	30_40		-0.136512	BaP	30_40		-0.0752366	Acp	1		-0.134734	Chlorpyrifos	1		-0.059036	alpha.HCH	1
													-0.294434	beta.HCH	30_40		-0.457999	PFOA	30_40		-0.228234	BaP	30_40		-0.149974	Acp	1		-0.130272	Chlorpyrifos	1		-0.059036	alpha.HCH	1
													-0.234825	beta.HCH	30_40		-0.603144	PFOA	30_40		-0.060312	BaP	30_40		-0.14911	Acp	1		-0.0880896	Chlorpyrifos	1		-0.0519756	alpha.HCH	1
													-0.284115	beta.HCH	30_40		-0.589758	PFOA	30_40		-0.28712	BaP	30_40		-0.151587	Acp	1		-0.130272	Chlorpyrifos	1		-0.059036	alpha.HCH	1
													-0.267194	beta.HCH	30_40		-0.560822	PFOA	30_40		-0.303167	BaP	30_40		-0.151659	Acp	1		-0.152993	Chlorpyrifos	1		-0.059036	alpha.HCH	1
													-0.286735	beta.HCH	30_40		-0.51665	PFOA	30_40		-0.586247	BaP	30_40		-0.151659	Acp	1		-0.152993	Chlorpyrifos	1		-0.059036	alpha.HCH	1
													-0.289223	beta.HCH	30_40		-0.552816	PFOA	30_40		-0.151679	BaP	30_40		-0.151659	Acp	1		0.138736	Chlorpyrifos	1		-0.059036	alpha.HCH	1
													-0.280984	beta.HCH	30_40		-0.640546	PFOA	30_40		-0.101344	BaP	30_40		-0.147384	Acp	1		-0.130272	Chlorpyrifos	1		-0.059036	alpha.HCH	1
													-0.275626	beta.HCH	30_40		-0.599039	PFOA	30_40		-0.0027068	BaP	30_40		-0.151659	Acp	1		-0.152993	Chlorpyrifos	1		-0.059036	alpha.HCH	1
													-0.263384	beta.HCH	30_40		-0.576753	PFOA	30_40		-0.272425	BaP	30_40		-0.151078	Acp	1		-0.152993	Chlorpyrifos	1		-0.059036	alpha.HCH	1
													-0.283711	beta.HCH	30_40		-0.615514	PFOA	30_40		-0.261881	BaP	30_40		-0.151659	Acp	1		-0.152993	Chlorpyrifos	1		-0.059036	alpha.HCH	1
													-0.287978	beta.HCH	30_40		-0.603021	PFOA	30_40		-0.186668	BaP	30_40		-0.151659	Acp	1		-0.152993	Chlorpyrifos	1		-0.059036	alpha.HCH	1
													-0.273181	beta.HCH	30_40		-0.63814	PFOA	30_40		-0.22913	BaP	30_40		-0.151659	Acp	1		-0.152993	Chlorpyrifos	1		-0.059036	alpha.HCH	1
													-0.222403	beta.HCH	30_40		-0.604791	PFOA	30_40		-0.136448	BaP	30_40		-0.150885	Acp	1		-0.152993	Chlorpyrifos	1		-0.059036	alpha.HCH	1
													-0.245037	beta.HCH	30_40		-0.537247	PFOA	30_40		-0.128795	BaP	30_40		-0.15093	Acp	1		-0.152993	Chlorpyrifos	1		-0.059036	alpha.HCH	1
													-0.296034	beta.HCH	30_40		-0.615189	PFOA	30_40		-0.478065	BaP	30_40		-0.150838	Acp	1		-0.152993	Chlorpyrifos	1		-0.059036	alpha.HCH	1
													-0.296034	beta.HCH	30_40		-0.548287	PFOA	30_40		-0.416323	BaP	30_40		-0.0150162	Acp	1		-0.128072	Chlorpyrifos	1		-0.059036	alpha.HCH	1
													-0.290876	beta.HCH	30_40		-0.659911	PFOA	30_40		-0.245921	BaP	30_40		-0.104564	Acp	1		-0.130272	Chlorpyrifos	1		-0.059036	alpha.HCH	1
													-0.296034	beta.HCH	30_40		-0.638693	PFOA	30_40		0.214006	BaP	30_40		-0.151659	Acp	1		-0.152993	Chlorpyrifos	1		-0.059036	alpha.HCH	1
													-0.296034	beta.HCH	30_40		-0.536316	PFOA	30_40		-0.00657523	BaP	30_40		-0.151659	Acp	1		-0.152993	Chlorpyrifos	1		-0.059036	alpha.HCH	1
													-0.24948	beta.HCH	30_40		-0.593172	PFOA	30_40		-0.187368	BaP	30_40		-0.151659	Acp	1		-0.152993	Chlorpyrifos	1		-0.059036	alpha.HCH	1
													-0.170658	beta.HCH	40_50		-0.649673	PFOA	30_40		-0.453792	BaP	40_50		-0.149995	Acp	1		-0.130272	Chlorpyrifos	1		-0.059036	alpha.HCH	1
													-0.217133	beta.HCH	40_50		-0.649754	PFOA	30_40		-0.586247	BaP	40_50		-0.151659	Acp	1		-0.152993	Chlorpyrifos	1		-0.059036	alpha.HCH	1
													-0.215451	beta.HCH	40_50		-0.641756	PFOA	30_40		-0.522757	BaP	40_50		-0.151659	Acp	1		-0.152993	Chlorpyrifos	1		-0.059036	alpha.HCH	1
													-0.0251711	beta.HCH	40_50		-0.523765	PFOA	30_40		-0.406184	BaP	40_50		-0.151659	Acp	1		-0.152993	Chlorpyrifos	1		-0.059036	alpha.HCH	1
													-0.27737	beta.HCH	40_50		-0.657683	PFOA	30_40		-0.586247	BaP	40_50		-0.151659	Acp	1		-0.152993	Chlorpyrifos	1		-0.059036	alpha.HCH	1
													0.281881	beta.HCH	40_50		-0.628485	PFOA	30_40		-0.556299	BaP	40_50		-0.149976	Acp	1		-0.152993	Chlorpyrifos	1		-0.059036	alpha.HCH	1
													0.12861	beta.HCH	40_50		-0.542569	PFOA	30_40		-0.586247	BaP	40_50		-0.149867	Acp	1		-0.152993	Chlorpyrifos	1		-0.059036	alpha.HCH	1
													4.24587	beta.HCH	40_50		-0.303443	PFOA	30_40		-0.407576	BaP	40_50		-0.15084	Acp	1		-0.152993	Chlorpyrifos	1		-0.059036	alpha.HCH	1
													-0.228872	beta.HCH	40_50		-0.628188	PFOA	30_40		-0.583813	BaP	40_50		-0.150919	Acp	1		-0.152993	Chlorpyrifos	1		-0.059036	alpha.HCH	1
													-0.176114	beta.HCH	40_50		-0.644203	PFOA	30_40		-0.562136	BaP	40_50		-0.149864	Acp	1		-0.152993	Chlorpyrifos	1		-0.059036	alpha.HCH	1
													1.22866	beta.HCH	40_50		-0.510413	PFOA	30_40		-0.586247	BaP	40_50		-0.151659	Acp	1		-0.152993	Chlorpyrifos	1		-0.059036	alpha.HCH	1
													0.0938996	beta.HCH	40_50		-0.248675	PFOA	30_40		-0.584993	BaP	40_50		-0.139281	Acp	1		-0.152993	Chlorpyrifos	1		-0.059036	alpha.HCH	1
													-0.0741275	beta.HCH	40_50		0.302467	PFOA	30_40		-0.586247	BaP	40_50		-0.134154	Acp	1		-0.152993	Chlorpyrifos	1		-0.02792	alpha.HCH	1
													0.315814	beta.HCH	40_50		-0.103833	PFOA	30_40		-0.586247	BaP	40_50		-0.138886	Acp	1		-0.152993	Chlorpyrifos	1		-0.059036	alpha.HCH	1
													-0.296034	beta.HCH	40_50		-0.0546781	PFOA	30_40		-0.586247	BaP	40_50		-0.0823754	Acp	1		-0.142705	Chlorpyrifos	1		-0.059036	alpha.HCH	1
													3.2188	beta.HCH	40_50		-0.261447	PFOA	30_40		-0.50749	BaP	40_50		-0.13566	Acp	1		-0.152993	Chlorpyrifos	1		-0.059036	alpha.HCH	1
													7.39788	beta.HCH	40_50		-0.148285	PFOA	30_40		-0.586247	BaP	40_50		-0.139955	Acp	1		-0.152993	Chlorpyrifos	1		-0.059036	alpha.HCH	1
													1.62869	beta.HCH	40_50		-0.244003	PFOA	30_40		-0.586247	BaP	40_50		-0.144549	Acp	1		-0.0913603	Chlorpyrifos	1		-0.059036	alpha.HCH	1
													7.53165	beta.HCH	40_50		-0.0629841	PFOA	30_40		-0.586247	BaP	40_50		-0.14982	Acp	1		0.0101458	Chlorpyrifos	1		-0.059036	alpha.HCH	1
													1.09017	beta.HCH	40_50		0.332385	PFOA	30_40		-0.49043	BaP	40_50		-0.150453	Acp	1		-0.130272	Chlorpyrifos	1		-0.059036	alpha.HCH	1
													-0.275492	beta.HCH	40_50		0.570927	PFOA	30_40		-0.181484	BaP	40_50		-0.1511	Acp	1		-0.152993	Chlorpyrifos	1		-0.059036	alpha.HCH	1
													-0.104829	beta.HCH	40_50		0.00742682	PFOA	30_40		-0.586247	BaP	40_50		-0.151659	Acp	1		-0.152993	Chlorpyrifos	1		-0.059036	alpha.HCH	1
													-0.296034	beta.HCH	40_50		0.00471869	PFOA	30_40		-0.545924	BaP	40_50		-0.150929	Acp	1		-0.152993	Chlorpyrifos	1		-0.059036	alpha.HCH	1
													-0.284961	beta.HCH	40_50		-0.219225	PFOA	30_40		-0.586247	BaP	40_50		-0.151659	Acp	1		-0.152993	Chlorpyrifos	1		-0.059036	alpha.HCH	1
													-0.207386	beta.HCH	40_50		-0.422307	PFOA	30_40		-0.513439	BaP	40_50		-0.151659	Acp	1		-0.152993	Chlorpyrifos	1		-0.059036	alpha.HCH	1
													-0.296034	beta.HCH	40_50		-0.0250205	PFOA	30_40		-0.586247	BaP	40_50		-0.141349	Acp	1		-0.152993	Chlorpyrifos	1		-0.059036	alpha.HCH	1
													-0.110641	beta.HCH	40_50		-0.585998	PFOA	30_40		-0.581516	BaP	40_50		-0.147353	Acp	1		-0.152993	Chlorpyrifos	1		-0.059036	alpha.HCH	1
													-0.254423	beta.HCH	40_50		-0.609109	PFOA	30_40		-0.162452	BaP	40_50		-0.149937	Acp	1		-0.130272	Chlorpyrifos	1		-0.059036	alpha.HCH	1
													-0.262816	beta.HCH	40_50		-0.52592	PFOA	30_40		-0.227904	BaP	40_50		-0.149198	Acp	1		-0.130272	Chlorpyrifos	1		-0.059036	alpha.HCH	1
													-0.278635	beta.HCH	40_50		-0.574586	PFOA	30_40		-0.584171	BaP	40_50		-0.146975	Acp	1		-0.152993	Chlorpyrifos	1		-0.059036	alpha.HCH	1
													-0.27424	beta.HCH	40_50		-0.658444	PFOA	30_40		-0.573239	BaP	40_50		-0.143153	Acp	1		-0.152993	Chlorpyrifos	1		-0.059036	alpha.HCH	1
													-0.202129	beta.HCH	40_50		-0.600161	PFOA	30_40		-0.505603	BaP	40_50		-0.135868	Acp	1		-0.152993	Chlorpyrifos	1		-0.059036	alpha.HCH	1
													-0.296034	beta.HCH	40_50		-0.634067	PFOA	30_40		-0.586247	BaP	40_50		-0.14719	Acp	1		0.0817147	Chlorpyrifos	1		-0.059036	alpha.HCH	1
													-0.296034	beta.HCH	40_50		-0.522245	PFOA	30_40		-0.586247	BaP	40_50		-0.14809	Acp	1		-0.130272	Chlorpyrifos	1		-0.059036	alpha.HCH	1
													-0.296034	beta.HCH	40_50		-0.57692	PFOA	30_40		-0.586247	BaP	40_50		-0.144813	Acp	1		0.163773	Chlorpyrifos	1		-0.059036	alpha.HCH	1
													-0.296034	beta.HCH	40_50		-0.639366	PFOA	30_40		-0.586247	BaP	40_50		-0.150386	Acp	1		-0.152993	Chlorpyrifos	1		-0.059036	alpha.HCH	1
													-0.296034	beta.HCH	40_50		-0.502537	PFOA	30_40		-0.586247	BaP	40_50		-0.144676	Acp	1		-0.152993	Chlorpyrifos	1		-0.059036	alpha.HCH	1
													-0.133697	beta.HCH	40_50		-0.586452	PFOA	30_40		-0.580441	BaP	40_50		-0.148134	Acp	1		-0.152993	Chlorpyrifos	1		-0.059036	alpha.HCH	1
													-0.197699	beta.HCH	40_50		-0.652534	PFOA	30_40		-0.241227	BaP	40_50		-0.140761	Acp	1		-0.152993	Chlorpyrifos	1		-0.059036	alpha.HCH	1
													-0.296034	beta.HCH	40_50		-0.585314	PFOA	30_40		-0.586247	BaP	40_50		-0.137197	Acp	1		-0.152993	Chlorpyrifos	1		-0.059036	alpha.HCH	1
													-0.254876	beta.HCH	40_50		-0.653558	PFOA	30_40		-0.501772	BaP	40_50		-0.146197	Acp	1		-0.130272	Chlorpyrifos	1		-0.059036	alpha.HCH	1
													-0.296034	beta.HCH	40_50		-0.596843	PFOA	30_40		-0.586247	BaP	40_50		-0.140302	Acp	1		0.0351959	Chlorpyrifos	1		-0.059036	alpha.HCH	1
													-0.129408	beta.HCH	40_50		-0.570373	PFOA	30_40		-0.583828	BaP	40_50		-0.150449	Acp	1		-0.0670206	Chlorpyrifos	1		-0.059036	alpha.HCH	1
													-0.04033	beta.HCH	40_50		-0.593692	PFOA	30_40		-0.0328724	BaP	40_50		-0.150233	Acp	1		0.430646	Chlorpyrifos	1		-0.059036	alpha.HCH	1
													-0.296034	beta.HCH	40_50		-0.603581	PFOA	30_40		-0.586247	BaP	40_50		-0.145881	Acp	1		0.0536654	Chlorpyrifos	1		-0.059036	alpha.HCH	1
													-0.0203417	beta.HCH	40_50		-0.647976	PFOA	30_40		0.107901	BaP	40_50		-0.143623	Acp	1		-0.152993	Chlorpyrifos	1		-0.059036	alpha.HCH	1
													-0.296034	beta.HCH	40_50		-0.516863	PFOA	30_40		-0.586247	BaP	40_50		-0.142452	Acp	1		-0.152993	Chlorpyrifos	1		-0.059036	alpha.HCH	1
													-0.296034	beta.HCH	40_50		-0.632034	PFOA	30_40		-0.586247	BaP	40_50		-0.146833	Acp	1		-0.152993	Chlorpyrifos	1		-0.059036	alpha.HCH	1
													-0.296034	beta.HCH	40_50		-0.647382	PFOA	30_40		-0.586247	BaP	40_50		-0.149244	Acp	1		-0.152993	Chlorpyrifos	1		-0.059036	alpha.HCH	1
													-0.270956	beta.HCH	40_50		-0.60202	PFOA	30_40		-0.296432	BaP	40_50		-0.141916	Acp	1		0.0987837	Chlorpyrifos	1		-0.059036	alpha.HCH	1
													-0.296034	beta.HCH	40_50		-0.660853	PFOA	30_40		-0.586247	BaP	40_50		-0.142088	Acp	1		-0.152993	Chlorpyrifos	1		-0.059036	alpha.HCH	1
													-0.269359	beta.HCH	40_50		-0.618522	PFOA	30_40		-0.586247	BaP	40_50		-0.150855	Acp	1		-0.138092	Chlorpyrifos	1		-0.0489149	alpha.HCH	1
													-0.296034	beta.HCH	40_50		-0.670015	PFOA	30_40		-0.586247	BaP	40_50		-0.130271	Acp	1		-0.124807	Chlorpyrifos	1		-0.059036	alpha.HCH	1
													-0.296034	beta.HCH	40_50		-0.588979	PFOA	30_40		-0.586247	BaP	40_50		-0.14843	Acp	1		-0.152993	Chlorpyrifos	1		-0.059036	alpha.HCH	1
													-0.296034	beta.HCH	40_50		-0.660686	PFOA	30_40		-0.586247	BaP	40_50		-0.143519	Acp	1		-0.152993	Chlorpyrifos	1		-0.059036	alpha.HCH	1
													-0.296034	beta.HCH	40_50		-0.597646	PFOA	30_40		-0.586247	BaP	40_50		-0.13782	Acp	1		-0.152993	Chlorpyrifos	1		-0.059036	alpha.HCH	1
													-0.296034	beta.HCH	40_50		-0.623653	PFOA	30_40		-0.586247	BaP	40_50		-0.141823	Acp	1		-0.116932	Chlorpyrifos	1		-0.059036	alpha.HCH	1
													-0.182815	beta.HCH	40_50		-0.642176	PFOA	30_40		-0.544605	BaP	40_50		-0.140794	Acp	1		-0.152993	Chlorpyrifos	1		-0.059036	alpha.HCH	1
													-0.203046	beta.HCH	40_50		-0.639779	PFOA	30_40		-0.525778	BaP	40_50		-0.146834	Acp	1		-0.152993	Chlorpyrifos	1		-0.059036	alpha.HCH	1
													-0.11801	beta.HCH	40_50		-0.636253	PFOA	30_40		-0.383073	BaP	40_50		-0.148553	Acp	1		0.0777942	Chlorpyrifos	1		-0.059036	alpha.HCH	1
													-0.172797	beta.HCH	40_50		-0.667545	PFOA	30_40		-0.581353	BaP	40_50		-0.147551	Acp	1		-0.152993	Chlorpyrifos	1		-0.059036	alpha.HCH	1
													-0.265355	beta.HCH	40_50		-0.664766	PFOA	30_40		-0.586247	BaP	40_50		-0.144694	Acp	1		-0.152993	Chlorpyrifos	1		-0.059036	alpha.HCH	1
													-0.227988	beta.HCH	40_50		-0.603396	PFOA	30_40		-0.584565	BaP	40_50		-0.144879	Acp	1		-0.152993	Chlorpyrifos	1		-0.059036	alpha.HCH	1
													-0.250494	beta.HCH	40_50		-0.621734	PFOA	30_40		-0.586247	BaP	40_50		-0.142742	Acp	1		-0.152993	Chlorpyrifos	1		-0.059036	alpha.HCH	1
													-0.228051	beta.HCH	40_50		-0.603088	PFOA	30_40		-0.412572	BaP	40_50		-0.148471	Acp	1		-0.152993	Chlorpyrifos	1		-0.059036	alpha.HCH	1
													-0.157427	beta.HCH	40_50		-0.589767	PFOA	30_40		-0.586247	BaP	40_50		-0.147607	Acp	1		-0.152993	Chlorpyrifos	1		-0.059036	alpha.HCH	1
													-0.278234	beta.HCH	40_50		-0.650475	PFOA	30_40		-0.586247	BaP	40_50		-0.145775	Acp	1		-0.130272	Chlorpyrifos	1		-0.059036	alpha.HCH	1
													-0.261395	beta.HCH	40_50		-0.5107	PFOA	30_40		-0.586247	BaP	40_50		-0.141546	Acp	1		-0.152993	Chlorpyrifos	1		-0.059036	alpha.HCH	1
													-0.215363	beta.HCH	40_50		-0.609172	PFOA	30_40		-0.586247	BaP	40_50		-0.150758	Acp	1		-0.00857278	Chlorpyrifos	1		-0.0439476	alpha.HCH	1
													-0.273099	beta.HCH	40_50		-0.553025	PFOA	30_40		-0.586247	BaP	40_50		-0.150438	Acp	1		-0.152993	Chlorpyrifos	1		-0.059036	alpha.HCH	1
													-0.249874	beta.HCH	40_50		-0.545649	PFOA	30_40		-0.586247	BaP	40_50		-0.0596266	Acp	1		0.115654	Chlorpyrifos	1		-0.059036	alpha.HCH	1
													-0.286673	beta.HCH	40_50		-0.532614	PFOA	30_40		-0.586247	BaP	40_50		-0.150401	Acp	1		-0.152993	Chlorpyrifos	1		-0.059036	alpha.HCH	1
													-0.176927	beta.HCH	40_50		-0.577059	PFOA	30_40		-0.586247	BaP	40_50		-0.150947	Acp	1		-0.152993	Chlorpyrifos	1		-0.059036	alpha.HCH	1
													-0.217851	beta.HCH	40_50		-0.504774	PFOA	30_40		-0.580503	BaP	40_50		-0.150446	Acp	1		-0.152993	Chlorpyrifos	1		-0.0320725	alpha.HCH	1
													-0.21097	beta.HCH	40_50		-0.558661	PFOA	30_40		-0.00533754	BaP	40_50		-0.149919	Acp	1		-0.0967157	Chlorpyrifos	1		-0.00595619	alpha.HCH	1
													-0.131681	beta.HCH	40_50		-0.611756	PFOA	30_40		-0.536476	BaP	40_50		-0.148679	Acp	1		-0.0805144	Chlorpyrifos	1		-0.0313971	alpha.HCH	1
													-0.222849	beta.HCH	40_50		-0.578492	PFOA	30_40		-0.586247	BaP	40_50		-0.151095	Acp	1		0.115781	Chlorpyrifos	1		-0.059036	alpha.HCH	1
													-0.1919	beta.HCH	40_50		-0.639941	PFOA	30_40		1.87026	BaP	40_50		-0.150124	Acp	1		0.0409931	Chlorpyrifos	1		-0.059036	alpha.HCH	1
													-0.287886	beta.HCH	40_50		-0.181496	PFOA	30_40		-0.586247	BaP	40_50		-0.145212	Acp	1		-0.152993	Chlorpyrifos	1		-0.059036	alpha.HCH	1
													0.225029	beta.HCH	40_50		-0.236148	PFOA	30_40		-0.586247	BaP	40_50		-0.148484	Acp	1		-0.152993	Chlorpyrifos	1		-0.059036	alpha.HCH	1
													-0.210828	beta.HCH	40_50		-0.279847	PFOA	30_40		1.26289	BaP	40_50		-0.147767	Acp	1		-0.0133821	Chlorpyrifos	1		-0.059036	alpha.HCH	1
													-0.269993	beta.HCH	40_50		-0.595539	PFOA	30_40		-0.586247	BaP	40_50		-0.150182	Acp	1		-0.121768	Chlorpyrifos	1		-0.059036	alpha.HCH	1
													-0.272147	beta.HCH	40_50		-0.36839	PFOA	30_40		-0.586247	BaP	40_50		-0.150297	Acp	1		-0.152993	Chlorpyrifos	1		-0.059036	alpha.HCH	1
													-0.222337	beta.HCH	40_50		-0.549701	PFOA	30_40		2.47679	BaP	40_50		-0.149387	Acp	1		-0.0378861	Chlorpyrifos	1		-0.059036	alpha.HCH	1
													-0.168629	beta.HCH	40_50		-0.561047	PFOA	30_40		-0.585085	BaP	40_50		-0.146403	Acp	1		0.0293865	Chlorpyrifos	1		-0.059036	alpha.HCH	1
													-0.220819	beta.HCH	40_50		-0.665987	PFOA	30_40		-0.586247	BaP	40_50		-0.149256	Acp	1		-0.144295	Chlorpyrifos	1		-0.059036	alpha.HCH	1
													-0.220636	beta.HCH	40_50		-0.621491	PFOA	30_40		-0.586247	BaP	40_50		-0.147271	Acp	1		-0.130272	Chlorpyrifos	1		-0.059036	alpha.HCH	1
													-0.272538	beta.HCH	40_50		-0.555264	PFOA	30_40		-0.586247	BaP	40_50		-0.150247	Acp	1		-0.0853833	Chlorpyrifos	1		-0.0341418	alpha.HCH	1
													0.0184604	beta.HCH	40_50		-0.55503	PFOA	30_40		-0.586247	BaP	40_50		-0.148587	Acp	1		-0.152993	Chlorpyrifos	1		-0.059036	alpha.HCH	1
													-0.164253	beta.HCH	40_50		-0.53334	PFOA	30_40		-0.586247	BaP	40_50		-0.147968	Acp	1		-0.152993	Chlorpyrifos	1		-0.059036	alpha.HCH	1
													-0.0928043	beta.HCH	40_50		-0.5979	PFOA	30_40		-0.446126	BaP	40_50		-0.141265	Acp	1		-0.152993	Chlorpyrifos	1		-0.059036	alpha.HCH	1
													1.30929	beta.HCH	40_50		-0.580284	PFOA	30_40		-0.40275	BaP	40_50		-0.096167	Acp	1		-0.152993	Chlorpyrifos	1		-0.059036	alpha.HCH	1
													-0.23342	beta.HCH	40_50		-0.5694	PFOA	30_40		0.208846	BaP	40_50		-0.148977	Acp	1		-0.152993	Chlorpyrifos	1		-0.059036	alpha.HCH	1
													-0.270566	beta.HCH	40_50		-0.632442	PFOA	30_40		-0.573777	BaP	40_50		-0.148683	Acp	1		0.262938	Chlorpyrifos	1		-0.059036	alpha.HCH	1
													-0.246429	beta.HCH	40_50		-0.665924	PFOA	30_40		0.0272927	BaP	40_50		-0.145678	Acp	1		0.0820639	Chlorpyrifos	1		-0.0288523	alpha.HCH	1
													-0.216744	beta.HCH	40_50		-0.638001	PFOA	30_40		0.756081	BaP	40_50		-0.148256	Acp	1		0.0439148	Chlorpyrifos	1		-0.059036	alpha.HCH	1
													-0.189213	beta.HCH	40_50		0.703282	PFOA	30_40		0.488062	BaP	40_50		-0.140523	Acp	1		0.264965	Chlorpyrifos	1		-0.059036	alpha.HCH	1
													-0.216892	beta.HCH	40_50		-0.620778	PFOA	30_40		-0.586247	BaP	40_50		-0.14568	Acp	1		-0.0747834	Chlorpyrifos	1		-0.050644	alpha.HCH	1
													-0.0638334	beta.HCH	40_50		-0.636318	PFOA	30_40		-0.586247	BaP	40_50		-0.145112	Acp	1		-0.130272	Chlorpyrifos	1		-0.059036	alpha.HCH	1
													-0.2327	beta.HCH	40_50		-0.614015	PFOA	30_40		2.01253	BaP	40_50		-0.149295	Acp	1		-0.0589696	Chlorpyrifos	1		-0.059036	alpha.HCH	1
													-0.183161	beta.HCH	40_50		-0.598264	PFOA	30_40		-0.586247	BaP	40_50		-0.146415	Acp	1		-0.0251241	Chlorpyrifos	1		-0.059036	alpha.HCH	1
													-0.186428	beta.HCH	40_50		-0.662363	PFOA	30_40		-0.586247	BaP	40_50		-0.149677	Acp	1		-0.00247231	Chlorpyrifos	1		-0.059036	alpha.HCH	1
													-0.168334	beta.HCH	40_50		-0.676313	PFOA	30_40		1.52641	BaP	40_50		-0.149845	Acp	1		-0.0383311	Chlorpyrifos	1		-0.059036	alpha.HCH	1
													-0.246998	beta.HCH	40_50		-0.661161	PFOA	30_40		-0.0507364	BaP	40_50		-0.148286	Acp	1		-0.130272	Chlorpyrifos	1		-0.059036	alpha.HCH	1
													-0.249928	beta.HCH	40_50		-0.662962	PFOA	30_40		-0.581036	BaP	40_50		-0.148882	Acp	1		0.358214	Chlorpyrifos	1		-0.0502998	alpha.HCH	1
													-0.265343	beta.HCH	40_50		-0.681642	PFOA	30_40		-0.214195	BaP	40_50		-0.149295	Acp	1		0.18211	Chlorpyrifos	1		-0.059036	alpha.HCH	1
													-0.165274	beta.HCH	40_50		-0.681352	PFOA	30_40		-0.450908	BaP	40_50		-0.147805	Acp	1		-0.130272	Chlorpyrifos	1		-0.059036	alpha.HCH	1
													-0.271951	beta.HCH	40_50		-0.64304	PFOA	30_40		-0.403905	BaP	40_50		-0.151004	Acp	1		-0.130272	Chlorpyrifos	1		-0.059036	alpha.HCH	1
													-0.259809	beta.HCH	40_50		-0.63753	PFOA	30_40		-0.586247	BaP	40_50		-0.150152	Acp	1		-0.130272	Chlorpyrifos	1		-0.054762	alpha.HCH	1
													-0.273612	beta.HCH	40_50		-0.609844	PFOA	30_40		0.871937	BaP	40_50		-0.149754	Acp	1		0.184663	Chlorpyrifos	1		-0.0459336	alpha.HCH	1
													-0.220754	beta.HCH	40_50		-0.576864	PFOA	30_40		0.0413967	BaP	40_50		-0.147708	Acp	1		-0.0905863	Chlorpyrifos	1		-0.059036	alpha.HCH	1
													-0.204381	beta.HCH	40_50		-0.542458	PFOA	30_40		-0.569435	BaP	40_50		-0.147188	Acp	1		-0.0123279	Chlorpyrifos	1		-0.0539893	alpha.HCH	1
													-0.0130058	beta.HCH	40_50		-0.610154	PFOA	30_40		0.213923	BaP	40_50		-0.149074	Acp	1		-0.0842458	Chlorpyrifos	1		-0.059036	alpha.HCH	1
													-0.2505	beta.HCH	40_50		-0.383546	PFOA	30_40		-0.239581	BaP	40_50		-0.150568	Acp	1		-0.130272	Chlorpyrifos	1		-0.059036	alpha.HCH	1
													-0.296034	beta.HCH	40_50		-0.685392	PFOA	30_40		-0.586247	BaP	40_50		-0.146355	Acp	1		-0.130272	Chlorpyrifos	1		-0.0395912	alpha.HCH	1
													-0.227304	beta.HCH	40_50		-0.63927	PFOA	30_40		3.83856	BaP	40_50		-0.149114	Acp	1		-0.130272	Chlorpyrifos	1		-0.059036	alpha.HCH	1
													0.193251	beta.HCH	40_50		-0.67531	PFOA	30_40		-0.586247	BaP	40_50		-0.148911	Acp	1		0.102958	Chlorpyrifos	1		-0.0448062	alpha.HCH	1
													-0.0836688	beta.HCH	40_50		-0.530813	PFOA	30_40		-0.586247	BaP	40_50		-0.148355	Acp	1		-0.143802	Chlorpyrifos	1		-0.059036	alpha.HCH	1
													0.19481	beta.HCH	40_50		-0.653383	PFOA	30_40		0.00352143	BaP	40_50		-0.148311	Acp	1		0.220541	Chlorpyrifos	1		-0.059036	alpha.HCH	1
													-0.126371	beta.HCH	40_50		-0.672823	PFOA	30_40		-0.584327	BaP	40_50		-0.144636	Acp	1		-0.0246904	Chlorpyrifos	1		-0.05621	alpha.HCH	1
													0.0672183	beta.HCH	40_50		-0.633169	PFOA	30_40		-0.586247	BaP	40_50		-0.150416	Acp	1		-0.0632688	Chlorpyrifos	1		-0.059036	alpha.HCH	1
													-0.142739	beta.HCH	40_50		-0.669074	PFOA	30_40		-0.423963	BaP	40_50		-0.146315	Acp	1		0.00157605	Chlorpyrifos	1		-0.059036	alpha.HCH	1
													0.232521	beta.HCH	40_50		-0.666679	PFOA	30_40		-0.586247	BaP	40_50		-0.135434	Acp	1		0.783865	Chlorpyrifos	1		-0.0313792	alpha.HCH	1
													-0.196089	beta.HCH	40_50		-0.683597	PFOA	30_40		-0.441918	BaP	40_50		-0.151659	Acp	1		-0.0300355	Chlorpyrifos	1		-0.0448168	alpha.HCH	1
													-0.0993683	beta.HCH	40_50		-0.652073	PFOA	30_40		-0.471797	BaP	40_50		-0.149778	Acp	1		-0.0355645	Chlorpyrifos	1		-0.0337085	alpha.HCH	1
													-0.156894	beta.HCH	40_50		-0.639722	PFOA	30_40		-0.586247	BaP	40_50		-0.150784	Acp	1		0.0963236	Chlorpyrifos	1		-0.059036	alpha.HCH	1
													-0.281944	beta.HCH	40_50		-0.510382	PFOA	30_40		-0.561037	BaP	40_50		-0.151641	Acp	1		0.437877	Chlorpyrifos	1		-0.0524886	alpha.HCH	1
													-0.2716	beta.HCH	40_50		-0.660861	PFOA	30_40		-0.586247	BaP	40_50		-0.151659	Acp	1		0.00353125	Chlorpyrifos	1		-0.059036	alpha.HCH	1
													-0.109814	beta.HCH	40_50		-0.613967	PFOA	30_40		-0.586247	BaP	40_50		-0.151213	Acp	1		0.0937639	Chlorpyrifos	1		-0.059036	alpha.HCH	1
													-0.072923	beta.HCH	40_50		-0.552479	PFOA	30_40		-0.586247	BaP	40_50		-0.151027	Acp	1		0.10006	Chlorpyrifos	1		-0.0315216	alpha.HCH	1
													-0.13148	beta.HCH	40_50		-0.629677	PFOA	30_40		-0.586247	BaP	40_50		-0.150986	Acp	1		-0.130272	Chlorpyrifos	1		-0.059036	alpha.HCH	1
													-0.296034	beta.HCH	40_50		-0.561911	PFOA	30_40		-0.338258	BaP	40_50		-0.150931	Acp	1		-0.130272	Chlorpyrifos	1		-0.059036	alpha.HCH	1
													-0.247171	beta.HCH	40_50		-0.611027	PFOA	30_40		-0.334329	BaP	40_50		-0.151659	Acp	1		-0.130272	Chlorpyrifos	1		-0.059036	alpha.HCH	1
													0.024693	beta.HCH	40_50		-0.616447	PFOA	30_40		-0.395342	BaP	40_50		-0.151357	Acp	1		-0.130272	Chlorpyrifos	1		-0.059036	alpha.HCH	1
													-0.200351	beta.HCH	40_50		-0.569725	PFOA	30_40		-0.586247	BaP	40_50		-0.151659	Acp	1		-0.130272	Chlorpyrifos	1		-0.059036	alpha.HCH	1
													-0.278864	beta.HCH	40_50		-0.601648	PFOA	30_40		-0.586247	BaP	40_50		-0.151659	Acp	1		0.063796	Chlorpyrifos	1		-0.059036	alpha.HCH	1
													-0.273411	beta.HCH	40_50		-0.546067	PFOA	30_40		-0.586247	BaP	40_50		-0.151098	Acp	1		-0.0205104	Chlorpyrifos	1		-0.059036	alpha.HCH	1
													-0.258676	beta.HCH	40_50		-0.368732	PFOA	30_40		-0.584036	BaP	40_50		-0.151659	Acp	1		-0.129742	Chlorpyrifos	1		-0.059036	alpha.HCH	1
													-0.271454	beta.HCH	40_50		-0.340203	PFOA	30_40		-0.573019	BaP	40_50		-0.151659	Acp	1		-0.0527492	Chlorpyrifos	1		-0.059036	alpha.HCH	1
													-0.165543	beta.HCH	40_50		-0.610543	PFOA	30_40		-0.583921	BaP	40_50		-0.151602	Acp	1		0.28256	Chlorpyrifos	1		-0.059036	alpha.HCH	1
													-0.260277	beta.HCH	40_50		-0.585812	PFOA	30_40		-0.586247	BaP	40_50		-0.151659	Acp	1		-0.0412585	Chlorpyrifos	1		-0.059036	alpha.HCH	1
													-0.283351	beta.HCH	40_50		-0.574239	PFOA	30_40		-0.416956	BaP	40_50		-0.141421	Acp	1		-0.130272	Chlorpyrifos	1		-0.0523602	alpha.HCH	1
													-0.294374	beta.HCH	40_50		-0.514269	PFOA	30_40		-0.187725	BaP	40_50		-0.145868	Acp	1		-0.0960056	Chlorpyrifos	1		-0.059036	alpha.HCH	1
													-0.258063	beta.HCH	40_50		-0.281683	PFOA	40_50		-0.0386711	BaP	40_50		-0.151659	Acp	1		0.0356305	Chlorpyrifos	1		-0.059036	alpha.HCH	1
													-0.24207	beta.HCH	40_50		-0.346546	PFOA	40_50		-0.586247	BaP	40_50		-0.148831	Acp	1		-0.0386936	Chlorpyrifos	1		-0.059036	alpha.HCH	1
													-0.291855	beta.HCH	40_50		-0.43786	PFOA	40_50		-0.586247	BaP	40_50		-0.143488	Acp	1		-0.130272	Chlorpyrifos	1		-0.059036	alpha.HCH	1
													-0.2773	beta.HCH	40_50		-0.216937	PFOA	40_50		-0.586247	BaP	40_50		-0.147443	Acp	1		-0.130272	Chlorpyrifos	1		-0.059036	alpha.HCH	1
													-0.0880907	beta.HCH	40_50		0.013476	PFOA	40_50		-0.0689272	BaP	40_50		-0.141585	Acp	1		0.402142	Chlorpyrifos	1		-0.0333465	alpha.HCH	1
													-0.0343219	beta.HCH	40_50		1.01771	PFOA	40_50		-0.0576805	BaP	40_50		-0.139278	Acp	1		-0.152993	Chlorpyrifos	1		0.0258765	alpha.HCH	1
													0.198114	beta.HCH	40_50		0.350097	PFOA	40_50		-0.538137	BaP	40_50		-0.151097	Acp	1		-0.00349196	Chlorpyrifos	1		-0.0554048	alpha.HCH	1
													-0.0803172	beta.HCH	40_50		-0.382195	PFOA	40_50		-0.575396	BaP	40_50		-0.151027	Acp	1		-0.0814768	Chlorpyrifos	1		-0.059036	alpha.HCH	1
													-0.200771	beta.HCH	40_50		-0.15933	PFOA	40_50		-0.503207	BaP	40_50		-0.151659	Acp	1		0.231238	Chlorpyrifos	1		-0.0524852	alpha.HCH	1
													-0.238142	beta.HCH	40_50		-0.195509	PFOA	40_50		-0.586247	BaP	40_50		-0.147838	Acp	1		0.0638522	Chlorpyrifos	1		-0.059036	alpha.HCH	1
													-0.260924	beta.HCH	40_50		-0.452007	PFOA	40_50		-0.568126	BaP	40_50		-0.149862	Acp	1		0.359129	Chlorpyrifos	1		-0.0530139	alpha.HCH	1
													-0.296034	beta.HCH	40_50		3.13806	PFOA	40_50		-0.586247	BaP	40_50		-0.151659	Acp	1		0.361201	Chlorpyrifos	1		-0.0482348	alpha.HCH	1
													-0.24437	beta.HCH	40_50		0.192994	PFOA	40_50		-0.242859	BaP	40_50		-0.151659	Acp	1		-0.152993	Chlorpyrifos	1		-0.059036	alpha.HCH	1
													-0.263142	beta.HCH	40_50		-0.31995	PFOA	40_50		-0.501921	BaP	40_50		-0.149136	Acp	1		0.113858	Chlorpyrifos	1		-0.059036	alpha.HCH	1
													-0.259807	beta.HCH	40_50		1.16766	PFOA	40_50		-0.586247	BaP	40_50		-0.151659	Acp	1		0.0473073	Chlorpyrifos	1		-0.059036	alpha.HCH	1
													-0.235715	beta.HCH	40_50		0.0986101	PFOA	40_50		0.0355104	BaP	40_50		-0.150795	Acp	1		0.185597	Chlorpyrifos	1		-0.0545314	alpha.HCH	1
													-0.274886	beta.HCH	40_50		0.500348	PFOA	40_50		-0.580238	BaP	40_50		-0.151659	Acp	1		-0.152993	Chlorpyrifos	1		-0.059036	alpha.HCH	1
													-0.25714	beta.HCH	40_50		-0.331607	PFOA	40_50		-0.586247	BaP	40_50		-0.151659	Acp	1		0.253097	Chlorpyrifos	1		-0.0454212	alpha.HCH	1
													-0.123243	beta.HCH	40_50		0.478784	PFOA	40_50		-0.499398	BaP	40_50		-0.151659	Acp	1		-0.152993	Chlorpyrifos	1		-0.059036	alpha.HCH	1
													-0.286837	beta.HCH	40_50		-0.56029	PFOA	40_50		-0.543785	BaP	40_50		-0.151659	Acp	1		-0.152993	Chlorpyrifos	1		-0.059036	alpha.HCH	1
													-0.285742	beta.HCH	40_50		-0.167498	PFOA	40_50		-0.586247	BaP	40_50		-0.149358	Acp	1		0.0843955	Chlorpyrifos	1		-0.059036	alpha.HCH	1
													-0.0442825	beta.HCH	40_50		-0.450236	PFOA	40_50		-0.586247	BaP	40_50		-0.151659	Acp	1		0.233516	Chlorpyrifos	1		-0.059036	alpha.HCH	1
													-0.215369	beta.HCH	40_50		-0.375877	PFOA	40_50		-0.586247	BaP	40_50		-0.151659	Acp	1		-0.0295569	Chlorpyrifos	1		-0.0542481	alpha.HCH	1
													-0.0893011	beta.HCH	40_50		-0.125413	PFOA	40_50		-0.494573	BaP	40_50		-0.151659	Acp	1		-0.0324106	Chlorpyrifos	1		-0.0413108	alpha.HCH	1
													-0.218166	beta.HCH	40_50		-0.277801	PFOA	40_50		-0.582538	BaP	40_50		-0.151659	Acp	1		-0.152993	Chlorpyrifos	1		-0.059036	alpha.HCH	1
													-0.238443	beta.HCH	40_50		-0.687816	PFOA	40_50		-0.582214	BaP	40_50		-0.151659	Acp	1		0.00595714	Chlorpyrifos	1		-0.059036	alpha.HCH	1
													-0.185018	beta.HCH	40_50		-0.396303	PFOA	40_50		-0.584137	BaP	40_50		-0.151659	Acp	1		0.179563	Chlorpyrifos	1		-0.0535135	alpha.HCH	1
													-0.287536	beta.HCH	40_50		-0.504489	PFOA	40_50		-0.586247	BaP	40_50		-0.151659	Acp	1		-0.152993	Chlorpyrifos	1		-0.059036	alpha.HCH	1
													-0.23927	beta.HCH	40_50		-0.580113	PFOA	40_50		-0.581164	BaP	40_50		-0.151659	Acp	1		-0.152993	Chlorpyrifos	1		-0.059036	alpha.HCH	1
													-0.251476	beta.HCH	40_50		-0.511344	PFOA	40_50		-0.57786	BaP	40_50		-0.151659	Acp	1		-0.152993	Chlorpyrifos	1		-0.059036	alpha.HCH	1
													-0.203026	beta.HCH	40_50		-0.231496	PFOA	40_50		-0.524274	BaP	40_50		-0.151659	Acp	1		-0.152993	Chlorpyrifos	1		-0.059036	alpha.HCH	1
													-0.136607	beta.HCH	40_50		-0.449154	PFOA	40_50		-0.578035	BaP	40_50		-0.148111	Acp	1		0.17018	Chlorpyrifos	1		-0.059036	alpha.HCH	1
													-0.106643	beta.HCH	40_50		-0.31585	PFOA	40_50		-0.357199	BaP	40_50		-0.151659	Acp	1		-0.130272	Chlorpyrifos	1		-0.059036	alpha.HCH	1
													-0.228085	beta.HCH	40_50		-0.390487	PFOA	40_50		0.0591996	BaP	40_50		-0.135612	Acp	1		-0.130272	Chlorpyrifos	1		-0.0436565	alpha.HCH	1
													-0.0387224	beta.HCH	40_50		-0.12882	PFOA	40_50		1.19872	BaP	40_50		-0.142177	Acp	1		-0.130272	Chlorpyrifos	1		-0.0448712	alpha.HCH	1
													-0.279503	beta.HCH	40_50		-0.265549	PFOA	40_50		-0.586247	BaP	40_50		-0.151659	Acp	1		-0.152993	Chlorpyrifos	1		-0.059036	alpha.HCH	1
													-0.268587	beta.HCH	40_50		0.0790439	PFOA	40_50		0.634143	BaP	40_50		-0.148886	Acp	1		-0.130272	Chlorpyrifos	1		-0.051399	alpha.HCH	1
													-0.177248	beta.HCH	40_50		-0.389623	PFOA	40_50		1.9184	BaP	40_50		-0.147929	Acp	1		-0.0321435	Chlorpyrifos	1		-0.0520576	alpha.HCH	1
													0.291822	beta.HCH	40_50		0.120748	PFOA	40_50		-0.58178	BaP	40_50		-0.151659	Acp	1		-0.152993	Chlorpyrifos	1		-0.059036	alpha.HCH	1
													-0.200204	beta.HCH	40_50		-0.50492	PFOA	40_50		0.307907	BaP	40_50		-0.151659	Acp	1		-0.130272	Chlorpyrifos	1		-0.059036	alpha.HCH	1
													-0.225912	beta.HCH	40_50		-0.515307	PFOA	40_50		-0.586247	BaP	40_50		-0.147604	Acp	1		-0.130272	Chlorpyrifos	1		-0.0565139	alpha.HCH	1
													-0.0801585	beta.HCH	40_50		-0.121674	PFOA	40_50		-0.586247	BaP	40_50		-0.15158	Acp	1		-0.130272	Chlorpyrifos	1		-0.059036	alpha.HCH	1
													-0.10261	beta.HCH	40_50		-0.284061	PFOA	40_50		-0.578336	BaP	40_50		-0.141305	Acp	1		-0.0678538	Chlorpyrifos	1		-0.059036	alpha.HCH	1
													-0.275775	beta.HCH	40_50		-0.632666	PFOA	40_50		-0.584175	BaP	40_50		-0.151659	Acp	1		-0.152993	Chlorpyrifos	1		-0.059036	alpha.HCH	1
													-0.179759	beta.HCH	40_50		-0.534641	PFOA	40_50		-0.573042	BaP	40_50		-0.151659	Acp	1		-0.130272	Chlorpyrifos	1		-0.059036	alpha.HCH	1
													-0.0630422	beta.HCH	40_50		-0.461426	PFOA	40_50		-0.584238	BaP	40_50		-0.151659	Acp	1		-0.152993	Chlorpyrifos	1		-0.059036	alpha.HCH	1
													-0.265844	beta.HCH	40_50		-0.46897	PFOA	40_50		-0.586247	BaP	40_50		-0.151659	Acp	1		-0.152993	Chlorpyrifos	1		-0.059036	alpha.HCH	1
													-0.288625	beta.HCH	40_50		-0.641162	PFOA	40_50		1.56103	BaP	40_50		-0.151287	Acp	1		-0.130272	Chlorpyrifos	1		-0.059036	alpha.HCH	1
													-0.263463	beta.HCH	40_50		-0.448948	PFOA	40_50		-0.586247	BaP	40_50		-0.151659	Acp	1		-0.152993	Chlorpyrifos	1		-0.059036	alpha.HCH	1
													-0.253933	beta.HCH	40_50		-0.648431	PFOA	40_50		0.244681	BaP	40_50		-0.151659	Acp	1		-0.152993	Chlorpyrifos	1		-0.059036	alpha.HCH	1
													-0.267128	beta.HCH	40_50		-0.170887	PFOA	40_50		1.17281	BaP	40_50		-0.151659	Acp	1		-0.152993	Chlorpyrifos	1		-0.059036	alpha.HCH	1
													-0.268187	beta.HCH	40_50		-0.445428	PFOA	40_50		-0.214918	BaP	40_50		-0.151659	Acp	1		-0.152993	Chlorpyrifos	1		-0.059036	alpha.HCH	1
													-0.296034	beta.HCH	40_50		-0.641717	PFOA	40_50		0.811675	BaP	40_50		-0.151659	Acp	1		-0.130272	Chlorpyrifos	1		-0.059036	alpha.HCH	1
													-0.210822	beta.HCH	40_50		-0.621014	PFOA	40_50		-0.0501	BaP	40_50		-0.151198	Acp	1		-0.130272	Chlorpyrifos	1		-0.059036	alpha.HCH	1
													-0.217522	beta.HCH	40_50		-0.526565	PFOA	40_50		0.288651	BaP	40_50		-0.0977021	Acp	1		-0.0487758	Chlorpyrifos	1		-0.059036	alpha.HCH	1
													0.0014881	beta.HCH	40_50		-0.554224	PFOA	40_50		-0.565117	BaP	40_50		-0.151659	Acp	1		-0.152993	Chlorpyrifos	1		0.0315232	alpha.HCH	1
													-0.195072	beta.HCH	40_50		-0.297764	PFOA	40_50		-0.586247	BaP	40_50		-0.151459	Acp	1		-0.130272	Chlorpyrifos	1		-0.059036	alpha.HCH	1
													-0.265111	beta.HCH	40_50		-0.337802	PFOA	40_50		-0.458963	BaP	40_50		-0.151659	Acp	1		-0.152993	Chlorpyrifos	1		-0.059036	alpha.HCH	1
													-0.240218	beta.HCH	40_50		-0.563487	PFOA	40_50		-0.313991	BaP	40_50		-0.104057	Acp	1		-0.145802	Chlorpyrifos	1		-0.059036	alpha.HCH	1
													-0.272724	beta.HCH	40_50		-0.202067	PFOA	40_50		-0.19917	BaP	40_50		-0.151659	Acp	1		-0.130272	Chlorpyrifos	1		-0.059036	alpha.HCH	1
													-0.259927	beta.HCH	40_50		-0.5797	PFOA	40_50		-0.586247	BaP	40_50		-0.151659	Acp	1		-0.130272	Chlorpyrifos	1		-0.059036	alpha.HCH	1
													-0.291855	beta.HCH	40_50		-0.38088	PFOA	40_50		-0.584708	BaP	40_50		-0.151659	Acp	1		-0.05617	Chlorpyrifos	1		-0.059036	alpha.HCH	1
													-0.284671	beta.HCH	40_50		-0.199094	PFOA	40_50		-0.586247	BaP	40_50		-0.137329	Acp	1		0.255607	Chlorpyrifos	1		-0.059036	alpha.HCH	1
													-0.206158	beta.HCH	40_50		-0.417508	PFOA	40_50		-0.573127	BaP	40_50		-0.151659	Acp	1		-0.152993	Chlorpyrifos	1		-0.059036	alpha.HCH	1
													-0.285272	beta.HCH	40_50		-0.340955	PFOA	40_50		-0.450801	BaP	40_50		-0.151659	Acp	1		-0.152993	Chlorpyrifos	1		-0.059036	alpha.HCH	1
													-0.291855	beta.HCH	40_50		-0.301978	PFOA	40_50		-0.58502	BaP	40_50		-0.151659	Acp	1		-0.152993	Chlorpyrifos	1		-0.059036	alpha.HCH	1
													-0.291855	beta.HCH	40_50		-0.52789	PFOA	40_50		-0.586247	BaP	40_50		-0.147698	Acp	1		-0.00152076	Chlorpyrifos	1		-0.059036	alpha.HCH	1
													-0.285508	beta.HCH	40_50		-0.395542	PFOA	40_50		-0.586247	BaP	40_50		-0.151659	Acp	1		-0.152993	Chlorpyrifos	1		-0.059036	alpha.HCH	1
													0.455221	beta.HCH	40_50		-0.592838	PFOA	40_50		0.121484	BaP	40_50		-0.150901	Acp	1		0.121272	Chlorpyrifos	1		-0.0466589	alpha.HCH	1
													-0.131989	beta.HCH	40_50		-0.496066	PFOA	40_50		1.04981	BaP	40_50		-0.151659	Acp	1		-0.0539283	Chlorpyrifos	1		-0.0554352	alpha.HCH	1
													-0.201887	beta.HCH	40_50		-0.554268	PFOA	40_50		4.55961	BaP	40_50		-0.151659	Acp	1		-0.106499	Chlorpyrifos	1		-0.0493922	alpha.HCH	1
													-0.237057	beta.HCH	40_50		-0.461296	PFOA	40_50		0.243264	BaP	40_50		-0.151659	Acp	1		-0.152993	Chlorpyrifos	1		-0.059036	alpha.HCH	1
													-0.238516	beta.HCH	40_50		-0.501046	PFOA	40_50		0.360287	BaP	40_50		-0.151659	Acp	1		-0.152993	Chlorpyrifos	1		-0.059036	alpha.HCH	1
													-0.232394	beta.HCH	40_50		-0.587641	PFOA	40_50		0.239124	BaP	40_50		-0.151659	Acp	1		-0.152993	Chlorpyrifos	1		-0.059036	alpha.HCH	1
													-0.242615	beta.HCH	40_50		-0.602537	PFOA	40_50		0.363878	BaP	40_50		-0.151659	Acp	1		0.161263	Chlorpyrifos	1		-0.0557556	alpha.HCH	1
													-0.218512	beta.HCH	40_50		-0.405463	PFOA	40_50		-0.586247	BaP	40_50		-0.151659	Acp	1		-0.152993	Chlorpyrifos	1		-0.059036	alpha.HCH	1
													-0.215593	beta.HCH	40_50		-0.392193	PFOA	40_50		-0.207438	BaP	40_50		-0.151659	Acp	1		-0.152993	Chlorpyrifos	1		-0.059036	alpha.HCH	1
													-0.0732291	beta.HCH	40_50		-0.567844	PFOA	40_50		-0.170635	BaP	40_50		-0.147439	Acp	1		0.193917	Chlorpyrifos	1		-0.059036	alpha.HCH	1
													-0.20346	beta.HCH	40_50		-0.522339	PFOA	40_50		0.286931	BaP	40_50		-0.151659	Acp	1		-0.0996893	Chlorpyrifos	1		-0.0525073	alpha.HCH	1
													-0.0618087	beta.HCH	40_50		-0.545714	PFOA	40_50		1.34576	BaP	40_50		-0.139178	Acp	1		0.107761	Chlorpyrifos	1		0.0194325	alpha.HCH	1
													0.0034985	beta.HCH	40_50		-0.397103	PFOA	40_50		-0.584159	BaP	40_50		-0.151659	Acp	1		-0.152993	Chlorpyrifos	1		-0.059036	alpha.HCH	1
													0.178016	beta.HCH	40_50		-0.551559	PFOA	40_50		1.53982	BaP	40_50		-0.151659	Acp	1		-0.152993	Chlorpyrifos	1		-0.059036	alpha.HCH	1
													0.273425	beta.HCH	40_50		-0.458586	PFOA	40_50		0.359837	BaP	40_50		-0.151659	Acp	1		0.273945	Chlorpyrifos	1		-0.0528812	alpha.HCH	1
													-0.0184041	beta.HCH	40_50		-0.544425	PFOA	40_50		-0.207075	BaP	40_50		-0.150117	Acp	1		0.323638	Chlorpyrifos	1		-0.0423864	alpha.HCH	1
													0.67116	beta.HCH	40_50		-0.406317	PFOA	40_50		-0.586247	BaP	40_50		-0.151659	Acp	1		0.0414504	Chlorpyrifos	1		-0.059036	alpha.HCH	1
													-0.197776	beta.HCH	40_50		-0.398181	PFOA	40_50		0.404292	BaP	40_50		-0.151659	Acp	1		-0.0369564	Chlorpyrifos	1		-0.0543139	alpha.HCH	1
													-0.218938	beta.HCH	40_50		-0.54906	PFOA	40_50		-0.586247	BaP	40_50		-0.148282	Acp	1		0.0408657	Chlorpyrifos	1		-0.059036	alpha.HCH	1
													-0.29258	beta.HCH	40_50		-0.575411	PFOA	40_50		1.96944	BaP	40_50		-0.151037	Acp	1		-0.0915283	Chlorpyrifos	1		-0.059036	alpha.HCH	1
													-0.008471	beta.HCH	40_50		-0.462011	PFOA	40_50		2.72534	BaP	40_50		-0.151659	Acp	1		0.1335	Chlorpyrifos	1		-0.0517975	alpha.HCH	1
													-0.232247	beta.HCH	40_50		-0.539304	PFOA	40_50		1.78049	BaP	40_50		-0.151659	Acp	1		-0.0631518	Chlorpyrifos	1		-0.0540112	alpha.HCH	1
													-0.223	beta.HCH	40_50		-0.325994	PFOA	40_50		1.3918	BaP	40_50		-0.151659	Acp	1		0.398063	Chlorpyrifos	1		-0.0536621	alpha.HCH	1
													-0.28914	beta.HCH	40_50		-0.635477	PFOA	40_50		-0.18966	BaP	40_50		-0.151659	Acp	1		0.281055	Chlorpyrifos	1		0.0529469	alpha.HCH	1
													-0.281663	beta.HCH	40_50		-0.53973	PFOA	40_50		1.36078	BaP	40_50		-0.151659	Acp	1		0.00423285	Chlorpyrifos	1		-0.059036	alpha.HCH	1
													-0.15502	beta.HCH	40_50		-0.653296	PFOA	40_50		1.54039	BaP	40_50		-0.151659	Acp	1		-0.138362	Chlorpyrifos	1		-0.059036	alpha.HCH	1
													-0.242137	beta.HCH	40_50		-0.464127	PFOA	40_50		1.28555	BaP	40_50		-0.151659	Acp	1		0.0606474	Chlorpyrifos	1		-0.0476144	alpha.HCH	1
													-0.237014	beta.HCH	40_50		-0.439737	PFOA	40_50		1.50273	BaP	40_50		-0.151067	Acp	1		0.146027	Chlorpyrifos	1		-0.059036	alpha.HCH	1
													-0.288055	beta.HCH	40_50		-0.583449	PFOA	40_50		-0.586247	BaP	40_50		-0.151659	Acp	1		-0.0616303	Chlorpyrifos	1		-0.059036	alpha.HCH	1
													-0.290576	beta.HCH	40_50		-0.529908	PFOA	40_50		1.78832	BaP	40_50		-0.15094	Acp	1		0.323406	Chlorpyrifos	1		-0.0495052	alpha.HCH	1
													-0.105185	beta.HCH	40_50		-0.407056	PFOA	40_50		1.60062	BaP	40_50		-0.133264	Acp	1		-0.1283	Chlorpyrifos	1		-0.059036	alpha.HCH	1
													-0.277816	beta.HCH	40_50		-0.449031	PFOA	40_50		-0.489961	BaP	40_50		-0.151061	Acp	1		-0.099207	Chlorpyrifos	1		-0.059036	alpha.HCH	1
													-0.291855	beta.HCH	40_50		-0.606464	PFOA	40_50		-0.586247	BaP	40_50		-0.151659	Acp	1		-0.0736784	Chlorpyrifos	1		-0.059036	alpha.HCH	1
													-0.239839	beta.HCH	40_50		-0.346448	PFOA	40_50		1.17322	BaP	40_50		-0.151659	Acp	1		-0.0929019	Chlorpyrifos	1		-0.059036	alpha.HCH	1
													-0.280787	beta.HCH	40_50		-0.253111	PFOA	40_50		-0.586247	BaP	40_50		-0.151659	Acp	1		-0.00572695	Chlorpyrifos	1		-0.059036	alpha.HCH	1
													-0.245572	beta.HCH	40_50		-0.536374	PFOA	40_50		-0.586247	BaP	40_50		-0.151659	Acp	1		-0.042621	Chlorpyrifos	1		-0.059036	alpha.HCH	1
													-0.222156	beta.HCH	40_50		-0.344491	PFOA	40_50		0.0568848	BaP	40_50		-0.145967	Acp	1		-0.130272	Chlorpyrifos	1		-0.059036	alpha.HCH	1
													-0.216399	beta.HCH	40_50		-0.536005	PFOA	40_50		0.841702	BaP	40_50		-0.151659	Acp	1		0.0491054	Chlorpyrifos	1		-0.059036	alpha.HCH	1
													-0.288958	beta.HCH	40_50		-0.565499	PFOA	40_50		-0.290375	BaP	40_50		-0.142985	Acp	1		-0.130272	Chlorpyrifos	1		-0.059036	alpha.HCH	1
													-0.280495	beta.HCH	40_50		-0.580704	PFOA	40_50		-0.586247	BaP	40_50		-0.145045	Acp	1		-0.130272	Chlorpyrifos	1		-0.059036	alpha.HCH	1
													-0.277731	beta.HCH	40_50		-0.551331	PFOA	40_50		-0.586247	BaP	40_50		-0.144588	Acp	1		-0.130272	Chlorpyrifos	1		-0.059036	alpha.HCH	1
													-0.285591	beta.HCH	40_50		-0.499237	PFOA	40_50		1.14463	BaP	40_50		-0.143037	Acp	1		-0.0549445	Chlorpyrifos	1		-0.059036	alpha.HCH	1
													-0.291855	beta.HCH	40_50		-0.382714	PFOA	40_50		-0.586247	BaP	40_50		-0.147874	Acp	1		0.0558255	Chlorpyrifos	1		-0.059036	alpha.HCH	1
													-0.292555	beta.HCH	40_50		-0.341131	PFOA	40_50		-0.0987968	BaP	40_50		-0.151659	Acp	1		-0.0648967	Chlorpyrifos	1		-0.059036	alpha.HCH	1
													-0.289007	beta.HCH	40_50		-0.474755	PFOA	40_50		-0.526351	BaP	40_50		-0.151659	Acp	1		0.327658	Chlorpyrifos	1		0.0253615	alpha.HCH	1
													-0.238382	beta.HCH	40_50		-0.370224	PFOA	40_50		0.535874	BaP	40_50		-0.146351	Acp	1		0.026358	Chlorpyrifos	1		-0.059036	alpha.HCH	1
													-0.145957	beta.HCH	40_50		-0.489885	PFOA	40_50		0.977225	BaP	40_50		-0.151659	Acp	1		-0.0124037	Chlorpyrifos	1		-0.059036	alpha.HCH	1
													-0.157161	beta.HCH	40_50		-0.597417	PFOA	40_50		0.978643	BaP	40_50		-0.151659	Acp	1		-0.104082	Chlorpyrifos	1		-0.059036	alpha.HCH	1
													0.299191	beta.HCH	40_50		-0.449134	PFOA	40_50		0.960876	BaP	40_50		-0.146767	Acp	1		-0.0993386	Chlorpyrifos	1		-0.059036	alpha.HCH	1
													-0.199849	beta.HCH	40_50		-0.570645	PFOA	40_50		0.302655	BaP	40_50		-0.14948	Acp	1		0.166864	Chlorpyrifos	1		-0.059036	alpha.HCH	1
													-0.0643721	beta.HCH	40_50		-0.571797	PFOA	40_50		0.078029	BaP	40_50		-0.14742	Acp	1		0.0114001	Chlorpyrifos	1		-0.0522097	alpha.HCH	1
													-0.223695	beta.HCH	40_50		-0.559773	PFOA	40_50		0.0274069	BaP	40_50		-0.151659	Acp	1		-0.104843	Chlorpyrifos	1		-0.059036	alpha.HCH	1
													-0.238347	beta.HCH	40_50		-0.51246	PFOA	40_50		1.21388	BaP	40_50		-0.146597	Acp	1		-0.0925474	Chlorpyrifos	1		-0.059036	alpha.HCH	1
													-0.241683	beta.HCH	40_50		-0.560477	PFOA	40_50		0.660896	BaP	40_50		-0.134775	Acp	1		-0.130272	Chlorpyrifos	1		-0.059036	alpha.HCH	1
													-0.294707	beta.HCH	40_50		-0.564777	PFOA	40_50		1.13081	BaP	40_50		-0.143137	Acp	1		-0.130272	Chlorpyrifos	1		-0.059036	alpha.HCH	1
													-0.238146	beta.HCH	40_50		-0.592433	PFOA	40_50		-0.351562	BaP	40_50		-0.151659	Acp	1		-0.0966502	Chlorpyrifos	1		-0.059036	alpha.HCH	1
													-0.23825	beta.HCH	40_50		-0.258947	PFOA	40_50		0.607632	BaP	40_50		-0.144606	Acp	1		-0.130272	Chlorpyrifos	1		-0.059036	alpha.HCH	1
													-0.205404	beta.HCH	40_50		-0.156412	PFOA	40_50		1.78433	BaP	40_50		-0.150267	Acp	1		-0.0401179	Chlorpyrifos	1		-0.055839	alpha.HCH	1
													-0.278553	beta.HCH	40_50		-0.628296	PFOA	40_50		-0.585648	BaP	40_50		-0.14305	Acp	1		-0.130272	Chlorpyrifos	1		-0.059036	alpha.HCH	1
													-0.283921	beta.HCH	40_50		-0.50093	PFOA	40_50		-0.586247	BaP	40_50		-0.151659	Acp	1		-0.112929	Chlorpyrifos	1		-0.059036	alpha.HCH	1
													-0.243562	beta.HCH	40_50		0.771234	PFOA	40_50		1.71519	BaP	40_50		-0.151659	Acp	1		-0.074321	Chlorpyrifos	1		-0.059036	alpha.HCH	1
													-0.250731	beta.HCH	40_50		1.40776	PFOA	40_50		-0.586247	BaP	40_50		-0.151659	Acp	1		-0.0865298	Chlorpyrifos	1		-0.059036	alpha.HCH	1
													-0.207996	beta.HCH	40_50		-0.118914	PFOA	40_50		2.47248	BaP	40_50		-0.151659	Acp	1		-0.0841737	Chlorpyrifos	1		-0.059036	alpha.HCH	1
													-0.277348	beta.HCH	40_50		2.27744	PFOA	40_50		0.538298	BaP	40_50		-0.151659	Acp	1		-0.0461016	Chlorpyrifos	1		-0.059036	alpha.HCH	1
													-0.275889	beta.HCH	40_50		-0.000539554	PFOA	40_50		-0.584751	BaP	40_50		-0.151659	Acp	1		-0.0661818	Chlorpyrifos	1		-0.059036	alpha.HCH	1
													-0.291855	beta.HCH	40_50		-0.116088	PFOA	40_50		-0.586247	BaP	40_50		-0.151659	Acp	1		-0.0757668	Chlorpyrifos	1		-0.059036	alpha.HCH	1
													-0.265048	beta.HCH	40_50		1.33018	PFOA	40_50		-0.554892	BaP	40_50		-0.142985	Acp	1		0.00624979	Chlorpyrifos	1		-0.0488993	alpha.HCH	1
													-0.296034	beta.HCH	40_50		1.82336	PFOA	40_50		0.73378	BaP	40_50		-0.151659	Acp	1		-0.00845786	Chlorpyrifos	1		-0.059036	alpha.HCH	1
													-0.284662	beta.HCH	40_50		1.27464	PFOA	40_50		1.01959	BaP	40_50		-0.151659	Acp	1		-0.084495	Chlorpyrifos	1		-0.059036	alpha.HCH	1
													-0.262304	beta.HCH	40_50		-0.359349	PFOA	40_50		0.367885	BaP	40_50		-0.150993	Acp	1		-0.130272	Chlorpyrifos	1		-0.059036	alpha.HCH	1
													-0.293543	beta.HCH	40_50		-0.287739	PFOA	40_50		0.73974	BaP	40_50		-0.143461	Acp	1		0.23993	Chlorpyrifos	1		-0.0456943	alpha.HCH	1
													-0.292959	beta.HCH	40_50		0.0725115	PFOA	40_50		0.913874	BaP	40_50		-0.151659	Acp	1		-0.152993	Chlorpyrifos	1		-0.059036	alpha.HCH	1
													-0.273139	beta.HCH	40_50		0.0627721	PFOA	40_50		-0.586247	BaP	40_50		-0.151659	Acp	1		-0.0713759	Chlorpyrifos	1		-0.0321118	alpha.HCH	1
													-0.291855	beta.HCH	40_50		0.0838924	PFOA	40_50		-0.586247	BaP	40_50		-0.150642	Acp	1		-0.130272	Chlorpyrifos	1		-0.059036	alpha.HCH	1
													-0.291855	beta.HCH	40_50		0.158489	PFOA	40_50		-0.586247	BaP	40_50		-0.151659	Acp	1		0.108007	Chlorpyrifos	1		-0.059036	alpha.HCH	1
													-0.256201	beta.HCH	40_50		-0.0218819	PFOA	40_50		-0.586247	BaP	40_50		-0.151659	Acp	1		-0.103344	Chlorpyrifos	1		-0.059036	alpha.HCH	1
													-0.233177	beta.HCH	40_50		-0.282806	PFOA	40_50		-0.583583	BaP	40_50		-0.148386	Acp	1		-0.130272	Chlorpyrifos	1		-0.0535602	alpha.HCH	1
													-0.162378	beta.HCH	40_50		0.104636	PFOA	40_50		-0.586247	BaP	40_50		-0.151659	Acp	1		-0.106503	Chlorpyrifos	1		-0.059036	alpha.HCH	1
													0.702805	beta.HCH	40_50		0.399172	PFOA	40_50		-0.586247	BaP	40_50		-0.151659	Acp	1		-0.0467441	Chlorpyrifos	1		-0.059036	alpha.HCH	1
													-0.0819404	beta.HCH	40_50		0.461103	PFOA	40_50		-0.586247	BaP	40_50		-0.151659	Acp	1		-0.152993	Chlorpyrifos	1		-0.059036	alpha.HCH	1
													-0.236874	beta.HCH	40_50		-0.299131	PFOA	40_50		0.0333151	BaP	40_50		-0.146473	Acp	1		0.00110069	Chlorpyrifos	1		-0.059036	alpha.HCH	1
													-0.286544	beta.HCH	40_50		-0.270815	PFOA	40_50		0.968307	BaP	40_50		-0.151659	Acp	1		-0.152993	Chlorpyrifos	1		-0.059036	alpha.HCH	1
													-0.225963	beta.HCH	40_50		1.35842	PFOA	40_50		1.5487	BaP	40_50		-0.151659	Acp	1		-0.0700908	Chlorpyrifos	1		-0.059036	alpha.HCH	1
													-0.217006	beta.HCH	40_50		0.316478	PFOA	40_50		-0.547145	BaP	40_50		-0.147262	Acp	1		-0.122973	Chlorpyrifos	1		-0.059036	alpha.HCH	1
													-0.160398	beta.HCH	40_50		1.98838	PFOA	40_50		0.19545	BaP	40_50		-0.146171	Acp	1		-0.130272	Chlorpyrifos	1		-0.059036	alpha.HCH	1
													-0.274217	beta.HCH	40_50		1.77412	PFOA	40_50		1.27302	BaP	40_50		-0.151659	Acp	1		-0.100827	Chlorpyrifos	1		-0.059036	alpha.HCH	1
													-0.221852	beta.HCH	40_50		0.766558	PFOA	40_50		-0.0694385	BaP	40_50		-0.149096	Acp	1		-0.0611728	Chlorpyrifos	1		-0.059036	alpha.HCH	1
													-0.215683	beta.HCH	40_50		0.0310968	PFOA	40_50		-0.586247	BaP	40_50		-0.144269	Acp	1		-0.0959643	Chlorpyrifos	1		-0.0499524	alpha.HCH	1
													-0.290809	beta.HCH	40_50		0.22499	PFOA	40_50		1.16968	BaP	40_50		-0.139732	Acp	1		-0.130272	Chlorpyrifos	1		-0.059036	alpha.HCH	1
													-0.231956	beta.HCH	40_50		0.42435	PFOA	40_50		-0.586247	BaP	40_50		-0.150801	Acp	1		-0.120798	Chlorpyrifos	1		-0.059036	alpha.HCH	1
													-0.25542	beta.HCH	40_50		1.15899	PFOA	40_50		-0.117687	BaP	40_50		-0.14458	Acp	1		-0.142039	Chlorpyrifos	1		-0.059036	alpha.HCH	1
													-0.268183	beta.HCH	40_50		0.390503	PFOA	40_50		-0.0583552	BaP	40_50		-0.149603	Acp	1		-0.152993	Chlorpyrifos	1		-0.059036	alpha.HCH	1
													-0.257138	beta.HCH	40_50		0.28465	PFOA	40_50		-0.257655	BaP	40_50		-0.143959	Acp	1		-0.110669	Chlorpyrifos	1		-0.059036	alpha.HCH	1
													-0.292616	beta.HCH	40_50		1.1822	PFOA	40_50		-0.586247	BaP	40_50		-0.150029	Acp	1		-0.152993	Chlorpyrifos	1		-0.059036	alpha.HCH	1
													-0.28078	beta.HCH	40_50		2.39189	PFOA	40_50		-0.581418	BaP	40_50		-0.147736	Acp	1		-0.152993	Chlorpyrifos	1		-0.059036	alpha.HCH	1
													-0.263882	beta.HCH	40_50		-0.144882	PFOA	40_50		-0.584853	BaP	40_50		-0.148976	Acp	1		-0.152993	Chlorpyrifos	1		-0.059036	alpha.HCH	1
													-0.18053	beta.HCH	40_50		5.89331	PFOA	40_50		-0.109808	BaP	40_50		-0.150475	Acp	1		-0.119333	Chlorpyrifos	1		-0.059036	alpha.HCH	1
													-0.20207	beta.HCH	40_50		1.18281	PFOA	40_50		-0.586247	BaP	40_50		-0.149584	Acp	1		-0.114925	Chlorpyrifos	1		-0.059036	alpha.HCH	1
													-0.25466	beta.HCH	40_50		3.01439	PFOA	40_50		-0.584283	BaP	40_50		-0.150027	Acp	1		-0.118994	Chlorpyrifos	1		-0.059036	alpha.HCH	1
													-0.200254	beta.HCH	40_50		1.69304	PFOA	40_50		0.204953	BaP	40_50		-0.148197	Acp	1		-0.0767	Chlorpyrifos	1		-0.059036	alpha.HCH	1
													-0.206604	beta.HCH	40_50		0.616877	PFOA	40_50		-0.583055	BaP	40_50		-0.151593	Acp	1		-0.130272	Chlorpyrifos	1		-0.059036	alpha.HCH	1
													-0.279641	beta.HCH	40_50		0.305426	PFOA	40_50		-0.586247	BaP	40_50		-0.148806	Acp	1		-0.152993	Chlorpyrifos	1		-0.059036	alpha.HCH	1
													-0.224253	beta.HCH	40_50		3.58981	PFOA	40_50		-0.586247	BaP	40_50		-0.148723	Acp	1		-0.10516	Chlorpyrifos	1		-0.059036	alpha.HCH	1
													-0.269403	beta.HCH	40_50		8.55141	PFOA	40_50		-0.542626	BaP	40_50		-0.150598	Acp	1		-0.152993	Chlorpyrifos	1		-0.059036	alpha.HCH	1
													-0.269937	beta.HCH	40_50		0.282763	PFOA	40_50		0.877395	BaP	40_50		-0.144028	Acp	1		-0.152993	Chlorpyrifos	1		-0.059036	alpha.HCH	1
													-0.220474	beta.HCH	40_50		-0.0976391	PFOA	40_50		0.0447438	BaP	40_50		-0.145998	Acp	1		-0.136866	Chlorpyrifos	1		-0.059036	alpha.HCH	1
													-0.242403	beta.HCH	40_50		0.520064	PFOA	40_50		-0.122591	BaP	40_50		-0.147984	Acp	1		-0.0647218	Chlorpyrifos	1		-0.0494433	alpha.HCH	1
													-0.21158	beta.HCH	40_50		1.26769	PFOA	40_50		-0.0571308	BaP	40_50		-0.151659	Acp	1		-0.0563936	Chlorpyrifos	1		-0.059036	alpha.HCH	1
													-0.218777	beta.HCH	40_50		-0.145919	PFOA	40_50		2.61004	BaP	40_50		-0.151271	Acp	1		-0.130272	Chlorpyrifos	1		-0.059036	alpha.HCH	1
													-0.196691	beta.HCH	40_50		-0.389958	PFOA	40_50		1.67079	BaP	40_50		-0.14719	Acp	1		-0.152993	Chlorpyrifos	1		-0.059036	alpha.HCH	1
													-0.240811	beta.HCH	40_50		0.234722	PFOA	40_50		-0.586247	BaP	40_50		-0.151659	Acp	1		-0.145635	Chlorpyrifos	1		-0.059036	alpha.HCH	1
													-0.0150235	beta.HCH	40_50		-0.268984	PFOA	40_50		0.844492	BaP	40_50		-0.150719	Acp	1		-0.152993	Chlorpyrifos	1		-0.059036	alpha.HCH	1
													-0.22665	beta.HCH	40_50		-0.388464	PFOA	40_50		0.142093	BaP	40_50		-0.146353	Acp	1		-0.152993	Chlorpyrifos	1		-0.059036	alpha.HCH	1
													-0.223995	beta.HCH	40_50		0.256784	PFOA	40_50		-0.586247	BaP	40_50		-0.151659	Acp	1		-0.152993	Chlorpyrifos	1		-0.059036	alpha.HCH	1
													-0.285246	beta.HCH	40_50		0.62912	PFOA	40_50		-0.507213	BaP	40_50		-0.150048	Acp	1		-0.130272	Chlorpyrifos	1		-0.059036	alpha.HCH	1
													-0.272309	beta.HCH	40_50		0.528354	PFOA	40_50		-0.560652	BaP	40_50		-0.15027	Acp	1		-0.102228	Chlorpyrifos	1		-0.059036	alpha.HCH	1
													0.00501625	beta.HCH	40_50		0.108318	PFOA	40_50		-0.586247	BaP	40_50		-0.147192	Acp	1		-0.152993	Chlorpyrifos	1		-0.059036	alpha.HCH	1
													-0.296034	beta.HCH	40_50		0.250041	PFOA	40_50		-0.586247	BaP	40_50		-0.11904	Acp	1		-0.0198365	Chlorpyrifos	1		-0.059036	alpha.HCH	1
													-0.296034	beta.HCH	40_50		0.207956	PFOA	40_50		-0.586247	BaP	40_50		-0.151659	Acp	1		-0.152993	Chlorpyrifos	1		-0.059036	alpha.HCH	1
													-0.292027	beta.HCH	40_50		0.0720585	PFOA	40_50		0.039711	BaP	40_50		-0.149271	Acp	1		-0.152993	Chlorpyrifos	1		-0.059036	alpha.HCH	1
													-0.285132	beta.HCH	40_50		0.158006	PFOA	40_50		-0.586247	BaP	40_50		-0.14901	Acp	1		-0.139818	Chlorpyrifos	1		-0.059036	alpha.HCH	1
													-0.204873	beta.HCH	40_50		0.130966	PFOA	40_50		-0.242974	BaP	40_50		-0.151659	Acp	1		-0.152993	Chlorpyrifos	1		-0.059036	alpha.HCH	1
													-0.257313	beta.HCH	40_50		-0.0594549	PFOA	40_50		-0.586247	BaP	40_50		-0.150261	Acp	1		-0.152993	Chlorpyrifos	1		-0.059036	alpha.HCH	1
													-0.284045	beta.HCH	40_50		0.0905325	PFOA	40_50		-0.456898	BaP	40_50		-0.151264	Acp	1		-0.130272	Chlorpyrifos	1		-0.059036	alpha.HCH	1
													-0.2054	beta.HCH	40_50		-0.353686	PFOA	40_50		-0.581483	BaP	40_50		-0.150783	Acp	1		-0.152993	Chlorpyrifos	1		-0.059036	alpha.HCH	1
													-0.281503	beta.HCH	40_50		0.129922	PFOA	40_50		-0.586247	BaP	40_50		-0.150393	Acp	1		-0.152993	Chlorpyrifos	1		-0.059036	alpha.HCH	1
													-0.202896	beta.HCH	40_50		-0.0161117	PFOA	40_50		-0.580154	BaP	40_50		-0.150198	Acp	1		-0.152993	Chlorpyrifos	1		-0.059036	alpha.HCH	1
													-0.242687	beta.HCH	40_50		-0.0459555	PFOA	40_50		-0.586247	BaP	40_50		-0.149319	Acp	1		-0.152993	Chlorpyrifos	1		-0.059036	alpha.HCH	1
													-0.0473342	beta.HCH	40_50		3.39268	PFOA	40_50		-0.586247	BaP	40_50		-0.149792	Acp	1		-0.152993	Chlorpyrifos	1		-0.059036	alpha.HCH	1
													-0.253368	beta.HCH	40_50		-0.0380371	PFOA	40_50		-0.586247	BaP	40_50		-0.151659	Acp	1		-0.152993	Chlorpyrifos	1		-0.059036	alpha.HCH	1
													-0.28372	beta.HCH	40_50		1.16784	PFOA	40_50		-0.497644	BaP	40_50		-0.151659	Acp	1		-0.125228	Chlorpyrifos	1		-0.059036	alpha.HCH	1
													-0.291855	beta.HCH	40_50		0.169149	PFOA	40_50		-0.586247	BaP	40_50		-0.148626	Acp	1		-0.13409	Chlorpyrifos	1		-0.059036	alpha.HCH	1
													-0.188749	beta.HCH	40_50		0.16643	PFOA	40_50		0.0355238	BaP	40_50		-0.150769	Acp	1		-0.152993	Chlorpyrifos	1		-0.059036	alpha.HCH	1
													-0.272654	beta.HCH	40_50		-0.153874	PFOA	40_50		-0.351462	BaP	40_50		-0.151659	Acp	1		-0.152993	Chlorpyrifos	1		-0.059036	alpha.HCH	1
													-0.0759928	beta.HCH	40_50		1.30372	PFOA	40_50		0.284872	BaP	40_50		-0.150698	Acp	1		-0.152993	Chlorpyrifos	1		-0.059036	alpha.HCH	1
													0.321354	beta.HCH	40_50		-0.378854	PFOA	40_50		-0.586247	BaP	40_50		-0.150866	Acp	1		-0.152993	Chlorpyrifos	1		-0.059036	alpha.HCH	1
													-0.221552	beta.HCH	40_50		-0.334483	PFOA	40_50		-0.39084	BaP	40_50		-0.151659	Acp	1		-0.152993	Chlorpyrifos	1		-0.059036	alpha.HCH	1
													0.168156	beta.HCH	40_50		-0.061454	PFOA	40_50		-0.586247	BaP	40_50		-0.151659	Acp	1		-0.152993	Chlorpyrifos	1		-0.059036	alpha.HCH	1
													-0.260886	beta.HCH	40_50		-0.445996	PFOA	40_50		-0.586247	BaP	40_50		-0.151101	Acp	1		-0.152993	Chlorpyrifos	1		-0.059036	alpha.HCH	1
													-0.188624	beta.HCH	40_50		-0.342698	PFOA	40_50		-0.296581	BaP	40_50		-0.150943	Acp	1		-0.152993	Chlorpyrifos	1		-0.059036	alpha.HCH	1
													-0.276548	beta.HCH	40_50		-0.254918	PFOA	40_50		2.18069	BaP	40_50		-0.151098	Acp	1		-0.152993	Chlorpyrifos	1		-0.059036	alpha.HCH	1
													-0.210844	beta.HCH	40_50		-0.318841	PFOA	40_50		1.25358	BaP	40_50		-0.151659	Acp	1		-0.152993	Chlorpyrifos	1		-0.059036	alpha.HCH	1
													-0.276922	beta.HCH	40_50		-0.328984	PFOA	40_50		-0.586247	BaP	40_50		-0.151659	Acp	1		-0.152993	Chlorpyrifos	1		-0.059036	alpha.HCH	1
													-0.25214	beta.HCH	40_50		0.152633	PFOA	40_50		-0.586247	BaP	40_50		-0.151094	Acp	1		-0.152993	Chlorpyrifos	1		-0.059036	alpha.HCH	1
													-0.273043	beta.HCH	40_50		-0.422093	PFOA	40_50		1.6998	BaP	40_50		-0.150502	Acp	1		-0.152993	Chlorpyrifos	1		-0.0441575	alpha.HCH	1
													-0.247972	beta.HCH	40_50		-0.216931	PFOA	40_50		-0.586247	BaP	40_50		-0.151047	Acp	1		-0.152993	Chlorpyrifos	1		-0.059036	alpha.HCH	1
													-0.25282	beta.HCH	40_50		-0.481324	PFOA	40_50		1.61413	BaP	40_50		-0.151659	Acp	1		-0.0723651	Chlorpyrifos	1		-0.0343892	alpha.HCH	1
													0.313684	beta.HCH	40_50		-0.437317	PFOA	40_50		-0.586247	BaP	40_50		-0.151659	Acp	1		-0.152993	Chlorpyrifos	1		-0.0512213	alpha.HCH	1
													-0.180888	beta.HCH	40_50		-0.57676	PFOA	40_50		-0.586247	BaP	40_50		-0.150178	Acp	1		-0.152993	Chlorpyrifos	1		-0.059036	alpha.HCH	1
													-0.275351	beta.HCH	40_50		-0.511666	PFOA	40_50		-0.586247	BaP	40_50		-0.150925	Acp	1		-0.152993	Chlorpyrifos	1		-0.059036	alpha.HCH	1
													-0.216043	beta.HCH	40_50		-0.132727	PFOA	40_50		0.115534	BaP	40_50		-0.150382	Acp	1		-0.152993	Chlorpyrifos	1		-0.059036	alpha.HCH	1
													-0.269164	beta.HCH	40_50		-0.189572	PFOA	40_50		1.02096	BaP	40_50		-0.150733	Acp	1		-0.152993	Chlorpyrifos	1		-0.059036	alpha.HCH	1
													-0.197637	beta.HCH	40_50		-0.356031	PFOA	40_50		0.497538	BaP	40_50		-0.150997	Acp	1		-0.152993	Chlorpyrifos	1		-0.059036	alpha.HCH	1
													-0.157001	beta.HCH	40_50		-0.207553	PFOA	40_50		2.66513	BaP	40_50		-0.151659	Acp	1		-0.152993	Chlorpyrifos	1		-0.059036	alpha.HCH	1
													-0.275252	beta.HCH	40_50		-0.478374	PFOA	40_50		-0.576321	BaP	40_50		-0.151035	Acp	1		-0.152993	Chlorpyrifos	1		-0.0523273	alpha.HCH	1
													-0.234438	beta.HCH	40_50		-0.480438	PFOA	40_50		-0.415993	BaP	40_50		-0.150013	Acp	1		-0.152993	Chlorpyrifos	1		-0.059036	alpha.HCH	1
													-0.240197	beta.HCH	40_50		-0.58395	PFOA	40_50		1.18016	BaP	40_50		-0.151029	Acp	1		-0.152993	Chlorpyrifos	1		-0.0546919	alpha.HCH	1
													-0.266624	beta.HCH	40_50		-0.284248	PFOA	40_50		1.85311	BaP	40_50		-0.151659	Acp	1		-0.152993	Chlorpyrifos	1		-0.059036	alpha.HCH	1
													-0.281198	beta.HCH	40_50		0.750396	PFOA	40_50		1.07688	BaP	40_50		-0.150544	Acp	1		-0.152993	Chlorpyrifos	1		-0.059036	alpha.HCH	1
													-0.247307	beta.HCH	40_50		-0.266077	PFOA	40_50		-0.586247	BaP	40_50		-0.145357	Acp	1		-0.132131	Chlorpyrifos	1		-0.059036	alpha.HCH	1
													-0.286705	beta.HCH	40_50		-0.38368	PFOA	40_50		-0.586247	BaP	40_50		-0.149862	Acp	1		-0.152993	Chlorpyrifos	1		-0.0351025	alpha.HCH	1
													-0.0668709	beta.HCH	40_50		-0.556558	PFOA	40_50		-0.586247	BaP	40_50		-0.150688	Acp	1		-0.130272	Chlorpyrifos	1		-0.059036	alpha.HCH	1
													-0.264598	beta.HCH	40_50		-0.524497	PFOA	40_50		-0.586247	BaP	40_50		-0.149711	Acp	1		0.068515	Chlorpyrifos	1		-0.00920319	alpha.HCH	1
													-0.288591	beta.HCH	40_50		-0.398693	PFOA	40_50		-0.586247	BaP	40_50		-0.149784	Acp	1		-0.152993	Chlorpyrifos	1		-0.0288884	alpha.HCH	1
													-0.258978	beta.HCH	40_50		-0.1634	PFOA	40_50		-0.586247	BaP	40_50		-0.150904	Acp	1		-0.146196	Chlorpyrifos	1		-0.0379037	alpha.HCH	1
													-0.259851	beta.HCH	40_50		-0.443448	PFOA	40_50		-0.52322	BaP	40_50		-0.151659	Acp	1		-0.152993	Chlorpyrifos	1		-0.0332381	alpha.HCH	1
													-0.240123	beta.HCH	40_50		-0.55457	PFOA	40_50		-0.586247	BaP	40_50		-0.148773	Acp	1		-0.152993	Chlorpyrifos	1		-0.0183843	alpha.HCH	1
													-0.209605	beta.HCH	40_50		-0.514278	PFOA	40_50		-0.58417	BaP	40_50		-0.145744	Acp	1		-0.101566	Chlorpyrifos	1		-0.059036	alpha.HCH	1
													-0.266694	beta.HCH	40_50		-0.507346	PFOA	40_50		-0.586247	BaP	40_50		-0.150258	Acp	1		-0.0341336	Chlorpyrifos	1		-0.0060349	alpha.HCH	1
													-0.291855	beta.HCH	40_50		-0.135684	PFOA	40_50		-0.586247	BaP	40_50		-0.150083	Acp	1		0.0244771	Chlorpyrifos	1		-0.0194009	alpha.HCH	1
													0.889689	beta.HCH	40_50		-0.107484	PFOA	40_50		-0.586247	BaP	40_50		-0.151659	Acp	1		-0.152993	Chlorpyrifos	1		-0.059036	alpha.HCH	1
													-0.219182	beta.HCH	40_50		0.238082	PFOA	40_50		0.672962	BaP	40_50		-0.1505	Acp	1		-0.152993	Chlorpyrifos	1		-0.059036	alpha.HCH	1
													-0.272613	beta.HCH	40_50		0.0957833	PFOA	40_50		-0.586247	BaP	40_50		-0.151659	Acp	1		-0.152993	Chlorpyrifos	1		-0.059036	alpha.HCH	1
													-0.268463	beta.HCH	40_50		0.29972	PFOA	40_50		-0.586247	BaP	40_50		-0.151659	Acp	1		-0.152993	Chlorpyrifos	1		-0.059036	alpha.HCH	1
													-0.220843	beta.HCH	40_50		0.323659	PFOA	40_50		-0.586247	BaP	40_50		-0.150206	Acp	1		-0.152993	Chlorpyrifos	1		-0.059036	alpha.HCH	1
													-0.26662	beta.HCH	40_50		0.192375	PFOA	40_50		-0.581593	BaP	40_50		-0.147636	Acp	1		0.106491	Chlorpyrifos	1		-0.059036	alpha.HCH	1
													-0.279505	beta.HCH	40_50		0.743216	PFOA	40_50		-0.586247	BaP	40_50		-0.151659	Acp	1		-0.152993	Chlorpyrifos	1		-0.059036	alpha.HCH	1
													-0.270339	beta.HCH	40_50		0.525245	PFOA	40_50		-0.583518	BaP	40_50		-0.150825	Acp	1		-0.152993	Chlorpyrifos	1		-0.059036	alpha.HCH	1
													-0.189352	beta.HCH	40_50		0.747707	PFOA	40_50		-0.586247	BaP	40_50		-0.15092	Acp	1		-0.152993	Chlorpyrifos	1		-0.059036	alpha.HCH	1
													-0.195122	beta.HCH	40_50		-0.0771171	PFOA	40_50		-0.585137	BaP	40_50		-0.151114	Acp	1		-0.152993	Chlorpyrifos	1		-0.059036	alpha.HCH	1
													-0.267975	beta.HCH	40_50		-0.0922157	PFOA	40_50		-0.586247	BaP	40_50		-0.151659	Acp	1		-0.152993	Chlorpyrifos	1		-0.059036	alpha.HCH	1
													-0.258059	beta.HCH	40_50		0.0404253	PFOA	40_50		1.45152	BaP	40_50		-0.151659	Acp	1		-0.152993	Chlorpyrifos	1		-0.059036	alpha.HCH	1
													-0.202745	beta.HCH	40_50		1.71081	PFOA	40_50		-0.586247	BaP	40_50		-0.150895	Acp	1		-0.152993	Chlorpyrifos	1		-0.059036	alpha.HCH	1
													-0.241758	beta.HCH	40_50		1.02339	PFOA	40_50		-0.586247	BaP	40_50		-0.150484	Acp	1		-0.145965	Chlorpyrifos	1		-0.0285353	alpha.HCH	1
													-0.264552	beta.HCH	40_50		0.695932	PFOA	40_50		1.45731	BaP	40_50		-0.151029	Acp	1		-0.152993	Chlorpyrifos	1		-0.0420025	alpha.HCH	1
													-0.267778	beta.HCH	40_50		0.0396117	PFOA	40_50		-0.586247	BaP	40_50		-0.148843	Acp	1		-0.152993	Chlorpyrifos	1		-0.00774838	alpha.HCH	1
													-0.211169	beta.HCH	40_50		0.0574315	PFOA	40_50		-0.586247	BaP	40_50		-0.151659	Acp	1		-0.152993	Chlorpyrifos	1		-0.059036	alpha.HCH	1
													-0.27948	beta.HCH	40_50		0.791543	PFOA	40_50		-0.586247	BaP	40_50		-0.149626	Acp	1		-0.152993	Chlorpyrifos	1		-0.059036	alpha.HCH	1
													0.0834044	beta.HCH	40_50		0.51708	PFOA	40_50		-0.270182	BaP	40_50		-0.147833	Acp	1		-0.152993	Chlorpyrifos	1		-0.059036	alpha.HCH	1
													-0.237175	beta.HCH	40_50		0.143578	PFOA	40_50		-0.169223	BaP	40_50		-0.150287	Acp	1		-0.152993	Chlorpyrifos	1		-0.059036	alpha.HCH	1
													-0.0302555	beta.HCH	40_50		-0.0240324	PFOA	40_50		3.20772	BaP	40_50		-0.150572	Acp	1		-0.0712131	Chlorpyrifos	1		-0.0162604	alpha.HCH	1
													-0.281201	beta.HCH	40_50		-0.168126	PFOA	40_50		-0.0219401	BaP	40_50		-0.150538	Acp	1		-0.05579	Chlorpyrifos	1		-0.0396514	alpha.HCH	1
													-0.238763	beta.HCH	40_50		-0.285905	PFOA	40_50		-0.395922	BaP	40_50		-0.149897	Acp	1		-0.152993	Chlorpyrifos	1		-0.0300663	alpha.HCH	1
													-0.278756	beta.HCH	40_50		-0.436167	PFOA	40_50		-0.515018	BaP	40_50		-0.15015	Acp	1		-0.124704	Chlorpyrifos	1		-0.059036	alpha.HCH	1
													-0.296034	beta.HCH	40_50		-0.451947	PFOA	40_50		0.363066	BaP	40_50		-0.151093	Acp	1		-0.152993	Chlorpyrifos	1		-0.059036	alpha.HCH	1
													-0.277048	beta.HCH	40_50		-0.634503	PFOA	40_50		0.932416	BaP	40_50		-0.150906	Acp	1		-0.152993	Chlorpyrifos	1		-0.059036	alpha.HCH	1
													-0.186621	beta.HCH	40_50		-0.588065	PFOA	40_50		0.630532	BaP	40_50		-0.150776	Acp	1		-0.152993	Chlorpyrifos	1		-0.059036	alpha.HCH	1
													-0.240316	beta.HCH	40_50		-0.526106	PFOA	40_50		-0.336063	BaP	40_50		-0.150304	Acp	1		-0.152993	Chlorpyrifos	1		-0.059036	alpha.HCH	1
													-0.188744	beta.HCH	40_50		-0.552728	PFOA	40_50		-0.262607	BaP	40_50		-0.150686	Acp	1		-0.152993	Chlorpyrifos	1		-0.059036	alpha.HCH	1
													-0.270468	beta.HCH	40_50		-0.603751	PFOA	40_50		-0.586247	BaP	40_50		-0.151059	Acp	1		-0.152993	Chlorpyrifos	1		-0.059036	alpha.HCH	1
													-0.244539	beta.HCH	40_50		-0.598392	PFOA	40_50		-0.119898	BaP	40_50		-0.150486	Acp	1		-0.152993	Chlorpyrifos	1		-0.059036	alpha.HCH	1
													-0.251872	beta.HCH	40_50		-0.604302	PFOA	40_50		-0.325326	BaP	40_50		-0.150848	Acp	1		-0.152993	Chlorpyrifos	1		-0.059036	alpha.HCH	1
													-0.0912525	beta.HCH	40_50		-0.588738	PFOA	40_50		-0.26257	BaP	40_50		-0.151099	Acp	1		-0.152993	Chlorpyrifos	1		-0.059036	alpha.HCH	1
													-0.266032	beta.HCH	40_50		-0.643937	PFOA	40_50		-0.00302072	BaP	40_50		-0.151032	Acp	1		-0.152993	Chlorpyrifos	1		-0.059036	alpha.HCH	1
													-0.130242	beta.HCH	40_50		-0.659879	PFOA	40_50		-0.531788	BaP	40_50		-0.144542	Acp	1		0.0608885	Chlorpyrifos	1		-0.059036	alpha.HCH	1
													-0.28533	beta.HCH	40_50		-0.648202	PFOA	40_50		-0.285919	BaP	40_50		-0.145692	Acp	1		0.0594722	Chlorpyrifos	1		-0.059036	alpha.HCH	1
													-0.26512	beta.HCH	40_50		-0.529821	PFOA	40_50		-0.35588	BaP	40_50		-0.140765	Acp	1		-0.152993	Chlorpyrifos	1		-0.059036	alpha.HCH	1
													-0.20317	beta.HCH	40_50		-0.533481	PFOA	40_50		0.0447458	BaP	40_50		-0.150159	Acp	1		0.0709756	Chlorpyrifos	1		-0.059036	alpha.HCH	1
													-0.26926	beta.HCH	40_50		-0.643717	PFOA	40_50		0.4332	BaP	40_50		-0.151659	Acp	1		0.0229727	Chlorpyrifos	1		-0.059036	alpha.HCH	1
													-0.291855	beta.HCH	40_50		-0.655132	PFOA	40_50		-0.586247	BaP	40_50		-0.149996	Acp	1		-0.0874423	Chlorpyrifos	1		-0.059036	alpha.HCH	1
													-0.293388	beta.HCH	40_50		-0.609792	PFOA	40_50		-0.0463455	BaP	40_50		-0.151659	Acp	1		-0.152993	Chlorpyrifos	1		-0.059036	alpha.HCH	1
													-0.284012	beta.HCH	40_50		-0.640856	PFOA	40_50		0.876942	BaP	40_50		-0.140648	Acp	1		-0.152993	Chlorpyrifos	1		-0.059036	alpha.HCH	1
													-0.183596	beta.HCH	40_50		-0.595899	PFOA	40_50		-0.257683	BaP	40_50		-0.14773	Acp	1		0.032671	Chlorpyrifos	1		-0.059036	alpha.HCH	1
													-0.280075	beta.HCH	40_50		-0.654135	PFOA	40_50		-0.584982	BaP	40_50		-0.148712	Acp	1		0.156403	Chlorpyrifos	1		-0.059036	alpha.HCH	1
													-0.259588	beta.HCH	40_50		-0.587117	PFOA	40_50		-0.585444	BaP	40_50		-0.150625	Acp	1		-0.0187188	Chlorpyrifos	1		-0.059036	alpha.HCH	1
													-0.26718	beta.HCH	40_50		-0.563048	PFOA	40_50		0.165076	BaP	40_50		-0.148545	Acp	1		-0.124983	Chlorpyrifos	1		-0.059036	alpha.HCH	1
													-0.272474	beta.HCH	40_50		-0.493218	PFOA	40_50		0.732568	BaP	40_50		-0.14672	Acp	1		0.0139136	Chlorpyrifos	1		-0.059036	alpha.HCH	1
													-0.189278	beta.HCH	40_50		-0.580278	PFOA	40_50		0.568451	BaP	40_50		-0.145348	Acp	1		-0.00401653	Chlorpyrifos	1		-0.059036	alpha.HCH	1
													-0.213249	beta.HCH	40_50		-0.656658	PFOA	40_50		-0.0943574	BaP	40_50		-0.147116	Acp	1		-0.1237	Chlorpyrifos	1		-0.059036	alpha.HCH	1
													-0.287719	beta.HCH	40_50		0.262937	PFOA	40_50		-0.485935	BaP	40_50		-0.148046	Acp	1		-0.109704	Chlorpyrifos	1		-0.059036	alpha.HCH	1
													-0.233469	beta.HCH	40_50		-0.599209	PFOA	40_50		-0.58287	BaP	40_50		-0.146948	Acp	1		-0.105648	Chlorpyrifos	1		-0.059036	alpha.HCH	1
													-0.291855	beta.HCH	40_50		-0.562795	PFOA	40_50		-0.582738	BaP	40_50		-0.119413	Acp	1		-0.152993	Chlorpyrifos	1		-0.059036	alpha.HCH	1
													-0.284161	beta.HCH	40_50		-0.584475	PFOA	40_50		-0.490692	BaP	40_50		-0.14981	Acp	1		-0.0284632	Chlorpyrifos	1		-0.059036	alpha.HCH	1
													-0.283823	beta.HCH	40_50		-0.613221	PFOA	40_50		-0.586247	BaP	40_50		-0.14612	Acp	1		-0.0752108	Chlorpyrifos	1		-0.059036	alpha.HCH	1
													-0.29162	beta.HCH	40_50		-0.50077	PFOA	40_50		-0.254008	BaP	40_50		-0.147413	Acp	1		-0.0156452	Chlorpyrifos	1		-0.059036	alpha.HCH	1
													-0.0102299	beta.HCH	40_50		-0.59227	PFOA	40_50		-0.586247	BaP	40_50		-0.14618	Acp	1		0.0405391	Chlorpyrifos	1		-0.059036	alpha.HCH	1
													-0.283094	beta.HCH	40_50		-0.160642	PFOA	40_50		-0.586247	BaP	40_50		-0.141279	Acp	1		0.344279	Chlorpyrifos	1		-0.059036	alpha.HCH	1
													-0.273938	beta.HCH	40_50		-0.519039	PFOA	40_50		-0.586247	BaP	40_50		-0.146178	Acp	1		0.00491012	Chlorpyrifos	1		-0.059036	alpha.HCH	1
													-0.216031	beta.HCH	40_50		-0.285056	PFOA	40_50		-0.586247	BaP	40_50		-0.145398	Acp	1		-0.152993	Chlorpyrifos	1		-0.059036	alpha.HCH	1
													-0.2791	beta.HCH	40_50		-0.576019	PFOA	40_50		-0.586247	BaP	40_50		-0.149405	Acp	1		0.000509576	Chlorpyrifos	1		-0.059036	alpha.HCH	1
													-0.153552	beta.HCH	40_50		-0.324705	PFOA	40_50		-0.586247	BaP	40_50		-0.143289	Acp	1		-0.152993	Chlorpyrifos	1		-0.059036	alpha.HCH	1
													-0.0734336	beta.HCH	40_50		-0.335582	PFOA	40_50		-0.586247	BaP	40_50		-0.144852	Acp	1		0.253667	Chlorpyrifos	1		-0.059036	alpha.HCH	1
													-0.257366	beta.HCH	40_50		-0.355346	PFOA	40_50		0.332711	BaP	40_50		-0.109971	Acp	1		-0.0961171	Chlorpyrifos	1		-0.059036	alpha.HCH	1
													-0.115897	beta.HCH	40_50		-0.528163	PFOA	40_50		-0.586247	BaP	40_50		-0.140936	Acp	1		-0.0103896	Chlorpyrifos	1		-0.059036	alpha.HCH	1
													-0.2853	beta.HCH	40_50		-0.528523	PFOA	40_50		-0.0972825	BaP	40_50		-0.144288	Acp	1		-0.124538	Chlorpyrifos	1		-0.059036	alpha.HCH	1
													-0.296034	beta.HCH	40_50		-0.368284	PFOA	40_50		-0.164188	BaP	40_50		-0.139209	Acp	1		-0.0979628	Chlorpyrifos	1		-0.059036	alpha.HCH	1
													-0.271986	beta.HCH	40_50		-0.503247	PFOA	40_50		-0.141931	BaP	40_50		-0.130327	Acp	1		-0.152993	Chlorpyrifos	1		-0.059036	alpha.HCH	1
													-0.213841	beta.HCH	40_50		-0.457704	PFOA	40_50		-0.542529	BaP	40_50		-0.114	Acp	1		-0.0525003	Chlorpyrifos	1		-0.059036	alpha.HCH	1
													-0.224468	beta.HCH	40_50		-0.506586	PFOA	40_50		-0.53523	BaP	40_50		-0.143835	Acp	1		-0.152993	Chlorpyrifos	1		-0.059036	alpha.HCH	1
													-0.287189	beta.HCH	40_50		-0.610035	PFOA	40_50		-0.0242478	BaP	40_50		-0.143916	Acp	1		-0.116593	Chlorpyrifos	1		-0.059036	alpha.HCH	1
													-0.285094	beta.HCH	40_50		0.501548	PFOA	40_50		-0.201624	BaP	40_50		-0.139329	Acp	1		-0.152993	Chlorpyrifos	1		-0.059036	alpha.HCH	1
													-0.266937	beta.HCH	40_50		-0.185412	PFOA	40_50		0.0758207	BaP	40_50		-0.139671	Acp	1		-0.105635	Chlorpyrifos	1		-0.059036	alpha.HCH	1
													-0.129897	beta.HCH	40_50		-0.565419	PFOA	40_50		-0.540577	BaP	40_50		-0.142086	Acp	1		-0.0727902	Chlorpyrifos	1		-0.059036	alpha.HCH	1
													-0.296034	beta.HCH	40_50		-0.489517	PFOA	40_50		-0.586247	BaP	40_50		-0.142153	Acp	1		-0.120016	Chlorpyrifos	1		-0.059036	alpha.HCH	1
													-0.296034	beta.HCH	40_50		-0.585696	PFOA	40_50		-0.425461	BaP	40_50		-0.140572	Acp	1		-0.152993	Chlorpyrifos	1		-0.059036	alpha.HCH	1
													-0.226005	beta.HCH	40_50		-0.617437	PFOA	40_50		-0.543261	BaP	40_50		-0.139675	Acp	1		-0.152993	Chlorpyrifos	1		-0.059036	alpha.HCH	1
													-0.243664	beta.HCH	40_50		-0.643508	PFOA	40_50		-0.549767	BaP	40_50		-0.122355	Acp	1		-0.152993	Chlorpyrifos	1		-0.059036	alpha.HCH	1
													-0.261092	beta.HCH	40_50		-0.639331	PFOA	40_50		-0.586247	BaP	40_50		-0.145321	Acp	1		-0.152993	Chlorpyrifos	1		-0.059036	alpha.HCH	1
													-0.12295	beta.HCH	40_50		-0.448638	PFOA	40_50		0.155945	BaP	40_50		-0.145953	Acp	1		-0.152993	Chlorpyrifos	1		-0.059036	alpha.HCH	1
													-0.172582	beta.HCH	40_50		-0.603869	PFOA	40_50		1.32555	BaP	40_50		-0.147353	Acp	1		-0.152993	Chlorpyrifos	1		-0.059036	alpha.HCH	1
													-0.16027	beta.HCH	40_50		-0.625303	PFOA	40_50		0.267574	BaP	40_50		-0.148567	Acp	1		-0.152993	Chlorpyrifos	1		-0.059036	alpha.HCH	1
													-0.270031	beta.HCH	40_50		-0.510384	PFOA	40_50		-0.272807	BaP	40_50		-0.147048	Acp	1		0.564466	Chlorpyrifos	1		-0.059036	alpha.HCH	1
													-0.185723	beta.HCH	40_50		-0.637913	PFOA	40_50		-0.0377021	BaP	40_50		-0.13244	Acp	1		-0.132912	Chlorpyrifos	1		-0.000312556	alpha.HCH	1
													-0.26963	beta.HCH	40_50		-0.522987	PFOA	40_50		-0.36027	BaP	40_50		-0.147777	Acp	1		-0.0861398	Chlorpyrifos	1		-0.059036	alpha.HCH	1
													-0.285405	beta.HCH	40_50		-0.576688	PFOA	40_50		-0.586247	BaP	40_50		-0.14874	Acp	1		-0.152993	Chlorpyrifos	1		-0.059036	alpha.HCH	1
													-0.291855	beta.HCH	40_50		-0.554593	PFOA	40_50		-0.586247	BaP	40_50		-0.146658	Acp	1		-0.152993	Chlorpyrifos	1		-0.059036	alpha.HCH	1
													-0.264969	beta.HCH	40_50		-0.436707	PFOA	40_50		-0.586247	BaP	40_50		-0.143193	Acp	1		-0.152993	Chlorpyrifos	1		-0.059036	alpha.HCH	1
													-0.231057	beta.HCH	40_50		-0.574092	PFOA	40_50		-0.54076	BaP	40_50		-0.146951	Acp	1		-0.152993	Chlorpyrifos	1		-0.059036	alpha.HCH	1
													-0.291855	beta.HCH	40_50		-0.563168	PFOA	40_50		-0.586247	BaP	40_50		-0.144732	Acp	1		-0.0430415	Chlorpyrifos	1		-0.059036	alpha.HCH	1
													-0.288758	beta.HCH	40_50		0.590276	PFOA	40_50		-0.563063	BaP	40_50		-0.124334	Acp	1		-0.152993	Chlorpyrifos	1		-0.059036	alpha.HCH	1
													-0.263476	beta.HCH	40_50		0.0134915	PFOA	40_50		0.0990559	BaP	40_50		-0.145294	Acp	1		0.0150517	Chlorpyrifos	1		-0.059036	alpha.HCH	1
													-0.127001	beta.HCH	40_50		0.154776	PFOA	40_50		-0.54566	BaP	40_50		-0.151023	Acp	1		-0.0931577	Chlorpyrifos	1		-0.059036	alpha.HCH	1
													-0.291855	beta.HCH	40_50		0.227947	PFOA	40_50		-0.585043	BaP	40_50		-0.150987	Acp	1		0.0844528	Chlorpyrifos	1		-0.059036	alpha.HCH	1
													-0.296034	beta.HCH	40_50		0.20531	PFOA	40_50		-0.586247	BaP	40_50		-0.0351538	Acp	1		3.50116	Chlorpyrifos	1		0.0879499	alpha.HCH	1
													-0.247478	beta.HCH	40_50		-0.0946072	PFOA	40_50		-0.586247	BaP	40_50		-0.143269	Acp	1		0.00386546	Chlorpyrifos	1		-0.059036	alpha.HCH	1
													-0.296034	beta.HCH	40_50		-0.122432	PFOA	40_50		-0.586247	BaP	40_50		-0.142963	Acp	1		-0.0932046	Chlorpyrifos	1		-0.059036	alpha.HCH	1
													-0.293392	beta.HCH	40_50		0.000148012	PFOA	40_50		-0.586247	BaP	40_50		-0.150451	Acp	1		-0.0137486	Chlorpyrifos	1		-0.059036	alpha.HCH	1
													-0.290135	beta.HCH	40_50		0.298058	PFOA	40_50		0.103203	BaP	40_50		-0.149076	Acp	1		0.0827424	Chlorpyrifos	1		-0.059036	alpha.HCH	1
													-0.287371	beta.HCH	40_50		-0.322812	PFOA	40_50		-0.586247	BaP	40_50		-0.146841	Acp	1		0.0856726	Chlorpyrifos	1		-0.059036	alpha.HCH	1
													0.352264	beta.HCH	40_50		-0.382126	PFOA	40_50		-0.586247	BaP	40_50		-0.142423	Acp	1		-0.104709	Chlorpyrifos	1		-0.059036	alpha.HCH	1
													-0.0878914	beta.HCH	40_50		0.00720412	PFOA	40_50		-0.586247	BaP	40_50		-0.14564	Acp	1		-0.152993	Chlorpyrifos	1		-0.059036	alpha.HCH	1
													-0.273592	beta.HCH	40_50		-0.136883	PFOA	40_50		0.323038	BaP	40_50		-0.148496	Acp	1		0.133012	Chlorpyrifos	1		-0.059036	alpha.HCH	1
													-0.239946	beta.HCH	40_50		0.0144103	PFOA	40_50		-0.25722	BaP	40_50		-0.146571	Acp	1		0.173795	Chlorpyrifos	1		-0.059036	alpha.HCH	1
													-0.252094	beta.HCH	40_50		-0.245149	PFOA	40_50		0.150306	BaP	40_50		-0.147315	Acp	1		0.0746992	Chlorpyrifos	1		-0.059036	alpha.HCH	1
													-0.287056	beta.HCH	40_50		0.0364895	PFOA	40_50		0.337151	BaP	40_50		-0.149711	Acp	1		-0.0136869	Chlorpyrifos	1		-0.059036	alpha.HCH	1
													0.301924	beta.HCH	40_50		-0.219137	PFOA	40_50		-0.586247	BaP	40_50		-0.149117	Acp	1		0.0267973	Chlorpyrifos	1		-0.059036	alpha.HCH	1
													-0.226296	beta.HCH	40_50		0.22235	PFOA	40_50		-0.586247	BaP	40_50		-0.148846	Acp	1		0.0821909	Chlorpyrifos	1		-0.059036	alpha.HCH	1
													-0.251383	beta.HCH	40_50		-0.0312389	PFOA	40_50		0.659513	BaP	40_50		-0.147756	Acp	1		-0.0268337	Chlorpyrifos	1		-0.059036	alpha.HCH	1
													-0.275539	beta.HCH	40_50		-0.280154	PFOA	40_50		0.0996563	BaP	40_50		-0.149735	Acp	1		-0.152993	Chlorpyrifos	1		-0.059036	alpha.HCH	1
													-0.284479	beta.HCH	40_50		-0.0661829	PFOA	40_50		-0.586247	BaP	40_50		-0.147035	Acp	1		-0.152993	Chlorpyrifos	1		-0.0459708	alpha.HCH	1
													-0.280369	beta.HCH	40_50		-0.414947	PFOA	40_50		-0.586247	BaP	40_50		-0.142395	Acp	1		-0.152993	Chlorpyrifos	1		-0.059036	alpha.HCH	1
													-0.214485	beta.HCH	40_50		-0.0403383	PFOA	40_50		-0.586247	BaP	40_50		-0.142163	Acp	1		-0.152993	Chlorpyrifos	1		-0.059036	alpha.HCH	1
													-0.268045	beta.HCH	40_50		-0.574335	PFOA	40_50		-0.343808	BaP	40_50		-0.148125	Acp	1		-0.152993	Chlorpyrifos	1		-0.059036	alpha.HCH	1
													-0.226958	beta.HCH	40_50		-0.51036	PFOA	40_50		-0.145291	BaP	40_50		-0.148729	Acp	1		-0.143896	Chlorpyrifos	1		-0.059036	alpha.HCH	1
													-0.265939	beta.HCH	40_50		-0.639473	PFOA	40_50		-0.244043	BaP	40_50		-0.147848	Acp	1		-0.0790397	Chlorpyrifos	1		-0.059036	alpha.HCH	1
													-0.266264	beta.HCH	40_50		-0.572309	PFOA	40_50		-0.250169	BaP	40_50		-0.150396	Acp	1		-0.152993	Chlorpyrifos	1		-0.059036	alpha.HCH	1
													-0.235932	beta.HCH	40_50		-0.226256	PFOA	40_50		-0.586247	BaP	40_50		-0.147763	Acp	1		-0.152993	Chlorpyrifos	1		-0.059036	alpha.HCH	1
													-0.141279	beta.HCH	40_50		-0.530738	PFOA	40_50		-0.264684	BaP	40_50		-0.141882	Acp	1		-0.152993	Chlorpyrifos	1		-0.059036	alpha.HCH	1
													-0.275766	beta.HCH	40_50		-0.614032	PFOA	40_50		-0.0245882	BaP	40_50		-0.134607	Acp	1		-0.152993	Chlorpyrifos	1		-0.059036	alpha.HCH	1
													-0.287622	beta.HCH	40_50		-0.377675	PFOA	40_50		-0.239868	BaP	40_50		-0.137408	Acp	1		-0.0877634	Chlorpyrifos	1		-0.059036	alpha.HCH	1
													-0.290754	beta.HCH	40_50		-0.643529	PFOA	40_50		-0.283564	BaP	40_50		-0.14266	Acp	1		-0.152993	Chlorpyrifos	1		-0.059036	alpha.HCH	1
													-0.268548	beta.HCH	40_50		-0.440506	PFOA	40_50		-0.0424962	BaP	40_50		-0.145315	Acp	1		-0.152993	Chlorpyrifos	1		-0.059036	alpha.HCH	1
													-0.264644	beta.HCH	40_50		-0.596659	PFOA	40_50		-0.586247	BaP	40_50		-0.149455	Acp	2		-0.0483595	Chlorpyrifos	2		4.36519	alpha.HCH	2
													-0.257208	beta.HCH	40_50		-0.549859	PFOA	40_50		-0.218537	BaP	40_50		-0.13557	Acp	2		-0.130272	Chlorpyrifos	2		-0.059036	alpha.HCH	2
													-0.272463	beta.HCH	40_50		-0.332033	PFOA	40_50		-0.19398	BaP	40_50		-0.146957	Acp	2		0.062814	Chlorpyrifos	2		0.152372	alpha.HCH	2
													-0.257789	beta.HCH	40_50		0.702962	PFOA	40_50		-0.224746	BaP	40_50		-0.151659	Acp	2		-0.152993	Chlorpyrifos	2		-0.059036	alpha.HCH	2
													-0.289342	beta.HCH	40_50		-0.434258	PFOA	40_50		-0.209679	BaP	40_50		-0.151659	Acp	2		-0.130272	Chlorpyrifos	2		-0.059036	alpha.HCH	2
													-0.291855	beta.HCH	40_50		-0.474234	PFOA	40_50		-0.583402	BaP	40_50		-0.151659	Acp	2		-0.130272	Chlorpyrifos	2		-0.059036	alpha.HCH	2
													-0.257397	beta.HCH	40_50		-0.55082	PFOA	40_50		-0.358447	BaP	40_50		-0.151659	Acp	2		-0.152993	Chlorpyrifos	2		-0.059036	alpha.HCH	2
													-0.228279	beta.HCH	40_50		-0.581145	PFOA	40_50		0.0520046	BaP	40_50		-0.151659	Acp	2		-0.130272	Chlorpyrifos	2		-0.059036	alpha.HCH	2
													-0.260528	beta.HCH	40_50		-0.585365	PFOA	40_50		-0.586247	BaP	40_50		-0.151659	Acp	2		-0.117293	Chlorpyrifos	2		-0.059036	alpha.HCH	2
													-0.277855	beta.HCH	40_50		-0.495828	PFOA	40_50		-0.586247	BaP	40_50		-0.151659	Acp	2		-0.130272	Chlorpyrifos	2		-0.059036	alpha.HCH	2
													-0.281986	beta.HCH	40_50		-0.59607	PFOA	40_50		-0.584199	BaP	40_50		-0.151659	Acp	2		-0.152993	Chlorpyrifos	2		-0.059036	alpha.HCH	2
													-0.24996	beta.HCH	40_50		-0.590022	PFOA	40_50		-0.147905	BaP	40_50		-0.151659	Acp	2		-0.130272	Chlorpyrifos	2		-0.059036	alpha.HCH	2
													-0.259333	beta.HCH	40_50		-0.395057	PFOA	40_50		-0.0267423	BaP	40_50		-0.151659	Acp	2		-0.152993	Chlorpyrifos	2		-0.059036	alpha.HCH	2
													-0.23049	beta.HCH	40_50		-0.532404	PFOA	40_50		-0.03978	BaP	40_50		-0.148139	Acp	2		-0.0944963	Chlorpyrifos	2		1.42032	alpha.HCH	2
													-0.270614	beta.HCH	40_50		-0.498743	PFOA	40_50		-0.246632	BaP	40_50		-0.019638	Acp	2		-0.152993	Chlorpyrifos	2		-0.059036	alpha.HCH	2
													-0.29032	beta.HCH	40_50		-0.511825	PFOA	40_50		0.0248834	BaP	40_50		-0.151659	Acp	2		0.190716	Chlorpyrifos	2		-0.059036	alpha.HCH	2
													-0.246965	beta.HCH	40_50		-0.631466	PFOA	40_50		-0.350573	BaP	40_50		-0.0886436	Acp	2		-0.0496822	Chlorpyrifos	2		-0.059036	alpha.HCH	2
													-0.282777	beta.HCH	40_50		-0.57868	PFOA	40_50		-0.586247	BaP	40_50		-0.135438	Acp	2		-0.130272	Chlorpyrifos	2		0.0858492	alpha.HCH	2
													-0.258064	beta.HCH	40_50		-0.342322	PFOA	40_50		-0.586247	BaP	40_50		-0.148173	Acp	2		-0.0878866	Chlorpyrifos	2		-0.0239406	alpha.HCH	2
													-0.185391	beta.HCH	40_50		-0.548419	PFOA	40_50		-0.586247	BaP	40_50		-0.144065	Acp	2		-0.0862984	Chlorpyrifos	2		6.96964	alpha.HCH	2
													-0.245016	beta.HCH	40_50		4.33732	PFOA	40_50		-0.586247	BaP	40_50		-0.151659	Acp	2		-0.130272	Chlorpyrifos	2		-0.059036	alpha.HCH	2
													-0.279677	beta.HCH	40_50		-0.290644	PFOA	40_50		-0.586247	BaP	40_50		-0.151659	Acp	2		-0.152993	Chlorpyrifos	2		-0.059036	alpha.HCH	2
													-0.277931	beta.HCH	40_50		-0.513956	PFOA	40_50		-0.586247	BaP	40_50		-0.150064	Acp	2		-0.0738769	Chlorpyrifos	2		-0.059036	alpha.HCH	2
													-0.233142	beta.HCH	40_50		-0.588857	PFOA	40_50		-0.553168	BaP	40_50		-0.151097	Acp	2		-0.0314556	Chlorpyrifos	2		-0.059036	alpha.HCH	2
													-0.249929	beta.HCH	40_50		-0.576446	PFOA	40_50		-0.586247	BaP	40_50		-0.150248	Acp	2		-0.130272	Chlorpyrifos	2		-0.059036	alpha.HCH	2
													-0.202787	beta.HCH	40_50		-0.479569	PFOA	40_50		-0.559832	BaP	40_50		-0.14892	Acp	2		-0.130272	Chlorpyrifos	2		-0.059036	alpha.HCH	2
													-0.220944	beta.HCH	40_50		-0.482824	PFOA	40_50		-0.586247	BaP	40_50		-0.151659	Acp	2		-0.0375435	Chlorpyrifos	2		-0.059036	alpha.HCH	2
													-0.223428	beta.HCH	40_50		-0.527158	PFOA	40_50		-0.585076	BaP	40_50		-0.146821	Acp	2		-0.0914542	Chlorpyrifos	2		0.0873213	alpha.HCH	2
													-0.231711	beta.HCH	40_50		-0.406484	PFOA	40_50		-0.585482	BaP	40_50		-0.149317	Acp	2		-0.130272	Chlorpyrifos	2		-0.059036	alpha.HCH	2
													-0.106389	beta.HCH	40_50		-0.466834	PFOA	40_50		0.329267	BaP	40_50		-0.150888	Acp	2		-0.130272	Chlorpyrifos	2		-0.049776	alpha.HCH	2
													-0.196272	beta.HCH	40_50		-0.480196	PFOA	40_50		-0.00888893	BaP	40_50		-0.128206	Acp	2		0.174672	Chlorpyrifos	2		4.63758	alpha.HCH	2
													-0.192221	beta.HCH	40_50		-0.558652	PFOA	40_50		-0.385355	BaP	40_50		-0.139659	Acp	2		-0.126089	Chlorpyrifos	2		-0.00223105	alpha.HCH	2
													-0.00336968	beta.HCH	40_50		-0.547391	PFOA	40_50		-0.586247	BaP	40_50		-0.145943	Acp	2		-0.0633099	Chlorpyrifos	2		-0.054128	alpha.HCH	2
													-0.286168	beta.HCH	40_50		-0.560494	PFOA	40_50		-0.58238	BaP	40_50		-0.149691	Acp	2		-0.145465	Chlorpyrifos	2		-0.059036	alpha.HCH	2
													-0.0845676	beta.HCH	40_50		-0.5366	PFOA	40_50		-0.180159	BaP	40_50		-0.151659	Acp	2		-0.138105	Chlorpyrifos	2		-0.059036	alpha.HCH	2
													-0.126412	beta.HCH	40_50		-0.433133	PFOA	40_50		-0.290431	BaP	40_50		-0.151659	Acp	2		-0.0212215	Chlorpyrifos	2		-0.053526	alpha.HCH	2
													0.844428	beta.HCH	40_50		-0.633913	PFOA	40_50		0.687727	BaP	40_50		-0.150967	Acp	2		-0.130272	Chlorpyrifos	2		-0.0501143	alpha.HCH	2
													-0.0643707	beta.HCH	40_50		-0.555899	PFOA	40_50		-0.162934	BaP	40_50		-0.151659	Acp	2		-0.0319041	Chlorpyrifos	2		-0.059036	alpha.HCH	2
													0.271902	beta.HCH	40_50		-0.444369	PFOA	40_50		0.00194246	BaP	40_50		-0.151659	Acp	2		-0.152993	Chlorpyrifos	2		-0.0152416	alpha.HCH	2
													0.305098	beta.HCH	40_50		-0.639964	PFOA	40_50		1.48094	BaP	40_50		-0.151215	Acp	2		-0.130272	Chlorpyrifos	2		-0.0443875	alpha.HCH	2
													0.149729	beta.HCH	40_50		-0.325788	PFOA	40_50		1.38267	BaP	40_50		-0.151659	Acp	2		-0.152993	Chlorpyrifos	2		-0.00540422	alpha.HCH	2
													0.168316	beta.HCH	40_50		-0.409667	PFOA	40_50		0.787007	BaP	40_50		-0.151659	Acp	2		-0.119836	Chlorpyrifos	2		0.0421467	alpha.HCH	2
													0.0150896	beta.HCH	40_50		-0.446041	PFOA	40_50		1.07378	BaP	40_50		-0.151629	Acp	2		-0.130272	Chlorpyrifos	2		-0.059036	alpha.HCH	2
													0.0649007	beta.HCH	40_50		-0.455175	PFOA	40_50		1.02748	BaP	40_50		-0.143497	Acp	2		-0.130272	Chlorpyrifos	2		0.448014	alpha.HCH	2
													-0.169747	beta.HCH	40_50		-0.623847	PFOA	40_50		0.426421	BaP	40_50		-0.151101	Acp	2		-0.130272	Chlorpyrifos	2		-0.059036	alpha.HCH	2
													-0.217731	beta.HCH	40_50		-0.527286	PFOA	40_50		1.21014	BaP	40_50		-0.148845	Acp	2		0.812585	Chlorpyrifos	2		0.0279806	alpha.HCH	2
													-0.190173	beta.HCH	40_50		-0.536691	PFOA	40_50		0.66286	BaP	40_50		-0.151284	Acp	2		-0.130272	Chlorpyrifos	2		0.0303895	alpha.HCH	2
													-0.0913417	beta.HCH	40_50		-0.549885	PFOA	40_50		1.02116	BaP	40_50		-0.151659	Acp	2		-0.152993	Chlorpyrifos	2		-0.0188111	alpha.HCH	2
													-0.144427	beta.HCH	40_50		-0.532258	PFOA	40_50		1.02053	BaP	40_50		-0.151659	Acp	2		-0.145325	Chlorpyrifos	2		-0.0205959	alpha.HCH	2
													-0.213093	beta.HCH	40_50		-0.524442	PFOA	40_50		1.0046	BaP	40_50		-0.151659	Acp	2		-0.152993	Chlorpyrifos	2		-0.0215945	alpha.HCH	2
													0.132098	beta.HCH	40_50		-0.544363	PFOA	40_50		1.99925	BaP	40_50		-0.151659	Acp	2		-0.152993	Chlorpyrifos	2		-0.059036	alpha.HCH	2
													-0.0540501	beta.HCH	40_50		-0.586954	PFOA	40_50		-0.175608	BaP	40_50		-0.151659	Acp	2		-0.152993	Chlorpyrifos	2		-0.021297	alpha.HCH	2
													-0.243293	beta.HCH	40_50		-0.511409	PFOA	40_50		-0.110883	BaP	40_50		-0.151659	Acp	2		-0.130272	Chlorpyrifos	2		-0.059036	alpha.HCH	2
													0.0505703	beta.HCH	40_50		-0.570884	PFOA	40_50		0.801148	BaP	40_50		-0.0825627	Acp	2		-0.130272	Chlorpyrifos	2		-0.059036	alpha.HCH	2
													0.131838	beta.HCH	40_50		-0.606555	PFOA	40_50		0.221942	BaP	40_50		-0.149537	Acp	2		-0.130272	Chlorpyrifos	2		-0.059036	alpha.HCH	2
													-0.164983	beta.HCH	40_50		-0.524673	PFOA	40_50		-0.0668769	BaP	40_50		-0.151659	Acp	2		-0.152993	Chlorpyrifos	2		-0.059036	alpha.HCH	2
													-0.290261	beta.HCH	40_50		-0.456662	PFOA	40_50		-0.208174	BaP	40_50		-0.149271	Acp	2		-0.130272	Chlorpyrifos	2		-0.059036	alpha.HCH	2
													-0.115671	beta.HCH	40_50		-0.50906	PFOA	40_50		-0.0689977	BaP	40_50		-0.0884399	Acp	2		-0.0773209	Chlorpyrifos	2		-0.059036	alpha.HCH	2
													-0.224249	beta.HCH	40_50		-0.634686	PFOA	40_50		-0.586247	BaP	40_50		-0.149846	Acp	2		1.53464	Chlorpyrifos	2		1.13738	alpha.HCH	2
													0.423377	beta.HCH	40_50		-0.570358	PFOA	40_50		0.192711	BaP	40_50		-0.151659	Acp	2		-0.152993	Chlorpyrifos	2		-0.0236979	alpha.HCH	2
													-0.179796	beta.HCH	40_50		-0.593334	PFOA	40_50		-0.517555	BaP	40_50		-0.151659	Acp	2		-0.152993	Chlorpyrifos	2		-0.059036	alpha.HCH	2
													-0.284479	beta.HCH	40_50		-0.631134	PFOA	40_50		-0.552112	BaP	40_50		-0.151659	Acp	2		-0.130272	Chlorpyrifos	2		-0.059036	alpha.HCH	2
													-0.131733	beta.HCH	40_50		-0.318144	PFOA	40_50		-0.208546	BaP	40_50		-0.149866	Acp	2		1.71886	Chlorpyrifos	2		0.979289	alpha.HCH	2
													-0.226936	beta.HCH	40_50		-0.503167	PFOA	40_50		0.918826	BaP	40_50		-0.151659	Acp	2		-0.152993	Chlorpyrifos	2		-0.059036	alpha.HCH	2
													0.0979574	beta.HCH	40_50		-0.455385	PFOA	40_50		-0.586247	BaP	40_50		-0.151659	Acp	2		-0.152993	Chlorpyrifos	2		-0.0223381	alpha.HCH	2
													-0.0464131	beta.HCH	40_50		-0.516401	PFOA	40_50		0.58125	BaP	40_50		-0.14385	Acp	2		0.0640819	Chlorpyrifos	2		-0.059036	alpha.HCH	2
													-0.254525	beta.HCH	40_50		-0.472831	PFOA	40_50		0.128244	BaP	40_50		-0.138752	Acp	2		-0.130272	Chlorpyrifos	2		-0.059036	alpha.HCH	2
													-0.134841	beta.HCH	40_50		-0.60674	PFOA	40_50		0.172565	BaP	40_50		-0.142121	Acp	2		-0.152993	Chlorpyrifos	2		-0.024909	alpha.HCH	2
													-0.285109	beta.HCH	40_50		-0.536469	PFOA	40_50		-0.0330897	BaP	40_50		-0.151596	Acp	2		-0.0323013	Chlorpyrifos	2		0.288439	alpha.HCH	2
													0.122929	beta.HCH	40_50		-0.390414	PFOA	40_50		0.245901	BaP	40_50		-0.151019	Acp	2		-0.0649235	Chlorpyrifos	2		-0.059036	alpha.HCH	2
													-0.0463094	beta.HCH	40_50		-0.423027	PFOA	40_50		0.136686	BaP	40_50		-0.151554	Acp	2		0.00171021	Chlorpyrifos	2		-0.059036	alpha.HCH	2
													0.32999	beta.HCH	40_50		-0.523114	PFOA	40_50		-0.452488	BaP	40_50		-0.151659	Acp	2		-0.152993	Chlorpyrifos	2		-0.059036	alpha.HCH	2
													-0.270248	beta.HCH	40_50		-0.316094	PFOA	40_50		-0.586247	BaP	40_50		-0.151659	Acp	2		-0.131188	Chlorpyrifos	2		-0.0252915	alpha.HCH	2
													-0.0920314	beta.HCH	40_50		-0.518278	PFOA	40_50		-0.586247	BaP	40_50		-0.151659	Acp	2		-0.152993	Chlorpyrifos	2		-0.059036	alpha.HCH	2
													0.375667	beta.HCH	40_50		-0.364494	PFOA	40_50		-0.462119	BaP	40_50		-0.151659	Acp	2		-0.152993	Chlorpyrifos	2		-0.0233792	alpha.HCH	2
													0.404938	beta.HCH	40_50		-0.590078	PFOA	40_50		-0.586247	BaP	40_50		-0.0797181	Acp	2		-0.130272	Chlorpyrifos	2		-0.059036	alpha.HCH	2
													0.0972524	beta.HCH	40_50		-0.359324	PFOA	40_50		-0.586247	BaP	40_50		-0.151659	Acp	2		-0.152993	Chlorpyrifos	2		-0.059036	alpha.HCH	2
													0.0104032	beta.HCH	40_50		-0.325932	PFOA	40_50		-0.586247	BaP	40_50		-0.149988	Acp	2		-0.00907018	Chlorpyrifos	2		-0.059036	alpha.HCH	2
													-0.0175184	beta.HCH	40_50		-0.49647	PFOA	40_50		-0.24194	BaP	40_50		-0.15049	Acp	2		0.0465889	Chlorpyrifos	2		-0.059036	alpha.HCH	2
													-0.272227	beta.HCH	40_50		-0.47465	PFOA	40_50		1.14408	BaP	40_50		-0.102127	Acp	2		-0.130272	Chlorpyrifos	2		-0.059036	alpha.HCH	2
													0.292629	beta.HCH	40_50		-0.435303	PFOA	40_50		1.9436	BaP	40_50		-0.151659	Acp	2		-0.152993	Chlorpyrifos	2		-0.059036	alpha.HCH	2
													-0.296034	beta.HCH	40_50		-0.458688	PFOA	40_50		-0.586247	BaP	40_50		-0.148718	Acp	2		-0.130272	Chlorpyrifos	2		-0.059036	alpha.HCH	2
													-0.296034	beta.HCH	40_50		-0.434082	PFOA	40_50		-0.586247	BaP	40_50		-0.151659	Acp	2		-0.152993	Chlorpyrifos	2		-0.059036	alpha.HCH	2
													0.0696191	beta.HCH	40_50		-0.588662	PFOA	40_50		2.18738	BaP	40_50		-0.150213	Acp	2		0.349057	Chlorpyrifos	2		-0.059036	alpha.HCH	2
													27.5544	beta.HCH	40_50		-0.495961	PFOA	40_50		-0.586247	BaP	40_50		-0.151659	Acp	2		0.0182087	Chlorpyrifos	2		-0.059036	alpha.HCH	2
													0.118204	beta.HCH	40_50		-0.413629	PFOA	40_50		2.6051	BaP	40_50		-0.1474	Acp	2		0.101771	Chlorpyrifos	2		0.0809661	alpha.HCH	2
													0.310249	beta.HCH	40_50		-0.447292	PFOA	40_50		-0.586247	BaP	40_50		-0.110092	Acp	2		-0.130272	Chlorpyrifos	2		-0.059036	alpha.HCH	2
													0.0615179	beta.HCH	40_50		-0.582044	PFOA	40_50		-0.58105	BaP	40_50		-0.147699	Acp	2		-0.0813927	Chlorpyrifos	2		0.0297515	alpha.HCH	2
													0.433993	beta.HCH	40_50		-0.469021	PFOA	40_50		-0.586247	BaP	40_50		-0.151659	Acp	2		-0.152993	Chlorpyrifos	2		-0.0260564	alpha.HCH	2
													0.486528	beta.HCH	40_50		-0.542081	PFOA	40_50		-0.586247	BaP	40_50		-0.148397	Acp	2		0.0591221	Chlorpyrifos	2		0.492583	alpha.HCH	2
													-0.235445	beta.HCH	40_50		-0.591478	PFOA	40_50		-0.584439	BaP	40_50		-0.139448	Acp	2		0.0149508	Chlorpyrifos	2		0.0074437	alpha.HCH	2
													0.132684	beta.HCH	40_50		-0.577492	PFOA	40_50		0.531283	BaP	40_50		-0.144816	Acp	2		-0.130272	Chlorpyrifos	2		3.41765	alpha.HCH	2
													-0.193336	beta.HCH	40_50		-0.590591	PFOA	40_50		0.887573	BaP	40_50		-0.151659	Acp	2		-0.152993	Chlorpyrifos	2		-0.0254189	alpha.HCH	2
													0.101184	beta.HCH	40_50		-0.592256	PFOA	40_50		-0.586247	BaP	40_50		-0.151659	Acp	2		-0.152993	Chlorpyrifos	2		-0.0237404	alpha.HCH	2
													-0.164777	beta.HCH	40_50		-0.638672	PFOA	40_50		1.56114	BaP	40_50		-0.148811	Acp	2		-0.130272	Chlorpyrifos	2		0.277648	alpha.HCH	2
													2.68229	beta.HCH	40_50		-0.565367	PFOA	40_50		1.17063	BaP	40_50		-0.151659	Acp	2		-0.152993	Chlorpyrifos	2		-0.0245691	alpha.HCH	2
													-0.208049	beta.HCH	40_50		-0.509511	PFOA	40_50		1.04112	BaP	40_50		-0.151659	Acp	2		-0.152993	Chlorpyrifos	2		-0.059036	alpha.HCH	2
													-0.225948	beta.HCH	40_50		-0.419976	PFOA	40_50		1.30319	BaP	40_50		-0.149433	Acp	2		-0.130272	Chlorpyrifos	2		-0.00493743	alpha.HCH	2
													0.239503	beta.HCH	40_50		-0.462704	PFOA	40_50		-0.37662	BaP	40_50		-0.151659	Acp	2		-0.152993	Chlorpyrifos	2		-0.017515	alpha.HCH	2
													-0.255919	beta.HCH	40_50		-0.558261	PFOA	40_50		-0.586247	BaP	40_50		-0.128867	Acp	2		-0.130272	Chlorpyrifos	2		-0.059036	alpha.HCH	2
													0.219668	beta.HCH	40_50		-0.568473	PFOA	40_50		-0.206175	BaP	40_50		-0.151659	Acp	2		-0.0896612	Chlorpyrifos	2		-0.059036	alpha.HCH	2
													-0.104847	beta.HCH	40_50		-0.279559	PFOA	40_50		0.968108	BaP	40_50		-0.151659	Acp	2		-0.117764	Chlorpyrifos	2		-0.059036	alpha.HCH	2
													-0.0730252	beta.HCH	40_50		-0.611233	PFOA	40_50		0.071039	BaP	40_50		-0.151659	Acp	2		-0.152993	Chlorpyrifos	2		-0.0230605	alpha.HCH	2
													-0.224626	beta.HCH	40_50		-0.546202	PFOA	40_50		0.0579339	BaP	40_50		-0.151659	Acp	2		-0.152993	Chlorpyrifos	2		-0.059036	alpha.HCH	2
													-0.20937	beta.HCH	40_50		-0.512006	PFOA	40_50		0.470722	BaP	40_50		-0.151659	Acp	2		-0.084047	Chlorpyrifos	2		-0.059036	alpha.HCH	2
													2.72539	beta.HCH	40_50		-0.529645	PFOA	40_50		-0.586247	BaP	40_50		-0.151659	Acp	2		-0.0756441	Chlorpyrifos	2		-0.059036	alpha.HCH	2
													-0.0640605	beta.HCH	40_50		-0.617101	PFOA	40_50		-0.586247	BaP	40_50		-0.151659	Acp	2		-0.152993	Chlorpyrifos	2		-0.059036	alpha.HCH	2
													-0.0761274	beta.HCH	40_50		-0.579369	PFOA	40_50		-0.564517	BaP	40_50		-0.151659	Acp	2		-0.152993	Chlorpyrifos	2		-0.059036	alpha.HCH	2
													-0.241604	beta.HCH	40_50		-0.509368	PFOA	40_50		-0.586247	BaP	40_50		-0.151659	Acp	2		-0.152993	Chlorpyrifos	2		-0.0256527	alpha.HCH	2
													0.237853	beta.HCH	40_50		-0.461841	PFOA	40_50		1.03781	BaP	40_50		-0.150885	Acp	2		0.0339307	Chlorpyrifos	2		-0.059036	alpha.HCH	2
													-0.149102	beta.HCH	40_50		-0.594809	PFOA	40_50		0.0215565	BaP	40_50		-0.151659	Acp	2		-0.152993	Chlorpyrifos	2		-0.0254189	alpha.HCH	2
													-0.151667	beta.HCH	40_50		-0.528474	PFOA	40_50		-0.586247	BaP	40_50		-0.151659	Acp	2		-0.152993	Chlorpyrifos	2		-0.0252277	alpha.HCH	2
													-0.156808	beta.HCH	40_50		-0.628949	PFOA	40_50		-0.579547	BaP	40_50		-0.151659	Acp	2		-0.152993	Chlorpyrifos	2		-0.059036	alpha.HCH	2
													-0.182839	beta.HCH	40_50		-0.634922	PFOA	40_50		-0.578637	BaP	40_50		-0.151659	Acp	2		-0.152993	Chlorpyrifos	2		-0.059036	alpha.HCH	2
													-0.0317295	beta.HCH	40_50		-0.555338	PFOA	40_50		0.13746	BaP	40_50		-0.151659	Acp	2		-0.152993	Chlorpyrifos	2		-0.0258439	alpha.HCH	2
													-0.296034	beta.HCH	40_50		-0.57711	PFOA	40_50		-0.548308	BaP	40_50		-0.151178	Acp	2		-0.0813585	Chlorpyrifos	2		-0.059036	alpha.HCH	2
													-0.296034	beta.HCH	40_50		-0.498235	PFOA	40_50		-0.0471069	BaP	40_50		-0.151659	Acp	2		-0.152993	Chlorpyrifos	2		-0.059036	alpha.HCH	2
													-0.296034	beta.HCH	40_50		-0.659754	PFOA	40_50		-0.306216	BaP	40_50		-0.151659	Acp	2		-0.152993	Chlorpyrifos	2		-0.0241229	alpha.HCH	2
													-0.296034	beta.HCH	40_50		-0.6059	PFOA	40_50		-0.477384	BaP	40_50		-0.151659	Acp	2		-0.152993	Chlorpyrifos	2		-0.0241866	alpha.HCH	2
													-0.26156	beta.HCH	40_50		-0.600489	PFOA	40_50		-0.381324	BaP	40_50		-0.151659	Acp	2		0.0164625	Chlorpyrifos	2		-0.059036	alpha.HCH	2
													-0.269071	beta.HCH	40_50		-0.611251	PFOA	40_50		0.325349	BaP	40_50		-0.151659	Acp	2		-0.152993	Chlorpyrifos	2		-0.059036	alpha.HCH	2
													-0.15424	beta.HCH	40_50		-0.640613	PFOA	40_50		-0.305164	BaP	40_50		-0.139224	Acp	2		-0.152993	Chlorpyrifos	2		-0.059036	alpha.HCH	2
													-0.296034	beta.HCH	40_50		-0.557376	PFOA	40_50		0.100206	BaP	40_50		-0.141677	Acp	2		-0.0611101	Chlorpyrifos	2		-0.059036	alpha.HCH	2
													0.0589463	beta.HCH	40_50		-0.601441	PFOA	40_50		-0.586247	BaP	40_50		-0.14869	Acp	2		-0.0548521	Chlorpyrifos	2		-0.059036	alpha.HCH	2
													-0.296034	beta.HCH	40_50		-0.506974	PFOA	40_50		-0.395379	BaP	40_50		-0.151659	Acp	2		-0.130272	Chlorpyrifos	2		-0.059036	alpha.HCH	2
													-0.296034	beta.HCH	40_50		-0.625012	PFOA	40_50		-0.424794	BaP	40_50		-0.151659	Acp	2		-0.130272	Chlorpyrifos	2		-0.059036	alpha.HCH	2
													-0.296034	beta.HCH	40_50		-0.527885	PFOA	40_50		-0.100519	BaP	40_50		-0.151659	Acp	2		-0.152993	Chlorpyrifos	2		-0.059036	alpha.HCH	2
													-0.296034	beta.HCH	40_50		-0.602112	PFOA	40_50		-0.491262	BaP	40_50		-0.127669	Acp	2		-0.152993	Chlorpyrifos	2		-0.059036	alpha.HCH	2
													-0.266849	beta.HCH	40_50		-0.520877	PFOA	40_50		-0.417487	BaP	40_50		-0.150563	Acp	2		-0.130272	Chlorpyrifos	2		-0.059036	alpha.HCH	2
													-0.283378	beta.HCH	40_50		-0.599583	PFOA	40_50		-0.586247	BaP	40_50		-0.149793	Acp	2		-0.105483	Chlorpyrifos	2		-0.059036	alpha.HCH	2
													-0.296034	beta.HCH	40_50		-0.638246	PFOA	40_50		-0.498241	BaP	40_50		-0.149799	Acp	2		-0.130272	Chlorpyrifos	2		-0.059036	alpha.HCH	2
													-0.296034	beta.HCH	40_50		-0.557091	PFOA	40_50		-0.108497	BaP	40_50		-0.151296	Acp	2		-0.130272	Chlorpyrifos	2		-0.059036	alpha.HCH	2
													-0.275538	beta.HCH	40_50		-0.492764	PFOA	40_50		0.282825	BaP	40_50		-0.151461	Acp	2		-0.130272	Chlorpyrifos	2		-0.059036	alpha.HCH	2
													-0.296034	beta.HCH	40_50		-0.667008	PFOA	40_50		1.10124	BaP	40_50		-0.00308692	Acp	2		-0.152993	Chlorpyrifos	2		-0.059036	alpha.HCH	2
													-0.296034	beta.HCH	40_50		-0.439119	PFOA	40_50		1.19447	BaP	40_50		-0.149406	Acp	2		-0.140666	Chlorpyrifos	2		-0.059036	alpha.HCH	2
													-0.296034	beta.HCH	40_50		-0.580567	PFOA	40_50		0.130068	BaP	40_50		-0.150537	Acp	2		-0.130272	Chlorpyrifos	2		-0.059036	alpha.HCH	2
													-0.296034	beta.HCH	40_50		-0.576038	PFOA	40_50		0.300285	BaP	40_50		-0.151401	Acp	2		-0.130272	Chlorpyrifos	2		-0.0552956	alpha.HCH	2
													-0.2915	beta.HCH	40_50		-0.60065	PFOA	40_50		0.518114	BaP	40_50		-0.150708	Acp	2		-0.130272	Chlorpyrifos	2		-0.059036	alpha.HCH	2
													-0.25948	beta.HCH	40_50		-0.575475	PFOA	40_50		0.140029	BaP	40_50		-0.145987	Acp	2		-0.130272	Chlorpyrifos	2		-0.059036	alpha.HCH	2
													-0.23029	beta.HCH	40_50		-0.627851	PFOA	40_50		0.134371	BaP	40_50		-0.1495	Acp	2		-0.119266	Chlorpyrifos	2		-0.059036	alpha.HCH	2
													-0.277479	beta.HCH	40_50		-0.648761	PFOA	40_50		0.583496	BaP	40_50		-0.151659	Acp	2		-0.105092	Chlorpyrifos	2		-0.059036	alpha.HCH	2
													-0.296034	beta.HCH	40_50		-0.513983	PFOA	40_50		-0.345316	BaP	40_50		-0.147534	Acp	2		-0.0845787	Chlorpyrifos	2		-0.059036	alpha.HCH	2
													-0.296034	beta.HCH	40_50		-0.651599	PFOA	40_50		-0.18087	BaP	40_50		-0.150714	Acp	2		-0.130272	Chlorpyrifos	2		-0.059036	alpha.HCH	2
													-0.296034	beta.HCH	40_50		-0.618605	PFOA	40_50		-0.19934	BaP	40_50		-0.0663167	Acp	2		-0.130272	Chlorpyrifos	2		-0.059036	alpha.HCH	2
													-0.162752	beta.HCH	40_50		-0.446635	PFOA	40_50		-0.264057	BaP	40_50		-0.151487	Acp	2		-0.111838	Chlorpyrifos	2		-0.059036	alpha.HCH	2
													-0.270716	beta.HCH	40_50		-0.462332	PFOA	40_50		0.483037	BaP	40_50		-0.150272	Acp	2		-0.0845902	Chlorpyrifos	2		-0.059036	alpha.HCH	2
													-0.296034	beta.HCH	40_50		-0.496713	PFOA	40_50		-0.367862	BaP	40_50		-0.15126	Acp	2		-0.130272	Chlorpyrifos	2		-0.059036	alpha.HCH	2
													-0.263911	beta.HCH	40_50		-0.46378	PFOA	40_50		0.291483	BaP	40_50		-0.151659	Acp	2		-0.0141725	Chlorpyrifos	2		-0.059036	alpha.HCH	2
													-0.268163	beta.HCH	40_50		-0.593059	PFOA	40_50		0.760335	BaP	40_50		-0.151659	Acp	2		-0.130272	Chlorpyrifos	2		-0.059036	alpha.HCH	2
													-0.275991	beta.HCH	40_50		-0.648508	PFOA	40_50		0.311278	BaP	40_50		-0.129115	Acp	2		-0.152993	Chlorpyrifos	2		-0.059036	alpha.HCH	2
													-0.266218	beta.HCH	40_50		-0.550484	PFOA	40_50		-0.0363469	BaP	40_50		-0.111672	Acp	2		-0.130272	Chlorpyrifos	2		-0.059036	alpha.HCH	2
													-0.296034	beta.HCH	40_50		-0.651136	PFOA	40_50		-0.143591	BaP	40_50		-0.148569	Acp	2		-0.130272	Chlorpyrifos	2		-0.059036	alpha.HCH	2
													-0.146605	beta.HCH	40_50		-0.613736	PFOA	40_50		3.44698	BaP	40_50		-0.150325	Acp	2		-0.100515	Chlorpyrifos	2		-0.059036	alpha.HCH	2
													-0.164805	beta.HCH	40_50		-0.61272	PFOA	40_50		2.73692	BaP	40_50		-0.151659	Acp	2		-0.00200667	Chlorpyrifos	2		-0.059036	alpha.HCH	2
													-0.267151	beta.HCH	40_50		-0.532237	PFOA	40_50		0.637883	BaP	40_50		-0.150115	Acp	2		-0.130272	Chlorpyrifos	2		-0.059036	alpha.HCH	2
													0.440097	beta.HCH	40_50		-0.589757	PFOA	40_50		3.10035	BaP	40_50		-0.151659	Acp	2		-0.0929569	Chlorpyrifos	2		-0.059036	alpha.HCH	2
													0.378364	beta.HCH	40_50		-0.327006	PFOA	40_50		2.91611	BaP	40_50		-0.151659	Acp	2		-0.130272	Chlorpyrifos	2		-0.059036	alpha.HCH	2
													-0.200054	beta.HCH	40_50		-0.627493	PFOA	40_50		1.47309	BaP	40_50		-0.142986	Acp	2		0.115555	Chlorpyrifos	2		-0.059036	alpha.HCH	2
													-0.215548	beta.HCH	40_50		-0.659295	PFOA	40_50		4.697	BaP	40_50		-0.151659	Acp	2		-0.130272	Chlorpyrifos	2		-0.059036	alpha.HCH	2
													-0.0239171	beta.HCH	40_50		-0.600046	PFOA	40_50		1.54999	BaP	40_50		-0.151659	Acp	2		-0.130265	Chlorpyrifos	2		-0.059036	alpha.HCH	2
													-0.218623	beta.HCH	40_50		-0.628	PFOA	40_50		-0.0618812	BaP	40_50		-0.149217	Acp	2		-0.130272	Chlorpyrifos	2		-0.059036	alpha.HCH	2
													-0.245942	beta.HCH	40_50		-0.15549	PFOA	40_50		2.22699	BaP	40_50		-0.151659	Acp	2		-0.130272	Chlorpyrifos	2		-0.059036	alpha.HCH	2
													-0.160514	beta.HCH	40_50		-0.597523	PFOA	40_50		1.35259	BaP	40_50		-0.151659	Acp	2		-0.107047	Chlorpyrifos	2		-0.059036	alpha.HCH	2
													-0.268682	beta.HCH	40_50		-0.595714	PFOA	40_50		2.02012	BaP	40_50		-0.150736	Acp	2		-0.130272	Chlorpyrifos	2		-0.059036	alpha.HCH	2
													-0.264364	beta.HCH	40_50		-0.626039	PFOA	40_50		-0.586247	BaP	40_50		-0.0231647	Acp	2		-0.152993	Chlorpyrifos	2		-0.059036	alpha.HCH	2
													-0.20669	beta.HCH	40_50		-0.609251	PFOA	40_50		3.17488	BaP	40_50		-0.146931	Acp	2		-0.130272	Chlorpyrifos	2		-0.059036	alpha.HCH	2
													-0.276726	beta.HCH	40_50		-0.568791	PFOA	40_50		2.78835	BaP	40_50		-0.149749	Acp	2		-0.0938153	Chlorpyrifos	2		-0.059036	alpha.HCH	2
													-0.161146	beta.HCH	40_50		-0.667061	PFOA	40_50		3.84811	BaP	40_50		-0.151659	Acp	2		-0.130272	Chlorpyrifos	2		-0.059036	alpha.HCH	2
													-0.274449	beta.HCH	40_50		-0.631576	PFOA	40_50		4.66785	BaP	40_50		-0.149495	Acp	2		0.0906901	Chlorpyrifos	2		-0.059036	alpha.HCH	2
													-0.160101	beta.HCH	40_50		-0.622563	PFOA	40_50		4.61009	BaP	40_50		-0.149157	Acp	2		-0.0906715	Chlorpyrifos	2		-0.059036	alpha.HCH	2
													-0.17693	beta.HCH	40_50		-0.61729	PFOA	40_50		3.51647	BaP	40_50		-0.151659	Acp	2		-0.130272	Chlorpyrifos	2		-0.059036	alpha.HCH	2
													-0.280723	beta.HCH	40_50		-0.66731	PFOA	40_50		-0.586247	BaP	40_50		-0.0997313	Acp	2		-0.152993	Chlorpyrifos	2		-0.059036	alpha.HCH	2
													-0.223854	beta.HCH	40_50		-0.611712	PFOA	40_50		4.49831	BaP	40_50		-0.151659	Acp	2		-0.152993	Chlorpyrifos	2		-0.059036	alpha.HCH	2
													-0.189858	beta.HCH	40_50		-0.648628	PFOA	40_50		-0.165752	BaP	40_50		-0.0936047	Acp	2		-0.152993	Chlorpyrifos	2		-0.059036	alpha.HCH	2
													-0.218368	beta.HCH	40_50		-0.606297	PFOA	40_50		2.49044	BaP	40_50		-0.143941	Acp	2		-0.130272	Chlorpyrifos	2		-0.059036	alpha.HCH	2
													-0.280423	beta.HCH	40_50		-0.633552	PFOA	40_50		3.18268	BaP	40_50		-0.142198	Acp	2		-0.152993	Chlorpyrifos	2		-0.0559479	alpha.HCH	2
													-0.296034	beta.HCH	40_50		-0.608189	PFOA	40_50		4.03263	BaP	40_50		-0.148725	Acp	2		0.0804642	Chlorpyrifos	2		-0.059036	alpha.HCH	2
													-0.282933	beta.HCH	40_50		-0.591678	PFOA	40_50		2.61312	BaP	40_50		-0.151659	Acp	2		0.166137	Chlorpyrifos	2		-0.059036	alpha.HCH	2
													-0.274242	beta.HCH	40_50		-0.591656	PFOA	40_50		4.91153	BaP	40_50		-0.144885	Acp	2		-0.0950788	Chlorpyrifos	2		3.40407	alpha.HCH	2
													0.0785919	beta.HCH	40_50		-0.618575	PFOA	40_50		3.74517	BaP	40_50		-0.151466	Acp	2		0.0874756	Chlorpyrifos	2		-0.059036	alpha.HCH	2
													0.164397	beta.HCH	40_50		-0.617669	PFOA	40_50		4.50999	BaP	40_50		-0.149085	Acp	2		-0.130272	Chlorpyrifos	2		-0.059036	alpha.HCH	2
													0.0913045	beta.HCH	40_50		-0.626612	PFOA	40_50		1.86401	BaP	40_50		-0.142771	Acp	2		0.0697071	Chlorpyrifos	2		0.359127	alpha.HCH	2
													-0.254921	beta.HCH	40_50		-0.536618	PFOA	40_50		3.26626	BaP	40_50		-0.151252	Acp	2		-0.130272	Chlorpyrifos	2		-0.059036	alpha.HCH	2
													-0.206168	beta.HCH	40_50		-0.577571	PFOA	40_50		-0.586247	BaP	40_50		0.00882196	Acp	2		-0.152993	Chlorpyrifos	2		-0.059036	alpha.HCH	2
													-0.0348534	beta.HCH	40_50		-0.630777	PFOA	40_50		-0.586247	BaP	40_50		0.122889	Acp	2		-0.152993	Chlorpyrifos	2		-0.059036	alpha.HCH	2
													-0.272736	beta.HCH	40_50		-0.584533	PFOA	40_50		0.319049	BaP	40_50		-0.148012	Acp	2		-0.130272	Chlorpyrifos	2		-0.059036	alpha.HCH	2
													-0.291855	beta.HCH	40_50		-0.651328	PFOA	40_50		-0.586247	BaP	40_50		-0.151659	Acp	2		-0.152993	Chlorpyrifos	2		-0.059036	alpha.HCH	2
													-0.0982772	beta.HCH	40_50		-0.593994	PFOA	40_50		-0.419477	BaP	40_50		-0.150714	Acp	2		-0.130272	Chlorpyrifos	2		-0.059036	alpha.HCH	2
													-0.230814	beta.HCH	40_50		-0.623171	PFOA	40_50		-0.586247	BaP	40_50		-0.151659	Acp	2		-0.130272	Chlorpyrifos	2		-0.059036	alpha.HCH	2
													-0.296034	beta.HCH	40_50		-0.491911	PFOA	40_50		3.13249	BaP	40_50		-0.150934	Acp	2		-0.130272	Chlorpyrifos	2		-0.059036	alpha.HCH	2
													-0.169539	beta.HCH	40_50		-0.564267	PFOA	40_50		3.63953	BaP	40_50		-0.150968	Acp	2		-0.130272	Chlorpyrifos	2		-0.059036	alpha.HCH	2
													0.243264	beta.HCH	40_50		-0.657491	PFOA	40_50		4.51194	BaP	40_50		-0.151406	Acp	2		-0.130272	Chlorpyrifos	2		-0.059036	alpha.HCH	2
													-0.236175	beta.HCH	40_50		-0.576034	PFOA	40_50		4.34187	BaP	40_50		-0.147242	Acp	2		-0.130272	Chlorpyrifos	2		-0.059036	alpha.HCH	2
													-0.224176	beta.HCH	40_50		-0.639117	PFOA	40_50		0.453024	BaP	40_50		-0.15155	Acp	2		-0.0388716	Chlorpyrifos	2		-0.059036	alpha.HCH	2
													-0.28903	beta.HCH	40_50		-0.589503	PFOA	40_50		1.06646	BaP	40_50		-0.151659	Acp	2		0.155422	Chlorpyrifos	2		-0.059036	alpha.HCH	2
													-0.28049	beta.HCH	40_50		-0.587214	PFOA	40_50		1.19666	BaP	40_50		-0.150956	Acp	2		-0.0665355	Chlorpyrifos	2		-0.059036	alpha.HCH	2
													-0.250326	beta.HCH	40_50		-0.359989	PFOA	40_50		3.06646	BaP	40_50		-0.0813445	Acp	2		-0.130272	Chlorpyrifos	2		-0.059036	alpha.HCH	2
													-0.269577	beta.HCH	40_50		-0.643448	PFOA	40_50		3.51134	BaP	40_50		-0.149072	Acp	2		-0.130272	Chlorpyrifos	2		-0.059036	alpha.HCH	2
													-0.274634	beta.HCH	40_50		-0.569619	PFOA	40_50		3.22041	BaP	40_50		-0.147438	Acp	2		0.0228819	Chlorpyrifos	2		-0.059036	alpha.HCH	2
[truncated: 32,113 more rows]

## Sheet: Fig.4
Figure 4A							Figure 4B							Figure 4C							Figure 4D							Figure 4E							Figure 4F							Figure 4G							Figure 4H
[truncated: 33 more rows]
[truncated: 29 more columns]

[truncated: 21 more sheets: Fig.5, Fig.6, Fig.S1, Fig.S3, Fig.S4, Fig.S5, Fig.S6, Fig.S8, Fig.S9, Fig.S10, Fig.S11, Fig.S12, Fig.S13, Fig.S14, Fig.S15, Fig.S16, Fig.S17, Fig.S18, Fig.S19, Fig.S20 …]
